# Supplementary material for: OMA1 mediates local and global stress responses against protein misfolding in CHCHD10 mitochondrial myopathy
Source: J Clin Invest. 2022 Jul 15;132(14):e157504. doi: 10.1172/JCI157504 (PMC9282932; doi:10.1172/JCI157504)
Supplement: Supplemental data set 3 [file jci-132-157504-s087.xlsx]

## Sheet: 1-Legend
Sheet	Comparison
1	Legend
2	14-week OMA1+/-;C10G58R/+ vs OMA1+/-;C10+/+
3	20-week OMA1+/-;C10S59L/+ vs OMA1+/-;C10+/+
4	14-week OMA1-/-;C10G58R/+ vs OMA1+/-;C10G58R/+
5	20-week OMA1-/-;C10S59L/+ vs OMA1+/-;C10S59L/+
6	33-week OMA1+/-;C10G58R/+: OMA1 ASO vs CTRL ASO

## Sheet: 2-OMA1het G58R vs OMA1het C10WT
Affy_ID	Gene Symbol	Description	Entrez ID	SwissProt Accession	14wk OMA1 +/- G58R/+ Avg (log2)	14wk OMA1 +/- C10 WT Avg (log2)	Fold Change	P-val	FDR P-val
TC0600001839.mm.2	Asns	asparagine synthetase	27053	Q61024; Q3TIA9; Q3TV20; D3Z0C2; D3YYR0; D3Z028	14.9	9.64	38.48	7.12e-13	5.27e-09
TC0600002565.mm.2	Mthfd2	methylenetetrahydrofolate dehydrogenase (NAD+ dependent), methenyltetrahydrofolate cyclohydrolase	17768	P18155; Q3U8E7	14.15	6.9	152.72	4.58e-13	5.27e-09
TC0700002974.mm.2	Atf5	activating transcription factor 5	107503	O70191; Q3UJF3; Q3TVK2	12.51	7.99	22.91	6.53e-13	5.27e-09
TC0600000215.mm.2	Snd1	staphylococcal nuclease and tudor domain containing 1	56463	Q78PY7; Q3TJ56; Q3TRW3; Q3TW51; Q3UZI3; E9Q3E9	9.46	6.1	10.31	2.8e-12	1.56e-08
TC0800003059.mm.2	Slc7a5	solute carrier family 7 (cationic amino acid transporter, y+ system), member 5	20539	Q9Z127; Q3UG45; Q3UQM7; Q91YW7	10.69	6.1	24.09	3.28e-11	1.46e-07
TC1600000378.mm.2	Ostn	osteocrin	239790	P61364	13.51	6.62	118.62	1.23e-10	4.55e-07
TC1000002583.mm.2	Aldh1l2	aldehyde dehydrogenase 1 family, member L2	216188	Q8K009; D3Z6B9	9.5	6.52	7.91	2.11e-10	6.69e-07
TC1500001090.mm.2	Soat2	sterol O-acyltransferase 2	223920	O88908; F6SMH4	6.79	4.18	6.08	2.91e-10	8.09e-07
TC1300000572.mm.2	Iars	isoleucine-tRNA synthetase	105148	Q8BU30; Q3UWS7; Q99LT1; F6Q6R1; E9Q866	12.74	10.54	4.61	9.52e-10	2.11e-06
TC0300002080.mm.2	Vmn2r3	vomeronasal 2, receptor 3	637004	E9Q107; H3BJ88	8.97	3.79	36.17	9.44e-10	2.11e-06
TC0400001515.mm.2	Yars	tyrosyl-tRNA synthetase	107271	Q91WQ3; A2A7S7; F6VXZ2	11.92	9.55	5.16	1.31e-09	2.64e-06
TC0300002742.mm.2	Sars	seryl-aminoacyl-tRNA synthetase	20226	P26638; Q8C483; Q8CEH3; Q3U8N1; Q3U6F6; A2AFS0; A2AFS1	13.71	11.44	4.8	2.13e-09	3.94e-06
TC1900001066.mm.2	Slc3a2	solute carrier family 3 (activators of dibasic and neutral amino acid transport), member 2	17254	P10852; Q3U144; Q3TIP1; Q3TN39; Q60849; Q8BTJ9	14.84	13.47	2.59	1.11e-08	1.9e-05
TC0800001327.mm.2	Exosc6; Aars	exosome component 6; alanyl-tRNA synthetase	72544; 234734	Q8BTW3; Q8BGQ7; Q3UD67; Q6XMP4; Q3TZ32; Q6PDM7; Q8R346	12.59	10.15	5.42	1.51e-08	2.4e-05
TC0600000661.mm.2	Gars	glycyl-tRNA synthetase	353172	Q9CZD3; P70363	14.38	12.21	4.5	1.86e-08	2.76e-05
TC1900000547.mm.2	Lgi1	leucine-rich repeat LGI family, member 1	56839	Q9JIA1; A0A0G2JEY8; D3YW56	4.75	7.81	-8.31	2.46e-08	3.42e-05
TC1900001490.mm.2	Aldh18a1	aldehyde dehydrogenase 18 family, member A1	56454	Q9Z110; Q3TWN8; Q3UZ27; Q3UGW8; D3Z0B4; H3BKJ8; H3BKK0; H3BLE8	10.12	8.13	3.99	3.4e-08	4.44e-05
TC1300002606.mm.2	Rgs7bp	regulator of G-protein signalling 7 binding protein	52882	Q8BQP9	9.21	6.5	6.57	4.93e-08	6.08e-05
TC1500000698.mm.2	Atf4	activating transcription factor 4	11911	Q06507; Q8CF69; Q3U2J1; Q3TZI8; Q794G7; Q61328	14.61	12.47	4.4	9.25e-08	0.0001
TC0300002549.mm.2	Phgdh	3-phosphoglycerate dehydrogenase	236539	Q61753; F6ZSB7	8.72	6.88	3.58	1.11e-07	0.0001
TC0900002783.mm.2	Snap91	synaptosomal-associated protein 91	20616	Q61548; Q3TWS4; Q8CHE0; Q3UI39; Q7TT20; Q8BQA2; E9Q9A3; E9QQ05; E9QLK9	9.5	7.09	5.32	1.09e-07	0.0001
TC0100001227.mm.2	Cyb5r1	cytochrome b5 reductase 1	72017	Q9DB73; G3UZ57; G3UXV8; G3UZG6	9.71	6.98	6.64	1.64e-07	0.0002
TC0700000544.mm.2	Zfp568	zinc finger protein 568	243905	Q0VGV0; Q3UPK4; Q3TLJ8; E9PYI1	9.55	7.89	3.16	1.58e-07	0.0002
TC0100001500.mm.2	Slc19a2	solute carrier family 19 (thiamine transporter), member 2	116914	Q8R4Y1; Q9EQN9; Q99KT3; Q8BRH5; E9Q2R3	10.47	8.49	3.93	1.94e-07	0.0002
TC0500002046.mm.2	AI506816	expressed sequence AI506816	433855		9.84	8.48	2.57	1.96e-07	0.0002
TC0X00002710.mm.2	Slc7a3	solute carrier family 7 (cationic amino acid transporter, y+ system), member 3	11989	P70423; Q3TMH5	9.56	5.83	13.21	2.09e-07	0.0002
TC1400001559.mm.2	Comtd1	catechol-O-methyltransferase domain containing 1	69156	Q8BIG7; H3BJ37	12.1	10.43	3.18	2.28e-07	0.0002
TC0700004589.mm.2	Cars	cysteinyl-tRNA synthetase	27267	Q9ER72; Q3UXN3; Q3U716; Q7TNP6	10.46	8.14	4.98	2.85e-07	0.0002
TC0100001787.mm.2	Eprs	glutamyl-prolyl-tRNA synthetase	107508	Q8CGC7; Q3TMX9; B9EIU1; Q9CRF9; Q3TLK2; Q3UGD4; Q8BTR1	16.15	14.51	3.11	3.29e-07	0.0003
TC1000003050.mm.2	Xpot	exportin, tRNA (nuclear export receptor for tRNAs)	73192	Q9CRT8	11.2	9.35	3.6	3.93e-07	0.0003
TC0700003657.mm.2	Fah	fumarylacetoacetate hydrolase	14085	P35505; D3Z2R9	7.68	9.43	-3.38	4.2e-07	0.0003
TC0700004282.mm.2	Eif3c	eukaryotic translation initiation factor 3, subunit C	56347	Q8R1B4; Q9CV26; Q3TL08; Q9CSD3; Q3UMI6; Q66JU1; P97398; Q8BVX3	15.03	13.91	2.17	8.72e-07	0.0006
TC0300000416.mm.2	Spg20	spastic paraplegia 20, spartin (Troyer syndrome) homolog (human)	229285	Q8R1X6; Q3TVW1; D3Z3F8; D3Z2D6; D3Z1M5	11.14	9.5	3.12	1.22e-06	0.0008
TC1900000127.mm.2	Ppp1r14b	protein phosphatase 1, regulatory (inhibitor) subunit 14B	18938	Q62084; Q3TMQ9	11.63	9.99	3.1	1.49e-06	0.001
TC1100000573.mm.2	Nhp2	NHP2 ribonucleoprotein	52530	Q9CRB2	11.88	10.3	2.98	1.55e-06	0.001
TC1700002333.mm.2	Lonp1	lon peptidase 1, mitochondrial	74142	Q8CGK3; Q3V2D0; Q56A16	12.56	10.16	5.28	1.53e-06	0.001
TC1700000496.mm.2	Cdkn1a	cyclin-dependent kinase inhibitor 1A (P21)	12575	P39689; Q564P6; Q4FK34	11.99	8.68	9.9	2.28e-06	0.0014
TC1900001203.mm.2	Psat1	phosphoserine aminotransferase 1	107272	Q99K85; Q543K5; Q3U6K9; Q99JU9; Q3ULZ3; Q8BTJ1; E9Q6P1	10.17	7.09	8.44	2.47e-06	0.0014
TC1100002213.mm.2	Sun3	Sad1 and UNC84 domain containing 3	194974	Q5SS91; E9LV81	5.1	3.63	2.78	2.59e-06	0.0015
TC1400001898.mm.2	Ero1l	ERO1-like (S. cerevisiae)	50527	Q8R180; Q4FK57; Q3TXL0; Q4FJZ3	11.14	9.81	2.52	3.3e-06	0.0018
TC1300002204.mm.2	Ctsl	cathepsin L	13039	P06797; Q543M3; Q6LAF5; Q3TNC8; Q3UHZ4; Q3TT75; Q3TVJ1; Q3U5U9; Q3UWH6; Q9D0C0	14.55	13.15	2.64	3.28e-06	0.0018
TC0900000535.mm.2	Scn4b	sodium channel, type IV, beta	399548	Q7M729; Q1MXF9	6.51	7.83	-2.48	3.52e-06	0.0019
TC0600000458.mm.2	Clcn1	chloride channel, voltage-sensitive 1	12723	Q64347; Q3TTA5; Q8K3N1; F6VSA8; F6QI82; E9Q2N3; F6QL23; F7A9J6; F7C9S1; F6X177	5.8	7.19	-2.63	3.69e-06	0.0019
TC1800000632.mm.2	Csnk1a1	casein kinase 1, alpha 1	93687	Q8BK63; Q6PJ87; Q3U844; Q3U772; Q3TVX1; H7BXB1; E9Q4G7; F6YBC9; E9PWB2; E9Q2U6; E9Q3W1	15.11	14.21	1.87	5.09e-06	0.0026
TC1700001394.mm.2	Rsph3b	radial spoke 3B homolog (Chlamydomonas)	100037282	Q9DA80; Q2YDC8	8.86	7.53	2.52	6.48e-06	0.0032
TC1400001747.mm.2	Ghitm	growth hormone inducible transmembrane protein	66092	Q91VC9	16.31	15	2.48	6.84e-06	0.0033
TC1800001462.mm.2	Nars	asparaginyl-tRNA synthetase	70223	Q8BP47	13.06	11.65	2.66	7.01e-06	0.0033
TC0100000858.mm.2	Agap1	ArfGAP with GTPase domain, ankyrin repeat and PH domain 1	347722	Q8BXK8; Q3UH88; Q8C418; A0A087WRF2; E9Q3K3	11.06	9.71	2.56	7.58e-06	0.0035
TC0500003637.mm.2	Slc7a1	solute carrier family 7 (cationic amino acid transporter, y+ system), member 1	11987	Q09143; Q3UGD6; G3MV65; G3MV66; G3MV68; Q3UTL4; Q3TQZ8; E9Q3N1; D3Z161	8.47	7.04	2.7	8.72e-06	0.004
TC1000003112.mm.2	Mars	methionine-tRNA synthetase	216443	Q68FL6; E9QB02; F6W0G8	11.21	9.61	3.02	9.54e-06	0.0042
TC0200003135.mm.2	Tubb4b	tubulin, beta 4B class IVB	227613	P68372; Q9CVR0; Q9DCR1	12.72	10.78	3.86	9.99e-06	0.0043
TC0700001448.mm.2	Pgap2	post-GPI attachment to proteins 2	233575	Q3TQR0; Q3U6W8; D6RCV1; D3YUX4; D6RG97; F7AWQ5; D3YYE3; D3Z1F0; D3Z1Q8; D3Z1R5; D3Z4K4; D3YZA4; D3YZI4	8.33	7.03	2.45	1.04e-05	0.0044
TC0700001615.mm.2	Akip1	A kinase (PRKA) interacting protein 1	57373	Q9JJR5; Q3TW00; D3YXP0	9	7.69	2.49	1.33e-05	0.0053
TC1500000453.mm.2	Myc	myelocytomatosis oncogene	17869	P01108; B2RSN1; O88594; A0A087WSQ0; F8WID3; E0CZD1; F6PX41	8.61	6.69	3.81	1.37e-05	0.0053
TC0700000904.mm.2	Prmt3	protein arginine N-methyltransferase 3	71974	Q922H1; Q9D8D8; Q8C1M0; Q3U2K1; F6ZU11; F6Y6T5; D6RGQ1	9.27	7.27	3.99	1.36e-05	0.0053
TC0900002455.mm.2	Glce; Mir5133	glucuronyl C5-epimerase; microRNA 5133	93683; 100628602	Q9EPS3; Q69ZY0	10.55	9.37	2.25	1.37e-05	0.0053
TC0300001181.mm.2	Dph5	DPH5 homolog (S. cerevisiae)	69740	Q9CWQ0; Q8BG20; V9GXP1	9.9	8.39	2.84	1.37e-05	0.0053
TC1100003629.mm.2	Pnpo	pyridoxine 5-phosphate oxidase; pyridoxine 5'-phosphate oxidase	103711	Q91XF0; A2A6E7	8.56	7.07	2.8	1.27e-05	0.0053
TC1700001987.mm.2	Mrps18b	mitochondrial ribosomal protein S18B	66973	Q99N84; Q542W5; Q3THT9; Q3TKB7; G3UYQ9; G3UYX8; G3UX79	11.04	9.41	3.09	1.51e-05	0.0057
TC1500001934.mm.2	Pmm1	phosphomannomutase 1	29858	O35621; Q91W01; Q545Q8; D6RG76	9.68	8.04	3.12	1.55e-05	0.0057
TC1100001442.mm.2	Lrrc59	leucine rich repeat containing 59	98238	Q922Q8; Q3TF84; Q3UBL0	10.39	9.59	1.73	1.58e-05	0.0058
TC1100000596.mm.2	Fstl4	follistatin-like 4	320027	Q5STE3; A0A4Y1	8.33	6.03	4.93	1.8e-05	0.0065
TC1000000813.mm.2	Hcn2	hyperpolarization-activated, cyclic nucleotide-gated K+ 2	15166	O88703; C9K0Z8	7.27	5.6	3.18	1.93e-05	0.0068
TC1600000166.mm.2	Rrn3	RRN3 RNA polymerase I transcription factor homolog (yeast)	106298	B2RS91; Q3TD74	11.9	10.91	1.98	1.96e-05	0.0068
TC0600001448.mm.2	Nop2	NOP2 nucleolar protein	110109	Q922K7; Q99KC3; E9QN31	10.75	9.21	2.9	2.02e-05	0.0069
TC1300000278.mm.2	BC005537	cDNA sequence BC005537	79555	Q99LU8; Q3TVJ4; B7FAT3	16.99	16.21	1.72	2.06e-05	0.0069
TC0600001639.mm.2	Mgst1	microsomal glutathione S-transferase 1	56615	Q91VS7; Q53ZD4; E9QJW0; D3YU60; D3YVR3	13.75	15.66	-3.76	2.26e-05	0.0075
TC1100004222.mm.2	Pycr1	pyrroline-5-carboxylate reductase 1	209027	Q922W5; Q3UTR5; A2ABZ3; A2ABZ2; A2ABZ0	6.2	4.58	3.06	2.33e-05	0.0076
TC0300003100.mm.2	Spata1	spermatogenesis associated 1	70951	Q9D5R4	8.83	7.42	2.66	2.8e-05	0.009
TC0400004050.mm.2	Slc25a33	solute carrier family 25, member 33	70556	Q3TZX3	9.02	7.48	2.9	2.95e-05	0.0094
TC0700002842.mm.2	Cebpg	CCAAT/enhancer binding protein (C/EBP), gamma	12611	P53568; Q54AJ1	10.76	9.68	2.11	3.04e-05	0.0095
TC0300003221.mm.2	Wdr77	WD repeat domain 77	70465	Q99J09; F7D5L2; D6RIL4	10.55	9.49	2.08	3.16e-05	0.0097
TC1200000797.mm.2	Acot2	acyl-CoA thioesterase 2	171210	Q9QYR9; Q6P2K2	14.67	12.28	5.23	3.5e-05	0.0106
TC1100003836.mm.2	Slc25a39	solute carrier family 25, member 39	68066	Q9D8K8; Q14BQ5; A2A697; B0QZI6; F6S0J8; B0QZI5; D6RDT5; D6RE23; B0QZI4; B0QZI7; B0QZI3	13.51	11.7	3.51	3.67e-05	0.011
TC0100002711.mm.2	Csprs	component of Sp100-rs	114564		9.51	10.6	-2.13	3.87e-05	0.0115
TC0300002203.mm.2	Tmem144	transmembrane protein 144	70652	Q8VEH0	11.7	9.4	4.93	4.06e-05	0.0119
TC1000002388.mm.2	Mif	macrophage migration inhibitory factor	17319	P34884; Q545F0	12.28	10.44	3.6	4.44e-05	0.0128
TC0800001210.mm.2	Nol3	nucleolar protein 3 (apoptosis repressor with CARD domain)	78688	Q9D1X0; Q53YU5; Q8R2S3; Q8C550	11.48	9.58	3.74	4.76e-05	0.0132
TC0X00000327.mm.2	Slc25a5	solute carrier family 25 (mitochondrial carrier, adenine nucleotide translocator), member 5	11740	P51881; Q545A2; B0LAB5	17.69	16.52	2.25	4.72e-05	0.0132
TC1700001772.mm.2	Pxt1	peroxisomal, testis specific 1	69307	Q8K459	4.44	5.41	-1.96	4.72e-05	0.0132
TC0800000564.mm.2	Dctd	dCMP deaminase	320685	Q8K2D6; Q3UUA6; G3X908; G3UYS1	8.16	6.64	2.88	5.12e-05	0.014
TC0800002617.mm.2	Dnaja2	DnaJ (Hsp40) homolog, subfamily A, member 2	56445	Q9QYJ0; Q3TFF0; Q3V472	10.64	8.97	3.17	5.41e-05	0.0146
TC0400001934.mm.2	Srm	spermidine synthase	20810	Q64674; Q543H0; Q8BSZ8; Q3UJL7	10.02	8.85	2.26	5.59e-05	0.015
TC0900001377.mm.2	Ifrd2	interferon-related developmental regulator 2	15983	Q9D8U0; Q9CW96; Q7TSB3	10.02	8.94	2.12	5.71e-05	0.0151
TC1100003193.mm.2	Rap1gap2	RAP1 GTPase activating protein 2	380711	Q5SVL6; Q5SUE5	9.79	8.1	3.22	6.19e-05	0.0162
TC1000001863.mm.2	Tbpl1	TATA box binding protein-like 1	237336	P62340; Q8K073	8.81	7.97	1.8	6.36e-05	0.0164
TC0900002525.mm.2	Fbxl22	F-box and leucine-rich repeat protein 22	74165	Q8C7B6	9.4	8.26	2.21	6.49e-05	0.0166
TC0X00002053.mm.2	2021-09-06	septin 6	56526	Q9R1T4; A2A3W1	9.47	7.72	3.35	6.76e-05	0.0171
TC0400002771.mm.2	Mup5	major urinary protein 5	17844	P11591; B5TE77; A2RSZ7	6.06	7.55	-2.81	6.9e-05	0.0172
TC1500000797.mm.2	Nup50	nucleoporin 50	18141	Q9JIH2	9.76	8.98	1.71	7.01e-05	0.0173
TC1200000130.mm.2	Ntsr2	neurotensin receptor 2	18217	P70310; Q920Q5	8.43	7.68	1.68	8.02e-05	0.0196
TC1500002291.mm.2	Aaas	achalasia, adrenocortical insufficiency, alacrimia	223921	P58742; Q8R3F7; Q3TEP0; Q8BU75	8.99	8.27	1.64	8.4e-05	0.0203
TC1500001927.mm.2	Rangap1	RAN GTPase activating protein 1	19387	P46061; Q6ZPH4; Q9CW20; Q91YS2; Q3UZD8; Q8C2E3; Q7TMW1	7.04	5.77	2.41	8.56e-05	0.0203
TC0800002632.mm.2	Siah1a	seven in absentia 1A	20437	P61092	8.14	7.38	1.69	8.6e-05	0.0203
TC1100003921.mm.2	Scn4a	sodium channel, voltage-gated, type IV, alpha	110880	Q9ER60; Q9JKC5; G3X8T7	7.12	8.47	-2.55	8.86e-05	0.0207
TC0X00000181.mm.2	Maoa	monoamine oxidase A	17161	Q64133; Q3TPD9; Q3UJ53; Q3U2X5	10.51	8.13	5.21	9.28e-05	0.0215
TC0700003650.mm.2	Abhd17c	abhydrolase domain containing 17C	70178	Q8VCV1	10.51	9.44	2.11	9.53e-05	0.0218
TC0500000877.mm.2	Stbd1	starch binding domain 1	52331	Q8C7E7; Q147V6	6.92	5	3.8	9.74e-05	0.0221
TC1800001429.mm.2	Grpel2	GrpE-like 2, mitochondrial	17714	O88396; Q0VB85; Q3UYQ9	8.51	6.62	3.71	0.0001	0.0222
TC0200003157.mm.2	Traf2	TNF receptor-associated factor 2	22030	P39429; Q3U8L1; Q3TWR1; Q8C6X9; Q8CAQ7	8.22	7.28	1.92	0.0001	0.0222
TC1500001993.mm.2	Phf21b	PHD finger protein 21B	271305	Q8C966; B2RXP2; B7ZWM9; Q6NXL0; F8WGM2; E9PVV0	5.67	6.31	-1.56	0.0001	0.0222
TC1100003013.mm.2	Ntn1	netrin 1	18208	O09118; B0QZL0	8.98	7.67	2.47	0.0001	0.0222
TC0100002151.mm.2	Ccdc115	coiled-coil domain containing 115	69668	Q8VE99; Q9D6T3	8.82	7.46	2.57	0.0001	0.0222
TC0300000732.mm.2	Arhgef2	rho/rac guanine nucleotide exchange factor (GEF) 2	16800	Q60875; Q3TYZ4; H3BJ45; H3BJM4; H3BJ40; H3BJX8; H3BLF9; H3BJ48; H3BLJ1; H3BL15; H3BKH9; H3BIX8; H3BJ59; H3BJU7	9.77	8.56	2.32	0.0001	0.0222
TC0300001937.mm.2	Slc7a11	solute carrier family 7 (cationic amino acid transporter, y+ system), member 11	26570	Q9WTR6; Q542C8; Q3TN05; Q8BYV9	7.64	6.05	3.03	0.0001	0.0223
TC1700000078.mm.2	Rsph3a	radial spoke 3A homolog (Chlamydomonas)	66832	Q3UFY4; B2RWQ9	12.8	11.7	2.14	0.0001	0.023
TC1100001907.mm.2	Tsen54	tRNA splicing endonuclease 54 homolog (S. cerevisiae)	76265	Q8C2A2; Q08ED2; B1ATA6; B0QZP4; F6X5E8	7.53	6.48	2.08	0.0001	0.0238
TC0400002987.mm.2	Slc24a2	solute carrier family 24 (sodium/potassium/calcium exchanger), member 2	76376	Q8BUN9; Q14BI1; Q3UWW4; Q14AY1; B1AXF2; B1AXF3; F6RT95	6.75	5.39	2.55	0.0001	0.0238
TC1100001097.mm.2	Rnmtl1	RNA methyltransferase like 1	67390	Q5ND52	9.84	8.51	2.52	0.0001	0.024
TC0600002422.mm.2	Gadd45a	growth arrest and DNA-damage-inducible 45 alpha	13197	P48316; Q3UMH6	9.9	7.85	4.13	0.0001	0.0241
TC0X00002993.mm.2	Timm8a1	translocase of inner mitochondrial membrane 8A1	30058	Q9WVA2	11.24	9.95	2.45	0.0001	0.0241
TC0900002053.mm.2	Spa17	sperm autoantigenic protein 17	20686	Q62252; Q545M2	8.85	7.73	2.17	0.0001	0.0241
TC0900002320.mm.2	Dmxl2	Dmx-like 2	235380	Q8BPN8; Q05CM4; B0V2P5; F6RYL8; B0V2P6; D6RFA6	11.46	10.42	2.05	0.0001	0.0244
TC0200001770.mm.2	Chac1	ChaC, cation transport regulator 1	69065	Q8R3J5	6.54	4.27	4.81	0.0001	0.0247
TC0400004210.mm.2	Mup8; Mup9; Mup2; Mup1	major urinary protein 8; major urinary protein 9; major urinary protein 2; major urinary protein 1	100041687; 100038948; 17841; 17840	P11590; Q58EV3; A2ANT5; E9PVW0; P02762; A2CGB6; A2AKN8; P11589; P04938; B5TE76; A2BIN1; Q9D0H8; Q4FZE8; Q58ES8; P11588; Q8JZT0; A9C496; A2BIN0	7.94	12.78	-28.61	0.0001	0.0247
TC1300000258.mm.2	Hist1h1c	histone cluster 1, H1c	50708	Q5SZA3; Q3UXH2; P15864	11.03	9.62	2.65	0.0001	0.0254
TC1100000979.mm.2	Wscd1	WSC domain containing 1	216881	Q80XH4; B1AUZ4	5.47	6.23	-1.69	0.0001	0.0254
TC1000002926.mm.2	Yeats4	YEATS domain containing 4	64050	Q9CR11	8.97	7.96	2.01	0.0001	0.0254
TC1800001255.mm.2	Lars	leucyl-tRNA synthetase	107045	Q9CQM4; Q7TSZ3; Q6ZPT2; Q99JK2; Q8BMJ2	11.17	9.88	2.46	0.0001	0.0254
TC0200004951.mm.2	Eif2s2	eukaryotic translation initiation factor 2, subunit 2 (beta)	67204	Q99L45; Q3ULL5; Q9CS47; E0CXJ3	15.58	14.4	2.26	0.0001	0.0255
TC0600002639.mm.2	Pcbp1	poly(rC) binding protein 1	23983	P60335	11.47	10.43	2.05	0.0001	0.0255
TC1500000710.mm.2	Adsl	adenylosuccinate lyase	11564	P54822; Q3TMB8; E9Q3T7; E9Q0A0; E9Q242; E9PZI0	11.78	10.72	2.08	0.0001	0.0255
TC0400002708.mm.2	Ctnnal1	catenin (cadherin associated protein), alpha-like 1	54366	O88327; B1AZA7	10.01	8.92	2.12	0.0001	0.0255
TC0900003321.mm.2	Ppp2r3d	protein phosphatase 2 (formerly 2A), regulatory subunit B, delta; protein phosphatase 2 (formerly 2A), regulatory subunit B'', delta	19054	Q9Z176; Q8K1A4; Q4VA48; Q3UPT6	7.77	6.79	1.96	0.0001	0.0255
TC0700002498.mm.2	Tomm40	translocase of outer mitochondrial membrane 40 homolog (yeast)	53333	Q9QYA2; Q3UQD0; G3UY77	10.62	9.45	2.24	0.0001	0.0255
TC0500003638.mm.2	Ubl3	ubiquitin-like 3	24109	Q9Z2M6; Q9Z2M5; Q3UYL1	13.82	13.13	1.62	0.0001	0.0255
TC0700004155.mm.2	Rps13	ribosomal protein S13	68052	P62301; Q921R2; Q5BLJ7	12.92	11.97	1.94	0.0001	0.0261
TC1100001017.mm.2	Tax1bp3	Tax1 (human T cell leukemia virus type I) binding protein 3	76281	Q9DBG9; B1AUD9	12.15	11.18	1.95	0.0002	0.027
TC1000000886.mm.2	Dapk3	death-associated protein kinase 3	13144	O54784; Q05A21; Q9D5G7	9.97	9	1.95	0.0002	0.027
TC0500003014.mm.2	Srrd	SRR1 domain containing	70118	Q8K2M3; F6Q7H5	5.73	4.87	1.82	0.0002	0.0275
TC1000002264.mm.2	Ddx21	DEAD (Asp-Glu-Ala-Asp) box polypeptide 21	56200	Q9JIK5; Q8K2L4; Q3ULC7; Q6PCP0; Q9CWZ5; Q9CSR3	11.61	10.59	2.02	0.0002	0.0275
TC0400002770.mm.2	Mup19	major urinary protein 19	100189605	P11589; P02762; B5TE76; A2CGB6; A9C497	8.23	13.72	-44.93	0.0002	0.0275
TC0500001266.mm.2	Rplp0	ribosomal protein, large, P0	11837	P14869; Q5M8R8; Q5FWB6; O89073; D3YVM5; S4R1N1	14.36	13.62	1.67	0.0002	0.0276
TC0100003776.mm.2	Kctd3	potassium channel tetramerisation domain containing 3	226823	Q8BFX3; Q80VR1	8.6	7.5	2.14	0.0002	0.0276
TC1000003117.mm.2	Shmt2	serine hydroxymethyltransferase 2 (mitochondrial)	108037	Q99K87; Q9CZN7; Q3TFD0	9.24	8.12	2.17	0.0002	0.0281
TC0800002722.mm.2	Amfr	autocrine motility factor receptor	23802	Q9R049; Q3U007; Q3TCI2; H3BJC0	11.45	9.94	2.85	0.0002	0.0281
TC0600003169.mm.2	Ccnd2	cyclin D2	12444	P30280; Q4FK45; Q9D8L9	12.73	11.14	3.01	0.0002	0.0281
TC1100002301.mm.2	Slc1a4	solute carrier family 1 (glutamate/neutral amino acid transporter), member 4	55963	O35874; Q9ESU8; Q3UTP8; Q8BXT5; Q3US35; Q5SSP3	6.07	4.88	2.28	0.0002	0.0281
TC1800000704.mm.2	Tubb6	tubulin, beta 6 class V	67951	Q922F4; Q3UMM1; Q9CUN8; Q3U9U3	8.89	7.72	2.25	0.0002	0.0281
TC0400003814.mm.2	Alpl	alkaline phosphatase, liver/bone/kidney	11647	P09242; Q3TJD3; B7XGA6; Q8JZS4; Q3TQ02; B1AXF6; E9Q7P8; B1AXF5	9.45	7.88	2.98	0.0002	0.0281
TC0100003723.mm.2	Brox	BRO1 domain and CAAX motif containing	71678	Q8K2Q7	9.63	8.92	1.64	0.0002	0.0281
TC4_GL456216_random00000001.mm.2	Dhrsx	dehydrogenase/reductase (SDR family) X chromosome	236082	Q8VBZ0	5.54	4.82	1.65	0.0002	0.0281
TC0700004288.mm.2	Nupr1	nuclear protein transcription regulator 1	56312	Q9WTK0	11.92	10.37	2.93	0.0002	0.0285
TC0200000566.mm.2	Plpp7	phospholipid phosphatase 7 (inactive)	227721	Q91WB2; A0A0A6YWL5; A0A0A6YX24	9.94	8.82	2.17	0.0002	0.0298
TC1400002846.mm.2	Gm3264	predicted gene 3264	100041306	A6NAV4; E9Q5P1	6.25	7.27	-2.03	0.0002	0.0305
TC0600002354.mm.2	Vopp1	vesicular, overexpressed in cancer, prosurvival protein 1	232023	Q8R1C3	9.28	8.56	1.65	0.0002	0.0305
TC0400004208.mm.2	Mup7; Mup1	major urinary protein 7; major urinary protein 1	100041658; 17840	P11590; Q58EV3; A2ANT5; E9QA79; P11588; P11589; P02762; P04938; A2BIN1; Q58ES8; Q9D0H8; Q8JZT0; Q4FZE8; L7MUC7	6.93	11.53	-24.32	0.0002	0.0305
TC0600001500.mm.2	Tspan11	tetraspanin 11	68498	Q9D1D1	5.67	6.33	-1.58	0.0002	0.0305
TC1900001749.mm.2	Eif3a	eukaryotic translation initiation factor 3, subunit A	13669	P23116; Q3TKF9; Q3UEK3; Q3UL99; Q3TRH1; Q3UM46; Q6A0B9	11.66	10.4	2.4	0.0002	0.0306
TC1100000025.mm.2	Dusp18	dual specificity phosphatase 18	75219	Q8VE01; Q8BWD7	11.33	9.31	4.06	0.0002	0.0309
TC1600000089.mm.2	Abat	4-aminobutyrate aminotransferase	268860	P61922; Q3U0M2; Q3V1S0; Q3TUE8; F7C9G3; F6RN86	8.71	9.83	-2.19	0.0002	0.0309
TC1500001896.mm.2	Rpl3	ribosomal protein L3	27367	P27659; Q3U9L3; Q3UB67; Q3UB90; Q3T9U9; Q3UB15	16.09	15.28	1.75	0.0002	0.031
TC0200002990.mm.2	Hacd1	3-hydroxyacyl-CoA dehydratase 1	30963	Q9QY80; B9EHK9; Q3V4A5; A2AQ81	16.36	15.28	2.12	0.0002	0.032
TC1100004076.mm.2	Hn1	hematological and neurological expressed sequence 1	15374	P97825	14.85	13.98	1.83	0.0002	0.032
TC1000000422.mm.2	Prep	prolyl endopeptidase	19072	Q9QUR6; Q543B9; Q3TCS0; Q3TQ97; Q8C6A3	12.98	11.98	2	0.0002	0.032
TC0X00003023.mm.2	Bex1	brain expressed gene 1	19716	Q9R224	9.17	8.13	2.06	0.0002	0.032
TC1400000198.mm.2	Samd8	sterile alpha motif domain containing 8	67630	Q9DA37; Q3UH82; Q14AQ4; Q497L5; D6REI9	9.47	8.67	1.74	0.0002	0.0322
TC0500000868.mm.2	Uso1	USO1 vesicle docking factor	56041	Q9Z1Z0	11.87	11.09	1.72	0.0002	0.0322
TC0300001317.mm.2	Gm9396	predicted gene 9396 [Source:MGI Symbol;Acc:MGI:3645563]			13.66	12.61	2.07	0.0002	0.0325
TC1000000673.mm.2	2310015B20Rik; Mrln	RIKEN cDNA 2310015B20 gene (2310015B20Rik), long non-coding RNA.; myoregulin [Source:MGI Symbol;Acc:MGI:1916813]; RIKEN cDNA 2310015B20 gene			5.96	6.96	-2.01	0.0002	0.0328
TC0600002543.mm.2	Mrpl19	mitochondrial ribosomal protein L19	56284	Q9D338; Q6P8U3; Q3URF5	12.31	11.19	2.18	0.0002	0.0328
TC0300002045.mm.2	Siah2	seven in absentia 2	20439	Q06986; Q3UEV2; Q3UT93	8.12	6.83	2.44	0.0002	0.0336
TC0700004625.mm.2	Kctd13	potassium channel tetramerisation domain containing 13	233877	Q8BGV7	8.07	6.88	2.27	0.0003	0.034
TC1800001505.mm.2	Afg3l2	AFG3-like AAA ATPase 2	69597	Q8JZQ2; Q3U7C0; Q9D736; Q3UDQ7; Q8R5F1	13.53	12.36	2.25	0.0003	0.034
TC1300001350.mm.2	Ccl28	chemokine (C-C motif) ligand 28	56838	Q9JIL2	7.24	8.02	-1.71	0.0003	0.034
TC1100000713.mm.2	Trim17; Hist3h2a	tripartite motif-containing 17; histone cluster 3, H2a	56631; 319162	Q7TPM3; Q8BFU2; A2AB79; A2AB81	9.89	8.98	1.87	0.0003	0.0346
TC0100000703.mm.2	Rhbdd1	rhomboid domain containing 1	76867	Q8BHC7; Q99KD9	9.9	8.96	1.92	0.0003	0.0347
TC1700002167.mm.2	Polh	polymerase (DNA directed), eta (RAD 30 related)	80905	Q9JJN0; I6L9K1	8.12	6.96	2.23	0.0003	0.0347
TSUnmapped00000035.mm.2	Pemt	phosphatidylethanolamine N-methyltransferase	18618	Q61907	7.14	6.28	1.81	0.0003	0.0352
TC0400000458.mm.2	Glipr2	GLI pathogenesis-related 2	384009	Q9CYL5; B1AWD6	7.75	8.64	-1.85	0.0003	0.0352
TC1900000600.mm.2	Pgam1	phosphoglycerate mutase 1	18648	Q9DBJ1; Q3U7Z6; Q6NWV5	10.25	8.98	2.41	0.0003	0.0355
TC0900002712.mm.2	Fbxo9	f-box protein 9	71538	Q8BK06; E0CYX8	9.71	8.79	1.88	0.0003	0.0355
TC0200004908.mm.2	Defb25	defensin beta 25	654459	Q30KN8	6.22	6.83	-1.52	0.0003	0.0362
TC1100003076.mm.2	Eif5a	eukaryotic translation initiation factor 5A	276770	P63242; Q7TMA1; Q7TMB4; Q7TME3; Q7TNN7; Q7TNN6; A0A0A0MQM0; J3QPS8	16.59	15.75	1.8	0.0003	0.0364
TC0700000558.mm.2	Alkbh6	alkB, alkylation repair homolog 6 (E. coli)	233065	Q8K2U2; D3Z1T0; D6RFR9	11.15	9.93	2.32	0.0003	0.0364
TC1900000527.mm.2	2021-03-05	membrane-associated ring finger (C3HC4) 5	69104	Q3KNM2; A2RTC8; F6W8T3	12.54	11.64	1.86	0.0003	0.0369
TC0100003564.mm.2	Casq1	calsequestrin 1	12372	O09165; Q6P3C3; Q8C7M8; E9Q489	6.5	9.07	-5.92	0.0003	0.0369
TC0900000590.mm.2	Zw10	zw10 kinetochore protein	26951	O54692	8.88	7.96	1.9	0.0003	0.0372
TC1600001961.mm.2	Mrpl39	mitochondrial ribosomal protein L39	27393	Q9JKF7; Q8CCX9	11.71	10.48	2.34	0.0003	0.0372
TC1300002500.mm.2	Btf3	basic transcription factor 3	218490	Q64152; Q3UJR8	15.39	14.77	1.54	0.0003	0.0374
TC1000002041.mm.2	Rpf2	ribosome production factor 2 homolog (S. cerevisiae)	67239	Q9JJ80; G3X926; S4R1Y5; S4R2H5; S4R2R2	11.39	10.31	2.11	0.0003	0.0378
TC0500001590.mm.2	Hspb1	heat shock protein 1	15507	P14602; Q545F4; Q9Z2L2; Q9Z2L3; D3YZ06	12.97	11.8	2.25	0.0003	0.0386
TC1000001136.mm.2	4933408J17Rik	RIKEN cDNA 4933408J17 gene	74454	Q9D475	3.81	4.68	-1.82	0.0003	0.0386
TC0900001725.mm.2	9230110C19Rik	RIKEN cDNA 9230110C19 gene	234912	Q8CC70; Q14BZ1; A0JP49	6.94	5.96	1.98	0.0003	0.0391
TC0100003478.mm.2	Uck2	uridine-cytidine kinase 2	80914	Q99PM9; Q543C2; Q8C476; Q99KT8; A0A0B4J1E5	12.49	10.35	4.39	0.0003	0.0391
TC0500003097.mm.2	Cox6a1	cytochrome c oxidase subunit VIa polypeptide 1	12861	P43024; Q9DCW5	16.52	15.82	1.63	0.0003	0.0391
TC1300000882.mm.2	Lpcat1	lysophosphatidylcholine acyltransferase 1	210992	Q3TFD2; Q8BJT4; D6RE48; D6RFA8	7.69	8.3	-1.53	0.0003	0.0391
TC0700001311.mm.2	Ccdc90b	coiled-coil domain containing 90B	66365	Q8C3X2	8.54	7.63	1.87	0.0003	0.0391
TC0700000903.mm.2	Htatip2	HIV-1 tat interactive protein 2, homolog (human)	53415	Q9Z2G9; Q3U816; Q3UJL4	9.4	8.12	2.42	0.0003	0.0395
TC0200002667.mm.2	Cstf1	cleavage stimulation factor, 3 pre-RNA, subunit 1; cleavage stimulation factor, 3' pre-RNA, subunit 1	67337	Q99LC2; A2APA3	10.23	9.26	1.96	0.0003	0.0395
TC1500000894.mm.2	CN725425	cDNA sequence CN725425 [Source:MGI Symbol;Acc:MGI:3613655]; cDNA sequence CN725425		F8VQ66	6.58	5.53	2.07	0.0003	0.04
TC0800003072.mm.2	Rnf166	ring finger protein 166	68718	Q3U9F6; A2RS02	7.88	6.42	2.76	0.0004	0.0406
TC1400000744.mm.2	Mrpl52	mitochondrial ribosomal protein L52	68836	Q9D0Y8	10.21	9.3	1.87	0.0004	0.041
TC1000002920.mm.2	Cct2	chaperonin containing Tcp1, subunit 2 (beta)	12461	P80314; Q542X7; Q9JJD8	15.33	14.54	1.73	0.0004	0.041
TC1900000727.mm.2	Gsto1	glutathione S-transferase omega 1	14873	O09131	14.03	12.09	3.84	0.0004	0.041
TC0400004211.mm.2	Mup2; Mup10; Mup11; Mup1	major urinary protein 2; major urinary protein 10; major urinary protein 11; major urinary protein 1	17841; 100039008; 100039028; 17840	P11589; P11590; P02762; B5TE76; Q58EV3; A2ANT5; A2AKN9; P04938; A2BIN1; Q9D0H8; Q4FZE8; Q9CXU6; A2BIM8; A2BIN0; Q8JZT0; P11588; Q58ES8	8.57	13.24	-25.38	0.0004	0.041
TC1800000609.mm.2	F830016B08Rik	RIKEN cDNA F830016B08 gene	240328	G3UWE2	8.87	10.13	-2.4	0.0004	0.041
TC1000001557.mm.2	Ddit3	DNA-damage inducible transcript 3	13198	P35639; Q3V405; D3YX14	12.16	10.47	3.24	0.0004	0.0413
TC0700000723.mm.2	Gm4884	predicted gene 4884	233164	Q0VDR1; Q8CDP2; E9PVP9	7.75	8.91	-2.24	0.0004	0.0413
TC1800000794.mm.2	Acaa2	acetyl-Coenzyme A acyltransferase 2 (mitochondrial 3-oxoacyl-Coenzyme A thiolase)	52538	Q8BWT1; Q3UKH3	16.46	17.42	-1.95	0.0004	0.0424
TC0200002136.mm.2	Dstn	destrin	56431	Q9R0P5; Q4FK36	14.34	13.76	1.5	0.0004	0.0427
TC1500000976.mm.2	Olfr279	olfactory receptor 279	258502	Q3B855; Q8VFD8	4.29	4.97	-1.59	0.0004	0.0437
TC0500000971.mm.2	Enoph1	enolase-phosphatase 1	67870	Q8BGB7	8.1	7.08	2.03	0.0004	0.0437
TC0700004617.mm.2	Adck4	aarF domain containing kinase 4	76889	Q566J8; E9QLB8	7.7	6.78	1.89	0.0004	0.0437
TC0200003815.mm.2	Zfp385b	zinc finger protein 385B	241494	Q8BXJ8; Q8BM98; A2AS57; Q80ZR3; G5E8Y8	8.44	6.56	3.66	0.0004	0.0437
TC0600002575.mm.2	Stambp	STAM binding protein	70527	Q9CQ26; Q3TGB1	11.71	10.56	2.22	0.0004	0.0437
TC1500000665.mm.2	Eif3l	eukaryotic translation initiation factor 3, subunit L	223691	Q8QZY1	11.18	10.45	1.66	0.0004	0.0437
TC0300001136.mm.2	Psma5	proteasome (prosome, macropain) subunit, alpha type 5	26442	Q9Z2U1; Q3UPK6; Q3TUX3; Q3TUI9; A0A0G2JF97	11.79	10.66	2.18	0.0004	0.0437
TC1900000941.mm.2	Dpp3	dipeptidylpeptidase 3	75221	Q99KK7; Q8BU29; Q3UDD5; Q3UDY7; Q6NXZ0; Q3UDF3; Q3THP1	8.21	7.04	2.25	0.0004	0.0437
TC0400000488.mm.2	Dcaf10	DDB1 and CUL4 associated factor 10	242418	A2AKB9; Z4YN28	9.28	8.59	1.61	0.0004	0.0437
TC1100000234.mm.2	Cct4	chaperonin containing Tcp1, subunit 4 (delta)	12464	P80315; Q564F4; Q3UJZ8; Q3TII0; G5E839; G3UXG2; G3UYW5; G3UXF3	14.53	13.6	1.91	0.0004	0.0437
TC0800001245.mm.2	Slc7a6	solute carrier family 7 (cationic amino acid transporter, y+ system), member 6	330836	Q8BGK6	8.85	7.44	2.66	0.0004	0.0437
TC0300001445.mm.2	Gbp7	guanylate binding protein 7	229900	Q91Z40; Q6KAN1; Q78UK8	10.23	11.6	-2.59	0.0004	0.0437
TC0800001106.mm.2	Herpud1	homocysteine-inducible, endoplasmic reticulum stress-inducible, ubiquitin-like domain member 1	64209	Q9JJK5; Q3TMN9; Q8C4N0; Q6A0E4; Q921B3; Q91WR9	16.59	15.04	2.92	0.0004	0.0437
TC1900000612.mm.2	Zfyve27	zinc finger, FYVE domain containing 27	319740	Q3TXX3; E9Q4U6	7.12	6.22	1.87	0.0004	0.0437
TC1900000206.mm.2	Vwce	von Willebrand factor C and EGF domains	71768	Q3U515; Q80V54	3.65	4.53	-1.84	0.0004	0.0437
TC0900002969.mm.2	Cdv3	carnitine deficiency-associated gene expressed in ventricle 3	321022	Q4VAA2; A0A087WNP6; F8WGL9	14.29	12.78	2.84	0.0004	0.0437
TC0X00002865.mm.2	Rps6ka6	ribosomal protein S6 kinase polypeptide 6	67071	Q7TPS0; E9QK39; A2CEE6; A2CEE7; E9PUP0; E9Q3H1; A2CEE8; B1B0X3; B1B0X1; B1B0X2; A2CEE5; B2GVN8; B1B0X4	5.13	5.98	-1.8	0.0004	0.044
TC1700002490.mm.2	Emilin2	elastin microfibril interfacer 2	246707	Q8K482; Q3U1J9; Q3TCC1; Q3TBC8; Q3TDB5; Q3TDP9; D0ESZ4; Q3TBD3	10.64	9.09	2.92	0.0004	0.0443
TC0700000400.mm.2	Dmrtc2	doublesex and mab-3 related transcription factor like family C2	71241	Q8CGW9	4.87	5.66	-1.73	0.0004	0.0444
TC1700000350.mm.2	Rpl3l	ribosomal protein L3-like	66211	Q9CQ09; Q5U470; E9PWZ3; S4R242	10.74	12.22	-2.77	0.0004	0.0444
TC1100001400.mm.2	Cox11	cytochrome c oxidase assembly protein 11	69802	Q6P8I6; Q5SRC5	9.86	8.79	2.11	0.0004	0.0444
TC0400004213.mm.2	Gm2083; Mup2; Mup1; LOC100861909	major urinary protein LOC100048885; major urinary protein 2, mRNA (cDNA clone MGC:18535 IMAGE:4196403), complete cds.; major urinary protein 1, mRNA (cDNA clone MGC:46757 IMAGE:4161709), complete cds.; major urinary protein 2, mRNA (cDNA clone MGC:70247 IMAGE:4159984), complete cds.; major urinary protein 1, mRNA (cDNA clone MGC:118604 IMAGE:947916), complete cds.; PREDICTED: major urinary protei…	100048885	Q8JZT0; B0V388	8.14	13.7	-47.16	0.0004	0.0444
TC1900000340.mm.2	Zfand5	zinc finger, AN1-type domain 5	22682	O88878; D6RFT9; D3YYE8	14.11	13.48	1.55	0.0004	0.0444
TC0800002744.mm.2	Cfap20	cilia and flagella associated protein 20	14894	Q8BTU1	10.05	9.31	1.67	0.0005	0.0445
TC0600003268.mm.2	Ybx3	Y box protein 3	56449	Q9JKB3; Q68G78; Q61478; Q8BPG0	13.72	12.56	2.24	0.0005	0.0456
TC0500001501.mm.2	Adgrd1	adhesion G protein-coupled receptor D1	243277	Q80T32; B2RXV6	8.95	10.4	-2.73	0.0005	0.0456
TC1000001286.mm.2	Osbpl8	oxysterol binding protein-like 8	237542	B9EJ86	10.44	9.21	2.34	0.0005	0.0456
TC0100002354.mm.2	Hspd1	heat shock protein 1 (chaperonin)	15510	P63038; D3Z2F2; D3Z7J9	15.16	14.24	1.88	0.0005	0.0457
TC1500000488.mm.2	Tg	thyroglobulin	21819	O08710; A6P7M8; F6Y2X8; F6XYF6; F7AYJ4	6.52	5.91	1.53	0.0005	0.0457
TC0200005186.mm.2	B4galt5	UDP-Gal:betaGlcNAc beta 1,4-galactosyltransferase, polypeptide 5	56336	Q9JMK0; Q3U7I0; Q9QY11; F6XV02	8.35	7.07	2.43	0.0005	0.0462
TC1900001569.mm.2	Mrpl43	mitochondrial ribosomal protein L43	94067	Q99N89; Q5RL20; Q6P060; Q810B1	7.73	6.74	1.99	0.0005	0.0462
TC0400004212.mm.2	Mup12	major urinary protein 12	100039054	P11588; Q58ES8	7.61	12.34	-26.46	0.0005	0.0462
TC0200001895.mm.2	Dtwd1	DTW domain containing 1	69185	Q9D8U7	8.07	7.2	1.83	0.0005	0.0462
TC1500000658.mm.2	Lgals1	lectin, galactose binding, soluble 1	16852	P16045	13.98	15.15	-2.25	0.0005	0.0462
TC0200001965.mm.2	Tgm3	transglutaminase 3, E polypeptide	21818	Q08189	5.07	6.2	-2.19	0.0005	0.0464
TC0900000166.mm.2	Olfr873	olfactory receptor 873	258554	Q8VFJ0	5.27	6.31	-2.06	0.0005	0.0464
TC1700002820.mm.2	C920025E04Rik	RIKEN cDNA C920025E04 gene	667803	Q4VCN9; O19440; Q4VCP2; Q6PEB5; Q6QMF2; Q4VCN4; Q4VCM3; V9HVU9	6.93	7.76	-1.78	0.0005	0.0464
TC0700001198.mm.2	Stard5	StAR-related lipid transfer (START) domain containing 5	170460	Q9EPQ7; Q78YL5; Q78RK2; D3YU00	9.75	8.8	1.94	0.0005	0.0468
TC1800000610.mm.2	Iigp1	interferon inducible GTPase 1	60440	Q9QZ85; Q8K2V4; Q8VDW7; J7NNX8	8.99	10.7	-3.27	0.0005	0.0468
TC0700002964.mm.2	Emc10	ER membrane protein complex subunit 10	69683	Q3TAS6; D3Z665	10.07	9.4	1.59	0.0005	0.0473
TC0800003162.mm.2	Nup133	nucleoporin 133	234865	Q8R0G9; Q8CDZ5	9.59	9.09	1.42	0.0005	0.0475
TC1200000142.mm.2	Odc1	ornithine decarboxylase, structural 1	18263	P00860; Q8CIC5; Q3TM76	11.7	10.32	2.59	0.0005	0.048
TC1100001682.mm.2	G6pc3	glucose 6 phosphatase, catalytic, 3	68401	Q6NSQ9	10.85	9.68	2.25	0.0005	0.0481
TC0200000886.mm.2	Gm11099	predicted gene 11099 [Source:MGI Symbol;Acc:MGI:3779335]		F7CV60	5.27	7.05	-3.44	0.0005	0.0484
TC1000002308.mm.2	Nrbf2	nuclear receptor binding factor 2	641340	Q8VCQ3; E0CZ57	8.08	7.11	1.96	0.0005	0.0485
TC0500001768.mm.2	Zkscan5	zinc finger with KRAB and SCAN domains 5	22757	Q9Z1D8; Q6PAK4; Q69ZT2; F6SSC9; E0CX87; F6TRS7	8.14	6.85	2.44	0.0005	0.0485
TC0400001413.mm.2	Rragc	Ras-related GTP binding C	54170	Q99K70; Q9CUI2	13.12	12.51	1.53	0.0005	0.0488
TC0100002411.mm.2	Wdr12	WD repeat domain 12	57750	Q9JJA4; Q4V9X1; D3Z369	10.94	9.77	2.24	0.0006	0.049
TSUnmapped00000038.mm.2	Pemt	phosphatidylethanolamine N-methyltransferase	18618	Q61907	7.39	6.67	1.65	0.0006	0.049
TC1100003118.mm.2	C1qbp	complement component 1, q subcomponent binding protein	12261	O35658; Q8R5L1	14.68	13.79	1.86	0.0005	0.049
TC0100002964.mm.2	Dbi	diazepam binding inhibitor	13167	P31786; Q548W7; Q4VWZ5; Q3ULV8; D3Z563; M0QWU8	14.24	15.25	-2.02	0.0006	0.0499
TC1400000420.mm.2	1700049E17Rik1	RIKEN cDNA 1700049E17 gene, gene 1	666214	E9Q8F7	4.99	6.12	-2.18	0.0006	0.05
TC0800002824.mm.2	Atp6v0d1	ATPase, H+ transporting, lysosomal V0 subunit D1	11972	P51863; Q921S5	10.17	9.12	2.07	0.0006	0.0502
TC0500000653.mm.2	Shisa3	shisa family member 3	330096	Q3UPR0; S4R2D4	8.45	7.4	2.07	0.0006	0.0502
TC0500001453.mm.2	Zfp664	zinc finger protein 664	269704	Q4VA44; Q8BS75; E9QPD3	7.81	7.15	1.57	0.0006	0.0502
TC1400001990.mm.2	Klhl33	kelch-like 33	546611	G3UW92	8.91	7.74	2.25	0.0006	0.0502
TC1100003744.mm.2	Krtap29-1	keratin associated protein 29-1 [Source:MGI Symbol;Acc:MGI:3652056]		A2A5X4	4.24	5.14	-1.86	0.0006	0.0502
TC0300000967.mm.2	Fmo5	flavin containing monooxygenase 5	14263	P97872; Q3TRA1; Q3UV28	9.12	9.89	-1.71	0.0006	0.0502
TC1100003181.mm.2	Olfr394	olfactory receptor 394	259009	Q8VGR5	4.66	5.7	-2.06	0.0006	0.0502
TC0700003599.mm.2	Wdr73	WD repeat domain 73	71968	Q9CWR1; F6RXX6	7.38	6.69	1.61	0.0006	0.0502
TC0400002779.mm.2	Mup20	major urinary protein 20	381530	Q5FW60	5.16	6.58	-2.68	0.0006	0.0502
TC0900002153.mm.2	Abcg4	ATP-binding cassette, sub-family G (WHITE), member 4	192663	Q8K4E1; Q91WA9; Q8BXW2; Q3UUH6; Q8R0S5; Q8R1U5; Q9CU34; Q3U009; E0CY02; E0CYI8; F6XWY6	4.88	6.05	-2.25	0.0006	0.0502
TC0500003047.mm.2	Sart3	squamous cell carcinoma antigen recognized by T cells 3	53890	Q9JLI8	5.58	4.54	2.05	0.0006	0.0502
TC0400002769.mm.2	Mup13; Mup18; Mup16; Mup14; Mup17; Mup2; Mup15	major urinary protein 13; major urinary protein 18; major urinary protein 16; major urinary protein 14; major urinary protein 17; major urinary protein 2; major urinary protein 15	100039089; 100048884; 100039177; 100039116; 100039206; 17841; 100039150	L7N222; P11589; P02762; B5TE76; A2BIM8; Q8JZT0; A2CGB6; A2CEK7; B5X0G2; A9R9W0; B8JI96; A2CEK6	8.19	13.45	-38.35	0.0006	0.0502
TC1400001930.mm.2	Gch1	GTP cyclohydrolase 1	14528	Q05915; Q3U7P6; Q3UC70	8.21	7.22	1.98	0.0006	0.0502
TC0100000681.mm.2	Mogat1	monoacylglycerol O-acyltransferase 1	68393	Q91ZV4; Q3V4B0; D3Z6K9; D3YW64; D3YZB8	4.7	5.76	-2.08	0.0006	0.0502
TC0400002862.mm.2	Rasef	RAS and EF hand domain containing	242505	Q5RI75	6.81	5.26	2.93	0.0006	0.0503
TC1000000746.mm.2	Ftcd	formiminotransferase cyclodeaminase	14317	Q91XD4	5.54	6.5	-1.95	0.0006	0.0503
TC0500002650.mm.2	Noa1	nitric oxide associated 1	56412	Q9JJG9; Q8BMY1	8.33	7.11	2.33	0.0006	0.0503
TC0700001400.mm.2	Lipt2	lipoyl(octanoyl) transferase 2 (putative)	67164	Q9D009	8.05	7.36	1.62	0.0006	0.0505
TC1400000477.mm.2	Ptger2	prostaglandin E receptor 2 (subtype EP2)	19217	Q62053; Q543A9; Q3UW60	4.46	5.29	-1.79	0.0006	0.0505
TC0600001001.mm.2	Nfu1	NFU1 iron-sulfur cluster scaffold homolog (S. cerevisiae)	56748	Q9QZ23; D3Z285	13.34	12.24	2.14	0.0006	0.051
TC0700000912.mm.2	Ano5	anoctamin 5	233246	Q75UR0	4.94	6.23	-2.45	0.0006	0.051
TC0400000907.mm.2	Ifna5	interferon alpha 5	15968	Q810G2	7.51	8.28	-1.71	0.0006	0.051
TC1100003478.mm.2	Rad51c	RAD51 homolog C	114714	Q924H5; F2Z4A1; F2Z433	8.78	7.88	1.87	0.0006	0.051
TC1100004292.mm.2	9930111J21Rik1; 9930111J21Rik2	RIKEN cDNA 9930111J21 gene 1; RIKEN cDNA 9930111J21 gene 2	667214; 245240	Q5SVP0; Q8CB10; Q5SVN9	11.04	12.03	-1.99	0.0006	0.051
TC1900000169.mm.2	Tut1	terminal uridylyl transferase 1, U6 snRNA-specific	70044	Q8R3F9	7.59	7.03	1.47	0.0006	0.051
TC1300002735.mm.2	Mrps30	mitochondrial ribosomal protein S30	59054	Q9D0G0	10.08	9.35	1.65	0.0006	0.051
TC0500002394.mm.2	Ppargc1a	peroxisome proliferative activated receptor, gamma, coactivator 1 alpha	19017	O70343; Q3LIG2; Q8CCT1; Q8BRP2; D3YZS8; D3Z4V5	15.62	14.94	1.6	0.0006	0.051
TC0700000989.mm.2	Snrpa1	small nuclear ribonucleoprotein polypeptide A; small nuclear ribonucleoprotein polypeptide A'	68981	P57784; G5E883	10.9	10.12	1.71	0.0006	0.051
TC0300002527.mm.2	Polr3c	polymerase (RNA) III (DNA directed) polypeptide C	74414	Q9D483; B2RX77; D3YYS2; F6QK97	11.27	10.64	1.55	0.0007	0.051
TC0800000991.mm.2	Gpt2	glutamic pyruvate transaminase (alanine aminotransferase) 2	108682	Q8BGT5; D6RFQ8	9.51	8.32	2.29	0.0007	0.051
TC0400004209.mm.2	Mup2; Mup1	major urinary protein 2; major urinary protein 1	17841; 17840	A2AKN9; P11589; P02762; B5TE76; P11588; P11590; P04938; A2BIN1; Q58ES8; Q58EV3; A2ANT5; Q9D0H8; Q8JZT0; Q4FZE8	7.06	12.17	-34.7	0.0006	0.051
TC0500002221.mm.2	Tmem129	transmembrane protein 129	68366	Q8K304; D6RDQ4	10.46	9.09	2.59	0.0007	0.0511
TC1100002181.mm.2	Tbrg4; Snora5c	transforming growth factor beta regulated gene 4; small nucleolar RNA, H/ACA box 5C	21379; 100217467	Q91YM4; Q5SWP1; Q5SWP0; E9PUT1	11.67	10.98	1.62	0.0007	0.0514
TC1700001488.mm.2	Phf10	PHD finger protein 10	72057	Q9D8M7; K4DI61; E9Q5L7	11.69	10.56	2.18	0.0007	0.0517
TC0900001459.mm.2	Scap	SREBF chaperone	235623	Q6GQT6; Q3UZ25	8.59	7.63	1.94	0.0007	0.0519
TC1100000835.mm.2	Elac2	elaC homolog 2 (E. coli)	68626	Q80Y81; Q3U0M8; B1ATP7; B1ATP9	9.86	9.22	1.56	0.0007	0.0519
TC1700001677.mm.2	Fam195a	family with sequence similarity 195, member A	68241	Q9CQB2	8.71	7.56	2.21	0.0007	0.0519
TC1000003155.mm.2	Rps26	ribosomal protein S26	27370	P62855; Q497N1	14.39	13.57	1.77	0.0007	0.0519
TC0700000526.mm.2	Yif1b	Yip1 interacting factor homolog B (S. cerevisiae)	77254	Q9CX30; D3YY42; D3Z5F9	11.91	11.14	1.7	0.0007	0.0519
TC0400000913.mm.2	Mtap	methylthioadenosine phosphorylase	66902	Q9CQ65	12.1	11.46	1.56	0.0007	0.0519
TC1300002539.mm.2	Rad17	RAD17 homolog (S. pombe)	19356	Q6NXW6; Q3UYY2	9.25	8.48	1.71	0.0007	0.0519
TC1300001522.mm.2	Epdr1	ependymin related protein 1 (zebrafish)	105298	Q99M71	9.47	8.65	1.76	0.0007	0.0524
TC1600000220.mm.2	P2rx6	purinergic receptor P2X, ligand-gated ion channel, 6	18440	O54803; Q149L9; E9PY29; G3X8W3; E9Q857	7.42	8.02	-1.52	0.0007	0.0524
TC1500001038.mm.2	Atf1	activating transcription factor 1	11908	P81269; Q9CWS2; Q922R4; E9PYW2; E9PZB1; F6U840; E9Q356; E9PZ49; E9PWM8	9.72	8.41	2.49	0.0007	0.0524
TC1600000491.mm.2	Adcy5	adenylate cyclase 5	224129	P84309; Q3TQH8	9.33	8.14	2.27	0.0007	0.0524
TC0400000613.mm.2	Rad23b	RAD23b homolog (S. cerevisiae)	19359	P54728; Q3UQN3; Q3U041; Q6NVC3; Q3TJ52; Q3TQQ6	12.4	11.56	1.78	0.0007	0.0527
TC0500003256.mm.2	Rilpl2	Rab interacting lysosomal protein-like 2	80291	Q99LE1	5.09	5.76	-1.6	0.0007	0.053
TC0500003576.mm.2	Baiap2l1	BAI1-associated protein 2-like 1	66898	Q9DBJ3	7.95	7.07	1.84	0.0007	0.0536
TC1200002289.mm.2	Serpina3c	serine (or cysteine) peptidase inhibitor, clade A, member 3C	16625	Q14AS7; P29621	6.16	7.91	-3.37	0.0007	0.0536
TC0500000738.mm.2	Rest	RE1-silencing transcription factor	19712	Q8VIG1; Q60694; F8V330	8.65	7.48	2.25	0.0007	0.0538
TC1400002524.mm.2	Gm10110	predicted gene 10110 [Source:MGI Symbol;Acc:MGI:3641718]		D3Z5M2	12.25	11.2	2.08	0.0007	0.0542
TC0600001754.mm.2	Rps4l	ribosomal protein S4-like	66184	Q3V1Z5	9.29	8.29	2	0.0008	0.0542
TC0900001665.mm.2	Limd1	LIM domains containing 1	29806	Q9QXD8	11.12	10.07	2.06	0.0007	0.0542
TC0800002505.mm.2	Ednra	endothelin receptor type A	13617	Q61614	13.48	12.37	2.15	0.0008	0.0542
TC1900001522.mm.2	Sfrp5	secreted frizzled-related sequence protein 5	54612	Q9WU66	4.44	5.48	-2.05	0.0007	0.0542
TC1500002141.mm.2	Slc38a1	solute carrier family 38, member 1	105727	Q8K2P7; Q3TRW5	12.51	11.32	2.27	0.0008	0.0543
TC1500001905.mm.2	Rps19bp1	ribosomal protein S19 binding protein 1	66538	Q8C6B9	8.63	7.6	2.05	0.0008	0.0543
TC1700002564.mm.2	Cdc42ep3	CDC42 effector protein (Rho GTPase binding) 3	260409	Q9CQC5	11.24	10.56	1.6	0.0008	0.0543
TC0100003890.mm.2	Mndal	myeloid nuclear differentiation antigen like	100040462	O35368; D0QMC3	10.91	11.78	-1.82	0.0008	0.0543
TC1500002206.mm.2	Mcrs1	microspherule protein 1	51812	Q99L90; Q3TJY1; Q3TYU7	9.23	8.25	1.97	0.0008	0.0543
TC0900000606.mm.2	Fdxacb1	ferredoxin-fold anticodon binding domain containing 1	382137	Q3UY23; H3BLI0; H3BKY5	7.78	6.89	1.86	0.0008	0.0543
TC1000002258.mm.2	Supv3l1	suppressor of var1, 3-like 1 (S. cerevisiae)	338359	Q80YD1; M0QWM4	10.79	9.8	1.99	0.0008	0.0543
TC0800002421.mm.2	Haus8	4HAUS augmin-like complex, subunit 8	76478	Q99L00; D6RCV2	10.72	9.31	2.66	0.0008	0.0545
TC0400003362.mm.2	Rps8; Snord38a	ribosomal protein S8; small nucleolar RNA, C/D box 38A	20116; 100217424	P62242; Q497E9; Q9CQW4; Q5M9L9; Q3UA25; Q3UJU6	16.6	15.93	1.6	0.0008	0.0545
TC0100000399.mm.2	Mars2	methionine-tRNA synthetase 2 (mitochondrial)	212679	Q499X9; A2RT28	8.14	7.15	1.99	0.0008	0.0545
TC0X00000329.mm.2	Ube2a	ubiquitin-conjugating enzyme E2A	22209	Q9Z255; Q3TQ27; Q3UCS1; Q3TUV9; P63147; A2RSE4	9.97	9.07	1.87	0.0008	0.0545
TC0200004589.mm.2	Gm10762	predicted gene 10762 [Source:MGI Symbol;Acc:MGI:3704209]		Q9CZN6	10.35	9.61	1.66	0.0008	0.0545
TC1400000034.mm.2	Gm3278	predicted gene 3278 [Source:MGI Symbol;Acc:MGI:3781456]; predicted gene 3278		L7N2D2	4.94	6.07	-2.19	0.0008	0.0552
TC0900002719.mm.2	Gsta2	glutathione S-transferase, alpha 2 (Yc2)	14858	P10648; D3YZV3; D3Z6A6	10.18	8.01	4.5	0.0008	0.0558
TC0500001499.mm.2	Ran	RAN, member RAS oncogene family	19384	P62827; Q3ULW0	12.46	11.46	2	0.0008	0.0558
TC0300001922.mm.2	Pabpc4l	poly(A) binding protein, cytoplasmic 4-like	241989	G5E8X2	3.85	4.45	-1.51	0.0008	0.0569
TC0500002093.mm.2	Rheb	Ras homolog enriched in brain	19744	Q921J2; Q540E6; Q9ESR1	14.05	13.46	1.51	0.0008	0.0578
TC1100001051.mm.2	Tsr1	TSR1 20S rRNA accumulation	104662	Q5SWD9; D6RCZ2; F6ZVN6; D6RI76	9.25	8.55	1.62	0.0008	0.0579
TC0200001121.mm.2	Agps	alkylglycerone phosphate synthase	228061	Q8C0I1; Q3TNW8; A2AL50; A2AL49; H3BKN2; H3BIY5; H3BJ14	10.18	9.63	1.46	0.0009	0.0579
TC0400000532.mm.2	Msantd3	Myb/SANT-like DNA-binding domain containing 3	66665	Q9CR78	9.88	8.5	2.61	0.0009	0.058
TC1400002439.mm.2	Gpalpp1	GPALPP motifs containing 1	67467	Q69ZC8; Q9D4A1	8.81	8.02	1.74	0.0009	0.0583
TC1000001767.mm.2	Ltv1	LTV1 homolog (S. cerevisiae)	353258	Q6NSQ7	9.59	8.81	1.71	0.0009	0.0585
TC0200001918.mm.2	Mrps5	mitochondrial ribosomal protein S5	77721	Q99N87; Q3U2U4; B2FDG7	10.27	9.54	1.67	0.0009	0.0587
TC0200000055.mm.2	Nudt5	nudix (nucleoside diphosphate linked moiety X)-type motif 5	53893	Q9JKX6; A2ATT5	6.92	6.16	1.69	0.0009	0.0596
TC1300001020.mm.2	Ssbp2	single-stranded DNA binding protein 2	66970	Q9CYZ8; Q540I3; Q8BPZ5; D6RG78	12.2	11.46	1.67	0.0009	0.0596
TC1100003726.mm.2	Gm11555	predicted gene 11555 [Source:MGI Symbol;Acc:MGI:3651823]; predicted gene 11555		E9PUW3; B1AQ89	7.55	8.53	-1.98	0.0009	0.0596
TC1900000062.mm.2	Eif1ad	eukaryotic translation initiation factor 1A domain containing	69860	Q3THJ3	9.75	8.81	1.93	0.0009	0.0599
TC0400003683.mm.2	Ppp1r8	protein phosphatase 1, regulatory (inhibitor) subunit 8	100336	Q8R3G1; A2ADR8	8.12	7.51	1.52	0.0009	0.0599
TC0800002674.mm.2	Tox3	TOX high mobility group box family member 3	244579	Q80W03; H3BJC5; H3BL89	7	5.47	2.87	0.0009	0.0599
TC1500000614.mm.2	Rpl8	ribosomal protein L8	26961	P62918; Q3UJS0; Q3THC7	14.78	14.14	1.56	0.0009	0.0599
TC1800000505.mm.2	Tnfaip8	tumor necrosis factor, alpha-induced protein 8	106869	Q921Z5; Q3TD87; D3YWJ5; D3Z325; D3Z312; J3QM73; D3Z205; J3QNA5; D3Z0Q1; J3QNB8	10.59	9.42	2.25	0.0009	0.0599
TC0400002768.mm.2	Mup1	major urinary protein 1	17840	P11588; P11589; P11590; P02762; P04938; A2BIN1; Q58ES8; Q58EV3; A2ANT5; Q9D0H8; Q8JZT0; Q4FZE8; A2CEL1; A2CEL0; A2CEK9	6.71	11.82	-34.37	0.0009	0.0599
TC0500000852.mm.2	Mthfd2l	methylenetetrahydrofolate dehydrogenase (NADP+ dependent) 2-like	665563	D3YZG8	8.43	7.76	1.59	0.0009	0.0599
TC0X00000709.mm.2	Gdi1	guanosine diphosphate (GDP) dissociation inhibitor 1	14567	P50396; B7FAU8; D6RI86	11.42	12.21	-1.72	0.0009	0.0599
TC0200001756.mm.2	Rpusd2	RNA pseudouridylate synthase domain containing 2	271842	Q149F1; Q8BY63	5.85	4.96	1.86	0.0009	0.0599
TC0300001401.mm.2	Lamtor3	late endosomal/lysosomal adaptor, MAPK and MTOR activator 3	56692	O88653; Q542I7; Q3TX23	12.31	11.46	1.8	0.0009	0.06
TC0700001543.mm.2	Olfr679	olfactory receptor 679	259046	A0PK59; Q8VGV0	5.44	6.6	-2.24	0.0009	0.06
TC1200001663.mm.2	Ifrd1	interferon-related developmental regulator 1	15982	P19182; F6TBT6; E9QA38; E9PVS0; E9QA50; E9Q1E6; E9Q949; E9PZB9	11.38	9.93	2.72	0.0009	0.0602
TC0600002946.mm.2	Tamm41	TAM41, mitochondrial translocator assembly and maintenance protein, homolog (S. cerevisiae)	68971	Q3TUH1; G5E881; D6RGT1; G3UYJ1; G3UWL8	8.16	7.42	1.67	0.0009	0.0602
TC0200005425.mm.2	Ythdf1	YTH domain family 1	228994	P59326; Q3TH60; Q3U8D6; A2AWN8; A2AWN7	8.02	7.21	1.74	0.0009	0.0602
TC0200003362.mm.2	Stom	stomatin	13830	P54116; Q8BPA1; Q99L68	12.59	13.64	-2.06	0.0009	0.0602
TC0300000096.mm.2	Car2	carbonic anhydrase 2	12349	P00920	8.56	7.17	2.62	0.0009	0.0602
TC0200001025.mm.2	Gorasp2	golgi reassembly stacking protein 2	70231	Q99JX3; Q922I9; Q3TX06; Q3TIK1; A2ATI9; A2ATI6; A2ATI8	12.16	11.27	1.85	0.001	0.0605
TC0600000963.mm.2	Cct7	chaperonin containing Tcp1, subunit 7 (eta)	12468	P80313; Q3TIJ7; Q8C5Q5; Q3TJN2; Q3THH8; Q3TET0; Q3UDB1; Q3UIJ0	6.53	5.66	1.82	0.001	0.0605
TC0400000391.mm.2	Gm13298; Fam205a4; Gm20938	predicted gene 13298 (Gm13298), mRNA.; family with sequence similarity 205, member A4 [Source:MGI Symbol;Acc:MGI:5434294]; predicted gene, 20938		A2APU8	6.24	7.46	-2.33	0.001	0.0605
TC0100001356.mm.2	Fam129a	family with sequence similarity 129, member A	63913	Q3UW53; Q3TDH5; E9PYV4; D3Z233; D3YYZ9	10.37	8.72	3.14	0.001	0.0606
TC1700002208.mm.2	Bysl	bystin-like	53414	O54825; Q543N4	9.41	8.68	1.66	0.001	0.0621
TC1500002008.mm.2	Pkdrej	polycystic kidney disease (polycystin) and REJ (sperm receptor for egg jelly homolog, sea urchin)	18766	Q8C0Z9; F8VQF3	8.77	7.4	2.59	0.001	0.0631
TC0700003940.mm.2	Trim12c	tripartite motif-containing 12C	319236	Q8CHU6; Q8CC73; Q6P6F6; E9Q987; D3Z3L3	7.38	8.16	-1.72	0.001	0.0632
TC1100002730.mm.2	Gm10447	predicted gene 10447 [Source:MGI Symbol;Acc:MGI:3642647]; predicted gene 10447		Q3UQ92	3.68	4.41	-1.67	0.001	0.0632
TC0200004103.mm.2	Ptpmt1	protein tyrosine phosphatase, mitochondrial 1	66461	Q66GT5; Q3U926; Q8C3W5	10.19	9.24	1.92	0.001	0.0635
TC0400001569.mm.2	Mecr	mitochondrial trans-2-enoyl-CoA reductase	26922	Q9DCS3; A2A845	8.25	7.67	1.49	0.001	0.0635
TC0800000353.mm.2	Eif4ebp1	eukaryotic translation initiation factor 4E binding protein 1	13685	Q60876; Q3TII9	12.01	10.93	2.11	0.001	0.0637
TC0200003177.mm.2	C330006A16Rik	RIKEN cDNA C330006A16 gene	109299		8.54	7.18	2.56	0.001	0.0637
TC0800002739.mm.2	Kifc3	kinesin family member C3	16582	O35231; E9PWU7	9.23	8.15	2.11	0.001	0.0637
TC0800000550.mm.2	Rwdd4a	RWD domain containing 4A	192174	Q9CPR1; H3BJI4; H3BJN8	11.83	10.96	1.83	0.001	0.0637
TC0700004394.mm.2	Cuzd1	CUB and zona pellucida-like domains 1	16433	P70412; B2RU69	5.02	4.37	1.56	0.001	0.0637
TC1100003603.mm.2	B4galnt2	beta-1,4-N-acetyl-galactosaminyl transferase 2	14422	Q09199; A2A615	6.91	5.23	3.19	0.0011	0.0639
TC0700003848.mm.2	Lrrc51	leucine rich repeat containing 51	69358	Q9DAK8; G5E8I1; D3YVB2; D3YVA6	9.61	8.87	1.67	0.0011	0.0639
TC0300003013.mm.2	Dapp1	dual adaptor for phosphotyrosine and 3-phosphoinositides 1	26377	Q9QXT1; Q3TEK6; Q3UK44; Q3UL29; V9GX55	9.97	8.71	2.4	0.0011	0.0639
TC0500001763.mm.2	Arpc1a	actin related protein 2/3 complex, subunit 1A	56443	Q9R0Q6; Q9CTB9; D3YVI5; A0A0G2JF52	9.44	8.69	1.69	0.0011	0.0639
TC0X00001566.mm.2	Spin2c	spindlin family, member 2C	278240	Q6NVE3; B1AXT5; B1AXT4	6.7	7.5	-1.74	0.0011	0.0639
TC0700002968.mm.2	Pold1	polymerase (DNA directed), delta 1, catalytic subunit	18971	P52431; Q91VT0; Q8C2N0; D3YVY8; D6RFB8	5.43	6.34	-1.88	0.0011	0.0639
TC1600002169.mm.2	Dnaja3	DnaJ (Hsp40) homolog, subfamily A, member 3	83945	Q99M87; Q3TJA9	12.27	11.14	2.2	0.0011	0.0639
TC1100000647.mm.2	G3bp1	GTPase activating protein (SH3 domain) binding protein 1	27041	P97855; Q571F9; Q3UR88	8.5	7.81	1.62	0.0011	0.0639
TC1200001598.mm.2	Dus4l	dihydrouridine synthase 4-like (S. cerevisiae)	71916	Q32M08	8.44	7.82	1.53	0.0011	0.0639
TC0500000707.mm.2	Gsx2	GS homeobox 2	14843	P31316; Q3TXX0; E0CZ09	4.63	5.27	-1.55	0.0011	0.0639
TC1600001675.mm.2	Cd96	CD96 antigen	84544	Q3U0X8; Q3U4S3	4.3	5.49	-2.28	0.0011	0.0639
TC0600001821.mm.2	Shfm1	split hand/foot malformation (ectrodactyly) type 1	20422	P60897; Q3TV35	15.07	14.26	1.75	0.0011	0.0639
TC0400003604.mm.2	Eif3i	eukaryotic translation initiation factor 3, subunit I	54709	Q9QZD9; Q3T9Y8; A2AE03	10.2	9.4	1.74	0.0011	0.0647
TC1800000462.mm.2	Ythdc2	YTH domain containing 2	240255	B2RR83; Q3UST9	8.82	8.04	1.72	0.0011	0.0647
TC0100001532.mm.2	Gpa33	glycoprotein A33 (transmembrane)	59290	Q9JKA5; E9PY15	4.28	5.06	-1.73	0.0011	0.0656
TC0800000146.mm.2	Cln8	ceroid-lipofuscinosis, neuronal 8	26889	Q9QUK3; Q542J5; Q8BNW2; D3Z332; D3Z2H1; D3Z3T9	9.62	8.8	1.77	0.0011	0.0656
TC0700003938.mm.2	Trim12a	tripartite motif-containing 12A	76681	Q99PQ1; Q504P5; D3YVI1	11.16	11.93	-1.71	0.0011	0.066
TC1100003551.mm.2	Utp18	UTP18, small subunit (SSU) processome component, homolog (yeast)	217109	Q3U3Q3; Q3TJX6; Q8BHW1; Q5SSI6	9.65	8.8	1.8	0.0012	0.0668
TC0400003417.mm.2	Zfp691	zinc finger protein 691	195522	Q3TDE8; A2A7P4; A8Y5E1	9.3	7.93	2.58	0.0012	0.0674
TSUnmapped00000016.mm.2	Ddit3	DNA-damage inducible transcript 3	13198	P35639; Q3V405	8.61	7.75	1.82	0.0012	0.0674
TC1100004127.mm.2	Jmjd6	jumonji domain containing 6	107817	Q9ERI5; B2WTI2; B2WTI1; A4FUU3; F7BDP4; F6VRF7; F6VMC4; G3UVU9	9.15	8.17	1.96	0.0012	0.0674
TC1500001933.mm.2	Polr3h	polymerase (RNA) III (DNA directed) polypeptide H	78929	Q9D2C6; Q3U7U0	7.04	6.13	1.88	0.0012	0.0676
TC0X00001617.mm.2	Eif1ax	eukaryotic translation initiation factor 1A, X-linked	66235	Q8BMJ3	10.45	9.85	1.52	0.0012	0.0676
TC1400002795.mm.2	Gm8281	predicted gene, 8281 [Source:MGI Symbol;Acc:MGI:3647811]		L7N235; L7N2D5	7.38	8.33	-1.93	0.0012	0.0676
TC1100003158.mm.2	Emc6	ER membrane protein complex subunit 6	66048	Q9CQW0	12.32	11.63	1.61	0.0012	0.0681
TC0500003725.mm.2	Pisd	phosphatidylserine decarboxylase	320951	Q8BSF4; Q3TJ76; Q505E1; Q3TRI5; D3YY63; E9PX91; D3Z0X7; F7C386; D6RIN9	7.98	7.37	1.53	0.0013	0.069
TC0800003224.mm.2	Zdhhc2	zinc finger, DHHC domain containing 2	70546	P59267; A4FUU5; A0JP44	8.58	7.61	1.95	0.0013	0.069
TC1900000866.mm.2	Grk5	G protein-coupled receptor kinase 5	14773	Q8VEB1; Q3TST4	12.04	10.71	2.52	0.0013	0.069
TC0700001812.mm.2	Bola2	bolA-like 2 (E. coli)	66162	Q8BGS2	10.8	9.89	1.88	0.0012	0.069
TC1200002077.mm.2	Entpd5	ectonucleoside triphosphate diphosphohydrolase 5	12499	Q9WUZ9; Q3TQC7	9.7	9.04	1.58	0.0013	0.069
TC1500001214.mm.2	Tars	threonyl-tRNA synthetase	110960	Q9D0R2; Q99KJ4; Q3U630	11.26	10.44	1.76	0.0013	0.069
TC1700000912.mm.2	Mrps10	mitochondrial ribosomal protein S10	64657	Q80ZK0; Q3UVS8; Q501J4; G5E8U8; G5E8U5; E9QJS0; D3Z6K5	10.26	9.04	2.32	0.0013	0.069
TC0500001894.mm.2	Cyp51	cytochrome P450, family 51	13121	Q8K0C4; Q9CW87	9.19	8.55	1.55	0.0013	0.069
TC0700004545.mm.2	Chid1	chitinase domain containing 1	68038	Q922Q9; Q9CRU8; G8JL55; D3YWG2	9.2	8.48	1.65	0.0013	0.069
TC1100003298.mm.2	Tmem199	transmembrane protein 199	195040	B2RV69; Q3TZ80; Q3U0H6; Q5SYH2	8.04	7.08	1.94	0.0013	0.069
TC1400000817.mm.2	Ift88	intraflagellar transport 88	21821	Q61371; Q3TUP2; G3X9Z7; D6RJ41; F6QZ23	7.45	6.5	1.94	0.0013	0.069
TC0700004563.mm.2	Krtap5-1	keratin associated protein 5-1	50774	Q64507; J3QK63	9.26	10.25	-1.99	0.0013	0.069
TC0100000456.mm.2	Nop58	NOP58 ribonucleoprotein	55989	Q6DFW4; A0A0A0MQ76	10.75	9.75	2.01	0.0013	0.069
TC0600001322.mm.2	Hnrnpf	heterogeneous nuclear ribonucleoprotein F	98758	Q9Z2X1; Q8R582; J3QM80; J3QMV8; J3QP45; J3QNH2; J3QMT0	14.31	13.83	1.4	0.0013	0.069
TC1400001665.mm.2	Gnl3; Snord19	guanine nucleotide binding protein-like 3 (nucleolar); small nucleolar RNA, C/D box 19	30877; 100217423	Q8CI11; Q3TK27	11	9.99	2.01	0.0013	0.069
TC1600000930.mm.2	Gm21833	predicted gene, 21833 [Source:MGI Symbol;Acc:MGI:5433997]		J3QPK1	13.95	14.9	-1.93	0.0013	0.069
TC0900001424.mm.2	Celsr3	cadherin, EGF LAG seven-pass G-type receptor 3 (flamingo homolog, Drosophila)	107934	Q91ZI0; Q6ZQ40	8.44	9.34	-1.87	0.0013	0.069
TC1000002256.mm.2	Hk1	hexokinase 1	15275	P17710; B4YB29; Q6GQU1; Q3TJE3; Q3UPC4; Q3UE51; Q3TTB4; O89063; G3UVV4; D3YYR4; D3Z105; F6QD41; D3Z365	14.09	13	2.13	0.0012	0.069
TC0500002265.mm.2	Mrfap1	Morf4 family associated protein 1	67568	Q9CQL7	11.06	10.51	1.46	0.0013	0.069
TSUnmapped00000039.mm.2	Pemt	phosphatidylethanolamine N-methyltransferase	18618	Q61907	7.31	6.63	1.6	0.0013	0.069
TC1200000022.mm.2	Ptrhd1	peptidyl-tRNA hydrolase domain containing 1	69709	D3Z4S3	6.39	5.5	1.86	0.0012	0.069
TC1100002648.mm.2	9930111J21Rik2	RIKEN cDNA 9930111J21 gene 2	245240	Q8CB10; Q5SVP2; Q5SVN9	11.07	11.97	-1.86	0.0013	0.069
TC0700004606.mm.2	Ppfia1	protein tyrosine phosphatase, receptor type, f polypeptide (PTPRF), interacting protein (liprin), alpha 1	233977	B2RXW8; B2RXQ2; B8QI33; Q3UJC0; S4R1I7; S4R1D4	10.33	8.57	3.4	0.0012	0.069
TC0400003603.mm.2	Fam167b	family with sequence similarity 167, member B	230766	P17257; Q8K0V7	5.34	6.08	-1.67	0.0013	0.069
TC0200004737.mm.2	Kif16b	kinesin family member 16B	16558	B1AVY7; E7FLY0	10.82	9.79	2.03	0.0013	0.069
TC0900002999.mm.2	Col6a5	collagen, type VI, alpha 5	665033	A6H584	4.07	4.68	-1.53	0.0012	0.069
TC0200003278.mm.2	Ptges	prostaglandin E synthase	64292	Q9JM51; Q8BNP8; Q3UDM3	5.54	7.18	-3.11	0.0013	0.069
TC0X00002292.mm.2	Fgf13	fibroblast growth factor 13	14168	P70377; Q9JLA4; B1AU20; A0A067XG51; B1AU23; B1AU22	9.06	7.65	2.67	0.0013	0.069
TC0200001945.mm.2	Ttl	tubulin tyrosine ligase	69737	P38585; F6ZXS5	7.23	5.97	2.39	0.0013	0.069
TC0600002331.mm.2	Pde1c	phosphodiesterase 1C	18575	Q64338; Q9D5W0; Q8CDV2; Q5D0E7; Q3USZ6; E9Q7V6	11.59	10.52	2.11	0.0013	0.069
TC0900002239.mm.2	Nnmt	nicotinamide N-methyltransferase	18113	O55239; Q9D9X3; D3YX59	7.63	9.06	-2.69	0.0013	0.069
TC1000000768.mm.2	Krtap10-10; Gm2696	keratin associated protein 10-10; predicted gene 2696	544710; 100040299	Q8BV88	8.24	9.04	-1.73	0.0013	0.0696
TC0300002360.mm.2	Hax1	HCLS1 associated X-1	23897	O35387; B9EJR4; Q3UXX9; Q8R5I5; A0A0G2JE46	8.63	7.52	2.15	0.0013	0.0696
TC0500003284.mm.2	Slc15a4	solute carrier family 15, member 4	100561	Q91W98; F6QFB4; F7AZ26; D3Z4X0; D6RDC2; D3Z5E9	9.94	9.05	1.84	0.0013	0.0698
TC1400001183.mm.2	Cln5	ceroid-lipofuscinosis, neuronal 5	211286	Q3UMW8; B2RUP8	10.35	9.54	1.75	0.0013	0.0702
TC0500002214.mm.2	Ctbp1	C-terminal binding protein 1	13016	O88712; A0A0J9YU62	13.19	12.46	1.66	0.0014	0.0702
TC0200000543.mm.2	Prrx2	paired related homeobox 2	20204	Q06348; A2APZ7; Q9CY80	5.32	6.03	-1.64	0.0013	0.0702
TC1000000674.mm.2	Slc16a9	solute carrier family 16 (monocarboxylic acid transporters), member 9	66859	Q7TM99; Q9CPZ7; Q8C5V9	7.53	8.44	-1.88	0.0014	0.0702
TC0900000193.mm.2	Slc44a2	solute carrier family 44, member 2	68682	Q8BY89	11.01	11.81	-1.73	0.0014	0.0702
TC0200002844.mm.2	Rpp38	ribonuclease P/MRP 38 subunit	227522	Q80UU2; Q8BX36; A2AJG0	7.96	6.72	2.37	0.0014	0.0705
TC1700001018.mm.2	Prr22	proline rich 22	100504446	F6TNE3	5.66	6.35	-1.61	0.0014	0.0706
TC1200000321.mm.2	Sostdc1	sclerostin domain containing 1	66042	Q9CQN4	5.76	6.5	-1.67	0.0014	0.0706
TC0700002169.mm.2	Cox6b2	cytochrome c oxidase subunit VIb polypeptide 2	333182	Q80ZN9; Q059Q8; S4R2Q6; V9GXN3; S4R1N0; S4R2M9; V9GWZ7	4.18	5.58	-2.65	0.0014	0.0706
TC1400000866.mm.2	Trim13	tripartite motif-containing 13	66597	Q9CYB0; Q3TSD2	7.54	6.53	2.02	0.0014	0.0709
TC0100003887.mm.2	Nos1ap	nitric oxide synthase 1 (neuronal) adaptor protein	70729	Q9D3A8; Q3TRB6; B7ZNH1; Q8BL58; E0CYH9; E9PYK5	8.66	9.56	-1.86	0.0014	0.0714
TC1100004104.mm.2	Mrpl38	mitochondrial ribosomal protein L38	60441	Q8K2M0	10.93	10.02	1.87	0.0014	0.0714
TC0900001441.mm.2	Nme6	NME/NM23 nucleoside diphosphate kinase 6	54369	O88425	8.98	7.84	2.19	0.0014	0.0714
TC1600001516.mm.2	Rubcn	RUN domain and cysteine-rich domain containing, Beclin 1-interacting protein	100502698	Q80U62; D3Z7B1	10.17	9.15	2.02	0.0014	0.0714
TC0300000844.mm.2	Flg	filaggrin	14246	P11088; Q8BHC3; Q8C6A2; A0A0A6YY62; A0A0A6YXI5; A0A0A6YXG4; A0A0A6YW46; A0A0A6YVU7; A0A0A6YWE2; A0A0A6YXH0; A0A0A6YX57	8.86	9.52	-1.58	0.0014	0.0714
TC1300000462.mm.2	Pak1ip1	PAK1 interacting protein 1	68083	Q9DCE5; Q3UX26	11.25	10.32	1.91	0.0014	0.0714
TC1100003714.mm.2	Gm11939	predicted gene 11939 [Source:MGI Symbol;Acc:MGI:3651443]		A2A592	5.78	6.7	-1.9	0.0014	0.0714
TC1200001028.mm.2	Otub2	OTU domain, ubiquitin aldehyde binding 2	68149	Q9CQX0; Q3TYB8; D3Z0Y8; F6SXD2	7.56	6.11	2.74	0.0014	0.0715
TC1100002183.mm.2	Wap	whey acidic protein	22373	P01173; Q7M748; Q3UQ94	5.62	6.49	-1.83	0.0014	0.0715
TC0800001094.mm.2	Mt2	metallothionein 2	17750	P02798	16.63	14.43	4.59	0.0014	0.0716
TC1400001531.mm.2	Ecd	ecdysoneless homolog (Drosophila)	70601	Q9CS74; Q8BXV4	10.96	10.31	1.57	0.0015	0.0724
TC1300000244.mm.2	Hist1h4h	histone cluster 1, H4h	69386	P62806; B2RTM0	11.32	10.49	1.77	0.0015	0.0724
TC0500002533.mm.2	Gm21905	predicted gene, 21905 [Source:MGI Symbol;Acc:MGI:5434069]		J3QJV5	6.79	7.58	-1.73	0.0015	0.0734
TC0400002501.mm.2	Gm13298; Fam205a2	predicted gene 13298 (Gm13298), mRNA.; family with sequence similarity 205, member A2 [Source:MGI Symbol;Acc:MGI:3701946]; predicted gene 13298		A2APU8	5.25	6.21	-1.96	0.0015	0.0734
TC0700003005.mm.2	Ruvbl2	RuvB-like protein 2	20174	Q9WTM5; Q3TXT7; Q3UXP2; D3YXQ8	6.95	6.09	1.82	0.0015	0.0734
TC1300001921.mm.2	Nup153	nucleoporin 153	218210	Q8BRF6; Q3TA10; Q3V3W1; Q80UN3; Q80WR0; Q8R2M9; E9Q3G8	11.88	11.32	1.48	0.0015	0.0734
TC0200004063.mm.2	Olfr1245	olfactory receptor 1245	258784	Q8VG57; F7BRC1	4.2	5.07	-1.84	0.0015	0.074
TC0100000711.mm.2	Agfg1	ArfGAP with FG repeats 1	15463	Q8K2K6	12.98	12.55	1.34	0.0015	0.074
TC0300001406.mm.2	Trmt10a	tRNA methyltransferase 10A	108943	Q8C1Z8; B9EIT8; E0CY61; E9Q663; E0CZ56	7.5	6.59	1.87	0.0015	0.074
TC0400002766.mm.2	Mup4	major urinary protein 4	17843	P11590; Q58EV3; A2ANT5	5.66	6.95	-2.43	0.0015	0.074
TC1500002176.mm.2	Kansl2	KAT8 regulatory NSL complex subunit 2	69612	Q8BQR4; F8WJE3	11.53	10.68	1.8	0.0015	0.074
TC0300001795.mm.2	Slc7a14	solute carrier family 7 (cationic amino acid transporter, y+ system), member 14	241919	Q8BXR1; D3YY38	4.67	5.43	-1.69	0.0015	0.0748
TC1100002212.mm.2	Hus1	Hus1 homolog (S. pombe)	15574	Q8BQY8	10.63	9.82	1.75	0.0015	0.0748
TC1900001036.mm.2	Cox8a	cytochrome c oxidase subunit VIIIa	12868	Q64445	16.24	15.54	1.61	0.0015	0.0749
TC0500001716.mm.2	Ap5z1	adaptor-related protein complex 5, zeta 1 subunit	231855	Q3U829; Q6PFH7; Q4KL57; B7ZMR5; Q6ZQC1	7.9	8.3	-1.33	0.0015	0.075
TC1400000075.mm.2	Rpp14	ribonuclease P 14 subunit	67053	Q9CQH8; J3QMX0	10.97	10.16	1.76	0.0016	0.075
TC0400001738.mm.2	Tmco4	transmembrane and coiled-coil domains 4	77056	Q91WU4; A2ALL4	6.01	5.07	1.92	0.0016	0.0752
TC0200001575.mm.2	Gm11060	predicted gene 11060 [Source:MGI Symbol;Acc:MGI:3779284]		F6X9U9	10.9	11.57	-1.59	0.0016	0.0753
TC0100001317.mm.2	Uchl5	ubiquitin carboxyl-terminal esterase L5	56207	Q9WUP7	10.65	9.81	1.8	0.0016	0.0753
TC1200002415.mm.2	Xrcc3	X-ray repair complementing defective repair in Chinese hamster cells 3	74335	Q9CXE6; Q80W51	7.58	8.31	-1.66	0.0016	0.0755
TC0600000665.mm.2	Ghrhr	growth hormone releasing hormone receptor	14602	P32082	4.93	5.46	-1.45	0.0016	0.0755
TC0200003379.mm.2	Rbm18	RNA binding motif protein 18	67889	Q9CR83; B0R043; D6REF9	11.36	10.47	1.85	0.0016	0.0755
TC0900000197.mm.2	Dnm2	dynamin 2	13430	P39054; Q3TCR7; Q3T9X3; Q91Z39; Q3TBU6; Q9CUM4; G3X9G4; F8WIV5; G3UXX2; G3UZZ3; G3UY64	13.05	12.39	1.58	0.0016	0.0757
TC1400000877.mm.2	Rnaseh2b	ribonuclease H2, subunit B	67153	Q80ZV0; E9PYC5; F6WF94	8.99	8.29	1.63	0.0016	0.076
TC0600001187.mm.2	Trnt1	tRNA nucleotidyl transferase, CCA-adding, 1	70047	Q8K1J6	10.26	9.65	1.53	0.0016	0.0768
TC1900000152.mm.2	Wdr74	WD repeat domain 74	107071	Q8VCG3; Q8R3V4; Q3UL50	12.17	11.26	1.88	0.0016	0.0776
TC1600001240.mm.2	Ifitm7	interferon induced transmembrane protein 7	74482	Q8BVR2; G3X9Z2; Q9D3R8	6.47	7.12	-1.57	0.0017	0.0777
TC1600000532.mm.2	Rabl3	RAB, member RAS oncogene family-like 3	67657	Q9D4V7	9.27	8.3	1.97	0.0016	0.0777
TC1100000850.mm.2	Sco1	SCO cytochrome oxidase deficient homolog 1 (yeast)	52892	Q5SUC9; Q3TJT6; Q5SUD5	8.21	7.38	1.77	0.0017	0.0777
TC0200002827.mm.2	Dnajc5	DnaJ (Hsp40) homolog, subfamily C, member 5	13002	P60904; Q921J3; Q8K1C3; G5E8T0; A2AUE1	9.78	9.18	1.52	0.0017	0.0778
TC0200003186.mm.2	Dnlz	DNL-type zinc finger	52838	Q9D113; Q8K0F4	9.62	8.84	1.72	0.0017	0.078
TC1000001336.mm.2	Ptprb	protein tyrosine phosphatase, receptor type, B	19263	B2RU80; Q9JJ07; Q3TS01; Q64497; Q80VN7; Q9CX77	11.05	11.82	-1.71	0.0017	0.078
TC1800000516.mm.2	Prr16	proline rich 16	71373	A3KMN5	4.83	5.45	-1.53	0.0017	0.078
TC1000002487.mm.2	Tmem259	transmembrane protein 259	216157	Q8CIV2; Q498A7; F6RN19	13.38	12.77	1.53	0.0017	0.0781
TC0400000405.mm.2	Gm13298; Fam205a3; Gm21598	predicted gene 13298 (Gm13298), mRNA.; family with sequence similarity 205, member A3 [Source:MGI Symbol;Acc:MGI:5434953]; predicted gene, 21598		A2APU8	5.9	6.9	-2	0.0017	0.0781
TC1700000339.mm.2	Pgp	phosphoglycolate phosphatase	67078	Q8CHP8; Q9CVY8; Q5XK18	9.05	8.09	1.95	0.0017	0.0785
TC1300002041.mm.2	Sncb	synuclein, beta	104069	Q91ZZ3	6.03	6.75	-1.65	0.0017	0.0785
TC0X00001356.mm.2	Il1rapl2	interleukin 1 receptor accessory protein-like 2	60367	Q9ERS6; Q0VBP3	4.71	5.44	-1.66	0.0017	0.0785
TC0600002490.mm.2	Vamp8	vesicle-associated membrane protein 8	22320	O70404; Q3V4C2	8.71	7.79	1.9	0.0017	0.0786
TC1600000659.mm.2	Nepro	nucleolus and neural progenitor protein	212547	Q8R2U2; Q3UVH9; Q3TS42; D6RFS8; F6RAK6	7.92	7.15	1.7	0.0017	0.0786
TC1100003925.mm.2	Ern1	endoplasmic reticulum (ER) to nucleus signalling 1	78943	Q9EQY0; Q3TBZ5; B1ATQ7; B1ARJ5	9.23	8.56	1.6	0.0017	0.0789
TC0800001524.mm.2	Def8	differentially expressed in FDCP 8	23854	Q99J78; G3X9U5; D3Z5H7; D3YWV3; D3Z0I7	9.85	8.65	2.29	0.0017	0.079
TC1300000249.mm.2	Hist1h2bg	histone cluster 1, H2bg	319181	Q6ZWY9	7.35	6.68	1.59	0.0017	0.079
TC1500000555.mm.2	Ly6f	lymphocyte antigen 6 complex, locus F	17071	P35460	6.84	7.54	-1.63	0.0017	0.079
TC1000000842.mm.2	Midn	midnolin	59090	Q3TPJ7; D3YZI7; D3Z7H2; D3YYX7; D3Z1J8	10.24	9.04	2.29	0.0017	0.079
TC0700001576.mm.2	Syt9	synaptotagmin IX	60510	Q9R0N9; D6RGS5; D3YVX0	4.52	5.19	-1.59	0.0017	0.079
TC1900000756.mm.2	Dusp5	dual specificity phosphatase 5	240672	Q1HL35	8.01	7.34	1.59	0.0017	0.079
TC0600001257.mm.2	Vhl	von Hippel-Lindau tumor suppressor	22346	P40338; Q3TTE7	9	8.22	1.72	0.0018	0.0792
TC1500000659.mm.2	Nol12	nucleolar protein 12	97961	Q8BG17; F8WGP0; B7ZCM5; B7ZBY4; B7ZBX7	8.9	7.84	2.09	0.0018	0.0794
TC0500003090.mm.2	Mlec	malectin	109154	Q6ZQI3; D3Z1M3	11.73	10.98	1.68	0.0018	0.0795
TC1700000703.mm.2	Ier3	immediate early response 3	15937	P46694; Q91VZ5; Q4FJY1	11.19	10.35	1.79	0.0018	0.0795
TC1700002549.mm.2	Fez2	fasciculation and elongation protein zeta 2 (zygin II)	225020	Q6TYB5; Q3U049; Q6P395; Q3TN06; D3Z6D5	11.35	10.01	2.53	0.0018	0.0795
TC0400001639.mm.2	Stmn1	stathmin 1	16765	P54227; Q545B6; Q91XT3; Q8C2H3; Q9CYU5; Q9CXQ8; Q9DCP3; D3Z5N2; D3Z1Z8	9.72	8.97	1.69	0.0018	0.0795
TC0300002672.mm.2	Ddx20	DEAD (Asp-Glu-Ala-Asp) box polypeptide 20	53975	Q9JJY4; Q8R4Z6; Q8R4Z5	9.88	9.06	1.77	0.0018	0.0795
TC0400002043.mm.2	Megf6	multiple EGF-like-domains 6	230971	Q80V70; Q69ZY6; Q3UYW9; A0A0A0MQ83; F6YCL7; B1ASH4	5.25	6.14	-1.85	0.0018	0.0795
TC0700001250.mm.2	Vmn2r79	vomeronasal 2, receptor 79	621430	E9Q067	5.45	4.38	2.1	0.0018	0.0795
TC0300003170.mm.2	Rabggtb; Snord45c	Rab geranylgeranyl transferase, b subunit; small nucleolar RNA, C/D box 45C	19352; 100217425	P53612; Q3TVF4; Q9CRG6	13.71	13	1.63	0.0018	0.0795
TC1100004061.mm.2	Nat9	N-acetyltransferase 9 (GCN5-related, putative)	66176	Q3UG98	7.28	6.36	1.89	0.0018	0.0795
TC0100003700.mm.2	Enah	enabled homolog (Drosophila)	13800	Q03173; A0A0A6YW06; E9QKQ9; E9QLZ9; E9QKR1; J3QNM3	11.88	10.66	2.32	0.0018	0.0795
TC0X00001598.mm.2	Gm6568	DnaJ (Hsp40) homolog, subfamily B, member 9 pseudogene	625253		10.64	9.98	1.58	0.0018	0.0795
TC0500001512.mm.2	Cct6a; Snora15	chaperonin containing Tcp1, subunit 6a (zeta); small nucleolar RNA, H/ACA box 15	12466; 100113364	P80317; Q3TI05; Q52KG9; Q3TW97; Q3TI62; Q8VEI1; Q3TIX8; E9QPA6	11.27	10.55	1.65	0.0018	0.0798
TC0200005145.mm.2	Slc35c2	solute carrier family 35, member C2	228875	Q8VCX2; Q5GMH2; Q3U226; Q6P3B0; Q5GMG7; Q5GMG9; Q5GMG6; A2A5A3; E0CYZ1; Q5GMG8; Q5GMH1	7.88	6.65	2.35	0.0018	0.0801
TC0500000075.mm.2	Gm6460	predicted gene 6460	623898	Q2TB45; F6YJZ8	7.58	8.47	-1.85	0.0018	0.0802
TC0800002465.mm.2	Slc35e1	solute carrier family 35, member E1	270066	Q8CD26; A4FUQ6; F7BUQ6	10.07	9.22	1.8	0.0018	0.0802
TC1800000708.mm.2	Psmg2	proteasome (prosome, macropain) assembly chaperone 2	107047	Q9EST4	13.09	11.96	2.19	0.0018	0.0804
TC0500000306.mm.2	Khk	ketohexokinase	16548	P97328; Q9CPP1; A0A0J9YU79; E9Q1Q9	8.4	9.05	-1.57	0.0019	0.0808
TC1700001395.mm.2	Tagap1	T cell activation GTPase activating protein 1	380608	P0CAX8	9.69	8.9	1.72	0.0019	0.0808
TC0300003214.mm.2	Scamp3	secretory carrier membrane protein 3	24045	O35609; Q3UXS0; Q3UK26; Q3TDM8; E9Q855	9.53	8.65	1.85	0.0019	0.0819
TC0X00000126.mm.2	Tspan7	tetraspanin 7	21912	Q62283; Q6PDN6; Q8R0Q6; Q3UHG5	12.95	13.71	-1.69	0.0019	0.0819
TC1800000851.mm.2	Txnl4a	thioredoxin-like 4A	27366	P83877; Q9CQX6; Q78JM7; Q3TBP4; F8WGE7	10.77	9.83	1.92	0.0019	0.0819
TC0600001740.mm.2	Ppfibp1	PTPRF interacting protein, binding protein 1 (liprin beta 1)	67533	Q8C8U0; Q3U417; Q3UJ84; Q6IQY8; F6YZ95; F7CUU8; F6S1C4	7	5.35	3.12	0.0019	0.0819
TC0400002792.mm.2	Pole3	polymerase (DNA directed), epsilon 3 (p17 subunit)	59001	Q9JKP7; D6RDT4	9.54	8.43	2.16	0.0019	0.0819
TC1200000569.mm.2	Arf6	ADP-ribosylation factor 6	11845	P62331; Q3U0D7	12.13	11.47	1.58	0.0019	0.0819
TC0700004003.mm.2	Gm18853	GTPase, very large interferon inducible 1 pseudogene	100417831		9.71	10.28	-1.49	0.0019	0.0819
TC0400004021.mm.2	Ubiad1	UbiA prenyltransferase domain containing 1	71707	Q9DC60	9.34	8.44	1.87	0.0019	0.0819
TC0800002400.mm.2	Pgpep1	pyroglutamyl-peptidase I	66522	Q9ESW8	8.49	7.33	2.22	0.0019	0.0819
TC1200001758.mm.2	Baz1a	bromodomain adjacent to zinc finger domain 1A	217578	O88379; Q6P1D9; Q8C8D1; G3UWZ0; G3UZ82; G3UYS9; G3UXR5; G3UZD1; G3UWK3; G3UYB0	8.12	7.33	1.73	0.0019	0.0819
TC1000002427.mm.2	Gm3233	predicted gene 3233 [Source:MGI Symbol;Acc:MGI:3781411]; predicted gene 3233		E9Q2H5	6.95	8.25	-2.46	0.0019	0.0819
TC1400001538.mm.2	Mss51	MSS51 mitochondrial translational activator	74843	Q9D5Z5	4.93	5.62	-1.61	0.0019	0.0819
TC1600000196.mm.2	Yars2	tyrosyl-tRNA synthetase 2 (mitochondrial)	70120	Q8BYL4; Q3UUD9; Q8BJJ2; E9PX65; F7BWC1	9.35	8.62	1.66	0.0019	0.0819
TC0900001371.mm.2	Nprl2	nitrogen permease regulator-like 2	56032	Q9WUE4	9.73	8.86	1.83	0.0019	0.0819
TC0500003514.mm.2	Iqce	IQ motif containing E	74239	Q6PCQ0; F6R782; A0A0G2JG25; D3YXD4	6.99	7.64	-1.57	0.0019	0.0819
TC0X00001062.mm.2	Fgf16	fibroblast growth factor 16	80903	Q9ESL8	8.95	7.7	2.38	0.0019	0.0819
TC0200005081.mm.2	Gm20267	PREDICTED: predicted gene, 20267 (Gm20267), mRNA.			12.42	11.62	1.75	0.0019	0.0819
TC0500000416.mm.2	Gm26605	predicted gene, 26605			3.44	4.15	-1.63	0.002	0.0819
TC0300001703.mm.2	Gyg	glycogenin	27357	Q9R062; K3W4S6; V9GX26	11.12	9.86	2.4	0.002	0.0823
TC1100000085.mm.2	Ykt6	YKT6 homolog (S. Cerevisiae)	56418	Q9CQW1	10.41	9.45	1.95	0.002	0.083
TC0100002140.mm.2	Bag2	BCL2-associated athanogene 2	213539	Q91YN9	10.72	9.59	2.18	0.002	0.0831
TC0200002287.mm.2	Defb20	defensin beta 20	319579	Q30KP3	4.58	5.53	-1.94	0.002	0.0835
TC0200001223.mm.2	Timm10	translocase of inner mitochondrial membrane 10	30059	P62073	11.17	10.21	1.94	0.002	0.0836
TC0100000743.mm.2	Gm7609	predicted pseudogene 7609	665378		8.13	9.21	-2.12	0.002	0.0836
TC1500000678.mm.2	Tomm22	translocase of outer mitochondrial membrane 22 homolog (yeast)	223696	Q9CPQ3; Q3UBW3	13.22	12.66	1.48	0.002	0.0837
TC0800002905.mm.2	Hp	haptoglobin	15439	Q61646; Q3UBS3	6.35	11.89	-46.54	0.002	0.0837
TC0300000713.mm.2	Gpatch4	G patch domain containing 4	66614	Q3TFK5	9	7.87	2.19	0.002	0.0843
TC0400002110.mm.2	Noc2l	nucleolar complex associated 2 homolog (S. cerevisiae)	57741	Q9WV70; Q8BHX6; Q3UZI6; J3QK52	9.79	8.95	1.8	0.002	0.0843
TC1100000223.mm.2	Tmem17	transmembrane protein 17	103765	Q8K0U3	6.89	6.35	1.46	0.0021	0.0846
TC1500002052.mm.2	Sco2; Tymp	SCO cytochrome oxidase deficient homolog 2 (yeast); thymidine phosphorylase	100126824; 72962	Q8VCL2; Q99N42	7.23	6.44	1.73	0.0021	0.0847
TC1100002813.mm.2	Gemin5	gem (nuclear organelle) associated protein 5	216766	Q8BX17; B7ZN04; Q6KAS0; B2RQ83; Q3TR97; E9PUU4; A2AFQ9; F7CKD6	7.7	6.51	2.28	0.0021	0.0849
TC1600001527.mm.2	Umps	uridine monophosphate synthetase	22247	P13439; Q544K9; Q3TVV7; D6RJ62	8.54	7.71	1.78	0.0021	0.0849
TC0X00002274.mm.2	Gpr101	G protein-coupled receptor 101	245424	Q80T62; Q1WKE2	3.49	4.04	-1.46	0.0021	0.0849
TC0200002530.mm.2	Dnttip1	deoxynucleotidyltransferase, terminal, interacting protein 1	76233	Q99LB0; Q3THA4; A2A4Y7; F7B2G8	9.96	9.28	1.61	0.0021	0.0849
TC0100000038.mm.2	Rrs1	RRS1 ribosome biogenesis regulator homolog (S. cerevisiae)	59014	Q9CYH6; Q80U76	9.1	8.33	1.71	0.0021	0.0849
TC0200002411.mm.2	Nnat	neuronatin	18111	Q61979; O35081; Q4L140; Q9DCA0; Q548P9; G3X9K1; G3UZA6; G3UYJ4; G3UWR7; G3UWR4	5.25	5.93	-1.61	0.0021	0.0849
TC1100004278.mm.2	Vps25	vacuolar protein sorting 25 (yeast)	28084	Q9CQ80; A2A4J8; A2A4K0; A8XY17; E9PXS9	13.49	12.92	1.49	0.0021	0.0856
TC1200001020.mm.2	Tmem251	transmembrane protein 251	320351	Q8BH26; Q3UNL7; Q3UZD1	10.77	10.13	1.56	0.0021	0.0856
TC1400001039.mm.2	Gm21750	predicted gene, 21750 [Source:MGI Symbol;Acc:MGI:5433914]		L7N228	7.55	9.18	-3.09	0.0021	0.0858
TC1200000567.mm.2	Klhdc2	kelch domain containing 2	69554	Q4G5Y1	12.07	10.99	2.11	0.0021	0.0858
TC0400000576.mm.2	Nipsnap3b	nipsnap homolog 3B (C. elegans)	66536	Q9CQE1; B1AWZ5	8.94	8.42	1.43	0.0022	0.0864
TC1900001512.mm.2	Rrp12	ribosomal RNA processing 12 homolog (S. cerevisiae)	107094	Q6P5B0; Q3UJA1	8.74	7.49	2.38	0.0022	0.0864
TC1900000517.mm.2	Pcgf5	polycomb group ring finger 5	76073	Q3UK78; B7ZP24	11.71	10.71	2	0.0022	0.0864
TC1000001901.mm.2	Akap7	A kinase (PRKA) anchor protein 7	432442	Q7TN79; Q4KL21; O55074; H3BKK9; H3BJL8; H3BJV2	13.52	14.28	-1.7	0.0022	0.0864
TC0900000344.mm.2	Gm7257	predicted gene 7257	639025	D3YX25	4.37	5.32	-1.93	0.0022	0.0864
TC1800001162.mm.2	Etf1	eukaryotic translation termination factor 1	225363	Q8BWY3; Q3U6V5; Q3TL10; Q3TF02; Q3TDF8; P70199; J3QNS1	11.92	10.93	1.98	0.0022	0.0864
TC0400002465.mm.2	Dcaf12	DDB1 and CUL4 associated factor 12	68970	Q8BGZ3	9.95	9.26	1.62	0.0022	0.0864
TC0800000183.mm.2	Defb46	defensin beta 46	574081	Q4QY34	7.61	9.03	-2.67	0.0022	0.0864
TC0900000844.mm.2	Mtfmt	mitochondrial methionyl-tRNA formyltransferase	69606	Q9D799; Q3V021	8.62	7.86	1.69	0.0022	0.0864
TC1300002517.mm.2	Ptcd2	pentatricopeptide repeat domain 2	68927	Q8R3K3	13.04	12.32	1.65	0.0022	0.0864
TC0400004151.mm.2	Atad3a	ATPase family, AAA domain containing 3A	108888	Q925I1; Q3U4S2; H3BK90; H3BKI6; V9GWS6; V9GWS5	11.14	10.01	2.19	0.0022	0.0864
TC0100002038.mm.2	Tram2	translocating chain-associating membrane protein 2	170829	Q924Z5	8.51	9.01	-1.41	0.0022	0.0866
TC1700000936.mm.2	B430306N03Rik	RIKEN cDNA B430306N03 gene	320148	Q6QX36; A6XA72; D6RJI6	5.67	6.68	-2.02	0.0022	0.087
TC1100002664.mm.2	Sqstm1	sequestosome 1	18412	Q64337; F6VD69; D3YZJ1	15.14	14.32	1.77	0.0022	0.087
TC0M00000027.mm.2	ND6	NADH dehydrogenase subunit 6	17722	P03925; Q7JCY4	14.43	14.96	-1.45	0.0022	0.087
TC0700002435.mm.2	Ceacam15	carcinoembryonic antigen-related cell adhesion molecule 15	101434	A0JLX4; A0A0B4J1L0	5.55	6.23	-1.6	0.0022	0.087
TC1000000815.mm.2	Fgf22	fibroblast growth factor 22	67112	Q9ESS2; Q0VER9	7.54	8.2	-1.58	0.0022	0.087
TC0300002383.mm.2	Lelp1	late cornified envelope-like proline-rich 1	69332	Q9DAE3	5.34	6.19	-1.8	0.0022	0.087
TC0700002180.mm.2	Zfp579	zinc finger protein 579	68490	Q80VM4; Q9CTJ6; E0CYL8	7.24	8.29	-2.07	0.0022	0.087
TC1700002788.mm.2	H2-Q8; H2-Q6	histocompatibility 2, Q region locus 8; histocompatibility 2, Q region locus 6	15019; 110557	P79567; P79568	7.38	8.33	-1.93	0.0022	0.087
TC0700004441.mm.2	D7Ertd443e	DNA segment, Chr 7, ERATO Doi 443, expressed	71007	D2J0Y4; Q9D4E0; Q3ULM5; G3UZF7; G3UZQ0; G3UY66; G3UZA2	8.48	6.44	4.11	0.0022	0.087
TC0500002642.mm.2	Ppat	phosphoribosyl pyrophosphate amidotransferase	231327	Q3TKC5; Q8CIH9; Q3UGU3; Q3UGA8; Q3TUW2; D6RHB8	9.08	8.4	1.6	0.0022	0.087
TC0800000441.mm.2	D8Ertd82e	DNA segment, Chr 8, ERATO Doi 82, expressed	244418	Q571I4; E9QLH9	4.29	5.23	-1.93	0.0022	0.087
TC1200000799.mm.2	Acot4	acyl-CoA thioesterase 4	171282	Q9QYR7; Q8BWN8; Q14DI6	4.62	3.9	1.64	0.0023	0.0873
TC1300001837.mm.2	Eef1e1	eukaryotic translation elongation factor 1 epsilon 1	66143	Q9D1M4; B0LAB0	12.88	11.84	2.06	0.0023	0.0873
TC0300000709.mm.2	Isg20l2	interferon stimulated exonuclease gene 20-like 2	229504	Q3U1G5; Q8BVS4; Q3TUJ2	6.11	5.38	1.65	0.0023	0.0873
TC0100000014.mm.2	Atp6v1h	ATPase, H+ transporting, lysosomal V1 subunit H	108664	Q8BVE3; Q3U9S9	10.59	9.5	2.13	0.0023	0.0875
TC0300000159.mm.2	Nceh1	neutral cholesterol ester hydrolase 1	320024	Q8BLF1; Q8BYQ0; Q3TVS3; D6RGP7	16.09	15.08	2.01	0.0023	0.0875
TC1900000960.mm.2	Banf1	barrier to autointegration factor 1	23825	O54962	13.04	12.17	1.83	0.0023	0.0875
TC0500001462.mm.2	Bri3bp	Bri3 binding protein	76809	Q8BXV2	10	9.18	1.77	0.0023	0.0875
TC1000002313.mm.2	Ado	2-aminoethanethiol (cysteamine) dioxygenase	211488	Q6PDY2	7.4	6.66	1.67	0.0023	0.0875
TC0700004002.mm.2	Gvin1	GTPase, very large interferon inducible 1	74558	Q80SU7; L7N451	10.47	11.19	-1.65	0.0023	0.0875
TC1800000169.mm.2	4930426D05Rik	RIKEN cDNA 4930426D05 gene	74644	Q9D5L2	3.99	4.51	-1.44	0.0023	0.0875
TC0200003512.mm.2	Rnd3	Rho family GTPase 3	74194	P61588; E9Q8D7	10.78	10.09	1.61	0.0023	0.0875
TC1000002650.mm.2	Utp20	UTP20, small subunit (SSU) processome component, homolog (yeast)	70683	Q5XG71; Q3ULE2; E9QK83	7.94	7.17	1.71	0.0023	0.0877
TC1600000092.mm.2	Pmm2	phosphomannomutase 2	54128	Q9Z2M7; Q545N8; Q9D1M5	10.13	9.52	1.53	0.0023	0.0879
TC1500000694.mm.2	Tab1	TGF-beta activated kinase 1/MAP3K7 binding protein 1	66513	Q8CF89; Q9CV62; Q1RMY2	8.53	7.76	1.7	0.0023	0.0881
TC0600002278.mm.2	Hoxa4	homeobox A4	15401	P06798; Q3KNP7	5.89	6.5	-1.53	0.0023	0.0881
TC0600001636.mm.2	Strap	serine/threonine kinase receptor associated protein	20901	Q9Z1Z2; B2RUC7	12.75	11.96	1.72	0.0023	0.0884
TC0800001871.mm.2	Vdac3	voltage-dependent anion channel 3	22335	Q60931; Q3TX38; Q5EBQ0; Q3TTN3; Q3UFA8; J3QMG3	17.05	16.53	1.43	0.0024	0.0884
TC1500000641.mm.2	Csf2rb	colony stimulating factor 2 receptor, beta, low-affinity (granulocyte-macrophage)	12983	P26955; Q3U2T6; Q8QZX9; Q3TB34; Q3TDH1; Q3V057; Q3U1Q2; Q3U1U9; Q3U2L4	7.08	8	-1.9	0.0024	0.0884
TC1500001560.mm.2	Derl1	Der1-like domain family, member 1	67819	Q99J56; Q3UGB8	12.84	12.32	1.44	0.0024	0.0892
TC0500002882.mm.2	Hsd17b11	hydroxysteroid (17-beta) dehydrogenase 11	114664	Q9EQ06	10.71	11.5	-1.73	0.0024	0.0892
TC0700003996.mm.2	Gm4070; Gvin1; Gm17757; Gm18853	predicted gene 4070; GTPase, very large interferon inducible 1; GTPase, very large interferon inducible 1 pseudogene	100042856; 74558; 100417829; 100417831	Q80SU7; L7N451; Q8BNW0; H3BL64	6.95	7.64	-1.62	0.0024	0.0895
TC0700003054.mm.2	Mrgpra9	MAS-related GPR, member A9	668725	A2T114; L7N225	5.51	6.18	-1.59	0.0024	0.0895
TC1000003152.mm.2	Pa2g4	proliferation-associated 2G4	18813	P50580; Q3TGU7; Q05BN2; Q3UMW2; D3YVH7	13.58	13.18	1.32	0.0024	0.0896
TC0300002755.mm.2	Fndc7	fibronectin type III domain containing 7	320181	A2AED3; Z4YMD2; F7A5B5; J3QMB8	5.25	5.84	-1.51	0.0024	0.0896
TC1400001125.mm.2	Tdrd3	tudor domain containing 3	219249	Q91W18; E9Q6T6; F6ZI20	10.9	10.42	1.4	0.0024	0.0896
TC1100004035.mm.2	Fam104a	family with sequence similarity 104, member A	28081	Q9CQP1; Q3TYF6; Q8BKU4; Q3TY58; A2A6P4	8.53	7.9	1.55	0.0024	0.09
TC0200000549.mm.2	Ncs1	neuronal calcium sensor 1	14299	Q8BNY6; A0A0A6YY43	6.64	5.28	2.57	0.0024	0.09
TC0700002483.mm.2	Mark4	MAP/microtubule affinity regulating kinase 4	232944	Q8CIP4; Q8BZE0; Q8C1L3	5.76	4.95	1.76	0.0024	0.09
TC0500003509.mm.2	Grifin	galectin-related inter-fiber protein	77998	Q9D1U0	6.72	7.59	-1.83	0.0025	0.0906
TC0100003876.mm.2	Tex30	testis expressed 30	75623	Q3TUU5; D3Z2U8; D3Z7L3; D3Z094; D3YUH0; D3Z1S9; D3YXN3	8.6	7.77	1.77	0.0025	0.0908
TC1000001694.mm.2	Cnksr3	Cnksr family member 3	215748	Q8BMA3	8.39	7.68	1.64	0.0025	0.0908
TC1500002191.mm.2	Prkag1	protein kinase, AMP-activated, gamma 1 non-catalytic subunit	19082	O54950; Q3TWR3; Q2VPC9	14.09	13.58	1.43	0.0025	0.0916
TC0100000653.mm.2	Zfand2b	zinc finger, AN1 type domain 2B	68818	Q91X58; E0CY18	7.77	6.99	1.73	0.0025	0.092
TC0900003299.mm.2	Zdhhc3	zinc finger, DHHC domain containing 3	69035	Q8R173; Q05D46; D6RHA3; D6RDS4; F6Q2M4; D3Z2A6; D6RFV6; D6RHS2	12	11.49	1.43	0.0025	0.0921
TC0400001045.mm.2	Gm12789	predicted gene 12789	381536	B1AUV7	5.43	6.07	-1.57	0.0025	0.0927
TC0100001806.mm.2	Esrrg	estrogen-related receptor gamma	26381	P62509; Q3US92; D3Z2J0	9.61	8.71	1.86	0.0026	0.0929
TC1100003990.mm.2	Slc16a6	solute carrier family 16 (monocarboxylic acid transporters), member 6	104681	B1AT66; H9KUY0; H9KV19	8.41	7.26	2.22	0.0026	0.0931
TC0800001508.mm.2	Rpl13; Snord68; Mir7079	ribosomal protein L13; small nucleolar RNA, C/D box 68; microRNA 7079	270106; 100302565; 102465654	P47963; Q5RKP3	11.04	10.3	1.67	0.0026	0.0933
TC0200004251.mm.2	Prrg4	proline rich Gla (G-carboxyglutamic acid) 4 (transmembrane)	228413	Q8BGN6; Q4KL73; Q3TLN5; A2A6Z6	7.65	6.78	1.84	0.0026	0.0933
TC0500000911.mm.2	Gm3286; D5Ertd577e	predicted gene 3286; DNA segment, Chr 5, ERATO Doi 577, expressed	100041354; 320549	Q3UL33; A6H6A2; Q499F0; Q8C6K3; Q4VBX3; E9PVT6	5.26	5.99	-1.66	0.0026	0.0936
TC1700000604.mm.2	Vps52	vacuolar protein sorting 52 (yeast)	224705	Q8C754; Q3V3A4; G3UY33	10.39	9.64	1.68	0.0026	0.094
TC0800000111.mm.2	Atp11a	ATPase, class VI, type 11A	50770	P98197; Q8BGE2; Q69ZT0; E9Q3G7; F6QJS5; F6Z4J2; D6RII8; F6Z063; F6R5M4	12.87	11.51	2.55	0.0026	0.0946
TC1800000008.mm.2	Bambi	BMP and activin membrane-bound inhibitor	68010	Q9D0L6	9.92	8.95	1.96	0.0026	0.0952
TC0600001768.mm.2	Mettl20	methyltransferase like 20	320204	Q80ZM3; Q80VP4; Q8BXG9; Q8BPB7; B8JKU4; B8JKU6; E9PY99	8.86	9.81	-1.93	0.0027	0.0952
TC0200004249.mm.2	Depdc7	DEP domain containing 7	211896	Q91WS7	5.55	4.67	1.84	0.0027	0.0952
TC1300000368.mm.2	Serpinb9e	serine (or cysteine) peptidase inhibitor, clade B, member 9e	20710	O08806; Q80Y29	4.92	3.74	2.26	0.0027	0.0952
TC1700000670.mm.2	Bag6	BCL2-associated athanogene 6	224727	Q9Z1R2; Q3UF95; Q9CRG8; Q3TDL4; Q8HWH4; Q3US30; G3UZT6; G3UYQ2; S4R224; G3UYZ0; G3UXT8; G3V013; A0A0K0K1E4; S4R183	10.51	9.65	1.82	0.0027	0.0953
TC1400000938.mm.2	Scara5	scavenger receptor class A, member 5 (putative)	71145	Q8K299	5.73	6.58	-1.8	0.0027	0.0953
TC1000002516.mm.2	Lingo3	leucine rich repeat and Ig domain containing 3	237403	Q6GQU6	6	6.55	-1.47	0.0027	0.0953
TC0200002279.mm.2	Tbc1d20	TBC1 domain family, member 20	67231	Q9D9I4; Q0P648; Q3TFW3; Q3T9Q0; Q3T9Q9; B0R080; B0R081	10.1	9.31	1.73	0.0027	0.0953
TC0100003513.mm.2	Atf6	activating transcription factor 6	226641	F6VAN0; Q811K9	14.43	13.66	1.7	0.0027	0.0953
TC1500002242.mm.2	Tfcp2	transcription factor CP2	21422	Q9ERA0; Q3URS4	8.74	7.98	1.69	0.0027	0.0953
TC0800000796.mm.2	Slc27a1	solute carrier family 27 (fatty acid transporter), member 1	26457	Q60714; Q544D7; Q3TP13; Q3TN26	11.48	13	-2.87	0.0027	0.0953
TC0500001062.mm.2	Gm17304	predicted gene, 17304 [Source:MGI Symbol;Acc:MGI:4936938]		F6VDB5	6.71	7.37	-1.59	0.0027	0.0954
TC1700000410.mm.2	Luc7l	Luc7 homolog (S. cerevisiae)-like	66978	Q9CYI4; Q3TV90; Q05D11; D3Z765; D6RGP6; F6QU81; D6REI1; D3YZ82	8.91	7.72	2.28	0.0027	0.0954
TC0600000788.mm.2	Serbp1	serpine1 mRNA binding protein 1	66870	Q9CY58; Q3UJK2; Q3UEI6; Q3UMP4; Q3V274	15.85	15.35	1.41	0.0027	0.0954
TC0700000264.mm.2	Igfl3	IGF-like family member 3	232925	Q6B9Z0	7.14	7.64	-1.42	0.0027	0.0954
TC1100001564.mm.2	Ppp1r1b	protein phosphatase 1, regulatory (inhibitor) subunit 1B	19049	Q60829; Q9ERU0	4.38	5.03	-1.57	0.0027	0.0954
TC1100001430.mm.2	Tob1	transducer of ErbB-2.1	22057	Q61471; Q3UQ91	8.35	7.74	1.53	0.0027	0.0954
TC1500002294.mm.2	Map3k12	mitogen-activated protein kinase kinase kinase 12	26404	Q60700; Q60647; E9QA89; E9PZU4; E9PUZ1	6.38	7.04	-1.58	0.0027	0.0954
TC0700002417.mm.2	Ehd2	EH-domain containing 2	259300	Q8BH64; Q8R2X0; Q8VE15; D3Z7U7	11.07	12.2	-2.19	0.0027	0.0954
TC1900000661.mm.2	Peo1	progressive external ophthalmoplegia 1 (human)	226153	Q8CIW5; Q3V303	6.66	5.93	1.66	0.0027	0.0954
TC0200005501.mm.2	Cdan1	congenital dyserythropoietic anemia, type I (human)	68968	Q8CC12; Z4YL55	6.06	5.36	1.63	0.0027	0.0956
TC1400001812.mm.2	Gm6401	predicted gene 6401 [Source:MGI Symbol;Acc:MGI:3645739]		L7N2C0; F6T8D7	6.02	7.18	-2.23	0.0028	0.0966
TC0X00002476.mm.2	Mtcp1; Cmc4	mature T cell proliferation 1; C-x(9)-C motif containing 4	17763; 105886298	Q61908; Q60945; A3KGA5	8.92	8.29	1.55	0.0028	0.0967
TC1300000192.mm.2	Hist1h2bj	histone cluster 1, H2bj	319183	A0JLV3; P10853	8.83	7.97	1.81	0.0028	0.0968
TC1400002062.mm.2	Cdh24	cadherin-like 24	239096	Q6PFX6; Q9CVT1	5.84	6.56	-1.65	0.0028	0.0968
TC0800000754.mm.2	Ell	elongation factor RNA polymerase II	13716	O08856	6.09	5.21	1.84	0.0028	0.0968
TC1100003391.mm.2	Pex12	peroxisomal biogenesis factor 12	103737	Q8VC48; Q3TLN1; Q5SWQ8; Q5SWQ9; H3BJF5	9.1	8.59	1.43	0.0028	0.097
TC1100000156.mm.2	Vstm2a	V-set and transmembrane domain containing 2A	211739	Q8R0A6; F6Y6A6	5.13	5.71	-1.5	0.0028	0.097
TC1100003737.mm.2	Gm11596	predicted gene 11596	670464	B1AQB0	6.07	6.69	-1.53	0.0028	0.097
TC0800001842.mm.2	Defa-rs1	defensin, alpha, related sequence 1	13218	P17533; Q9D815; B3VKY3; B3VKY4; P70438	6.8	7.6	-1.74	0.0028	0.097
TC0200004366.mm.2	Arhgap11a	Rho GTPase activating protein 11A	228482	Q8CCJ8; Q80Y19; A2AL19; A2AL18	6.17	5.32	1.8	0.0028	0.097
TC0200001806.mm.2	Adal	adenosine deaminase-like	75894	Q80SY6; Z4YL50	10.3	9.68	1.54	0.0028	0.097
TC0800002612.mm.2	4921524J17Rik	RIKEN cDNA 4921524J17 gene	66714	Q9CR55	8.84	8.21	1.54	0.0028	0.097
TC0X00002685.mm.2	Eda2r	ectodysplasin A2 receptor	245527	Q8BX35; Q3KP88; Q8BJS6	7.61	6.51	2.15	0.0028	0.097
TC1000002062.mm.2	Foxo3	forkhead box O3	56484	Q9WVH4; H9KUZ0; H3BKE2	7.13	6.56	1.48	0.0028	0.097
TC1400000072.mm.2	Abhd6	abhydrolase domain containing 6	66082	Q8R2Y0; Q9D375	10.32	9.59	1.66	0.0029	0.0972
TC1100001578.mm.2	Psmd3	proteasome (prosome, macropain) 26S subunit, non-ATPase, 3	22123	P14685; Q8BK46; Q3ULJ5; Q3U5M8; F7B7L8	13.37	12.63	1.68	0.0029	0.0972
TC1100003185.mm.2	Olfr399	olfactory receptor 399	259006	Q7TRX3	4.97	5.88	-1.89	0.0029	0.0972
TC1400000418.mm.2	1700049E17Rik2	tandem duplication of RIKEN cDNA 1700049E17 gene, gene 2	100041722	E9Q430; K9J7E8	5.13	6.09	-1.94	0.0029	0.0972
TC0700001552.mm.2	Cckbr	cholecystokinin B receptor	12426	P56481; Q3ZB46; Q8BKF6; Q3ZB53; Q8BYG7	5.29	5.9	-1.53	0.0029	0.0974
TC1700002339.mm.2	Mllt1	myeloid/lymphoid or mixed-lineage leukemia (trithorax homolog, Drosophila); translocated to, 1	64144	Q9ERL0; A4VCJ2; Q9EPX7	5.62	5.04	1.5	0.0029	0.0974
TC0800001144.mm.2	Setd6	SET domain containing 6	66083	Q9CWY3	7.89	7.09	1.73	0.0029	0.0978
TC0800000790.mm.2	Mrpl34	mitochondrial ribosomal protein L34	94065	Q99N91	12.22	11.48	1.67	0.0029	0.0978
TC0500000172.mm.2	Fam185a	family with sequence similarity 185, member A	330050	Q7TPD2	10.39	9.4	1.98	0.0029	0.0989
TC0700002328.mm.2	Vmn1r72	vomeronasal 1 receptor 72	252905	Q8K3N7	4.13	5.24	-2.15	0.003	0.0996
TC0X00002136.mm.2	Dcaf12l1	DDB1 and CUL4 associated factor 12-like 1	245404	Q8CBW4	7.45	6.72	1.66	0.003	0.0996
TC0400002483.mm.2	Gm21966	predicted gene, 21966			7.83	8.46	-1.54	0.003	0.0996
TC0400002495.mm.2	Gm10595	predicted gene 10595			7.83	8.46	-1.54	0.003	0.0996
TC1100003417.mm.2	Mrm1	mitochondrial rRNA methyltransferase 1 homolog (S. cerevisiae)	217038	Q99J25	7.75	6.92	1.78	0.003	0.0997
TC0100000519.mm.2	Eef1b2	eukaryotic translation elongation factor 1 beta 2	55949	O70251; M0QWH8; G3UZ47; M0QW60; M0QWK5; G3UX43	16.45	15.91	1.46	0.003	0.0998
TC0500000289.mm.2	Ept1	ethanolaminephosphotransferase 1 (CDP-ethanolamine-specific)	28042	Q80TA1; Q8BS27; Q9D4D0; Q8C745; Q8C8D3; Q8CET7; D6RE20	12.36	11.74	1.54	0.003	0.0998
TC1600000109.mm.2	Rpl39l	ribosomal protein L39-like	68172	Q9CQD0	4.4	5	-1.51	0.003	0.1001
TC1900000097.mm.2	Znhit2	zinc finger, HIT domain containing 2	29805	Q9QY66; Q569Y3; Q3TPZ0	6.94	6.34	1.52	0.003	0.1006
TC0200004896.mm.2	Trib3	tribbles homolog 3 (Drosophila)	228775	Q8K4K2; Q3UJJ9	8.47	7.05	2.67	0.003	0.1006
TC1100003640.mm.2	Kpnb1	karyopherin (importin) beta 1	16211	P70168; Q99KM9; Q3UHW8; Q7TSZ6; Q3TFE8	14.05	13.36	1.61	0.003	0.1007
TC1000000165.mm.2	Hbs1l	Hbs1-like (S. cerevisiae)	56422	Q69ZS7; Q3TGM7; Q5U477; Q3UJ02; L7N209	11.63	11	1.54	0.0031	0.1011
TC0500002059.mm.2	Pus7	pseudouridylate synthase 7 homolog (S. cerevisiae)	78697	B7ZNL8; Q91VU7; Q3UQN6; Q69Z76; Q3ULP8; F7CG42; F6XMS4	6.9	5.82	2.11	0.0031	0.1011
TC0700002567.mm.2	Gm4141; Gm4201	predicted gene 4141; predicted gene 4201	100042976; 100043061	K9J7H2	5.14	6.04	-1.87	0.0031	0.1011
TC0700002524.mm.2	Gm4201; Gm4141	predicted gene 4201; predicted gene 4141	100043061; 100042976	K9J7H2	5.14	6.04	-1.87	0.0031	0.1011
TC0600003460.mm.2	Tmtc1	transmembrane and tetratricopeptide repeat containing 1	387314	Q3UV71; D6RG80	12.16	12.98	-1.76	0.0031	0.1022
TC0200002772.mm.2	Cdh4	cadherin 4	12561	P39038; Q80ZV4; F6QV10	5.55	4.31	2.37	0.0031	0.1027
TC1400000318.mm.2	Nek4	NIMA (never in mitosis gene a)-related expressed kinase 4	23955	Q9Z1J2; Q3UED6; Q6GTE9; Q3THY0; Q3UF09	8.43	7.75	1.61	0.0031	0.1028
TC1900000235.mm.2	Patl1	protein associated with topoisomerase II homolog 1 (yeast)	225929	Q3TC46	10.93	10.3	1.54	0.0031	0.1029
TC0700000840.mm.2	Hrc	histidine rich calcium binding protein	15464	Q9QZV4; B9EIW1; Q9WVE4; G5E8J6	13.65	14.37	-1.65	0.0032	0.1029
TC0X00000356.mm.2	Rhox7a	reproductive homeobox 7A	547168	Q4TU86; A2A4F1; V9GWS7	10.46	11.09	-1.55	0.0032	0.1029
TSUnmapped00000004.mm.2	Rcor3	REST corepressor 3	214742	Q6PGA0; B2RSN6; A0A0A6YWY4	8.32	7.93	1.31	0.0032	0.1029
TC1500000803.mm.2	Ribc2	RIB43A domain with coiled-coils 2	67747	Q9D4Q1; G3X8W0	6.1	6.79	-1.61	0.0032	0.1029
TC0500001798.mm.2	Gtf3a	general transcription factor III A	66596	Q8VHT7; F6SIJ4; F6RCF6	10.38	9.81	1.48	0.0032	0.1035
TC1100002473.mm.2	Nprl3	nitrogen permease regulator-like 3	17168	Q8VIJ8; Q8BXG6; Q04841; Q8BZ59; A7M7S2; F2Z3V7; A2AAX8; F2Z404; F2Z3Y4; D6RGB2	8.21	7.43	1.71	0.0032	0.1035
TC1000001644.mm.2	Olfr790	olfactory receptor 790	258935	Q8VGJ3; Q7TRI0	4.93	4.08	1.8	0.0032	0.1035
TC1400000963.mm.2	Gnrh1	gonadotropin releasing hormone 1	14714	Q3UTE9; Q14AC4; P13562	6.55	5.85	1.62	0.0032	0.1035
TC0200005018.mm.2	Ghrh	growth hormone releasing hormone	14601	P16043; Q544X5	5.54	6.12	-1.49	0.0032	0.1035
TC0600001930.mm.2	Fezf1	Fez family zinc finger 1	73191	Q0VDQ9	4.08	4.47	-1.31	0.0032	0.1035
TC1500001024.mm.2	Cox14	cytochrome c oxidase assembly protein 14	66379	Q8BH51	9.5	8.95	1.47	0.0032	0.1035
TC1000001544.mm.2	Mettl1	methyltransferase like 1	17299	Q9Z120; D3Z7D2; F6WMV8; D3YXU6	7.68	7.29	1.31	0.0032	0.1035
TC1200000086.mm.2	Rdh14	retinol dehydrogenase 14 (all-trans and 9-cis)	105014	Q9ERI6; Q569U9; Q3UQM5	9.48	8.69	1.72	0.0032	0.1035
TC1000002998.mm.2	Dyrk2	dual-specificity tyrosine-(Y)-phosphorylation regulated kinase 2	69181	Q5U4C9; Q9D4F7	8.59	7.59	1.99	0.0032	0.1036
TC1100001231.mm.2	Zfp830	zinc finger protein 830	66983	Q8R1N0	7.88	7.44	1.36	0.0032	0.1036
TC1100003056.mm.2	Eif4a1	eukaryotic translation initiation factor 4A1	13681	P60843; Q5F2A7; Q64341; Q3TFG3; Q3TGK7; Q99LR0; Q3U8I0; Q78WR5; Q4FZL1; Q3TLL6; Q3UXC2; K3W4Q6	14.28	13.54	1.67	0.0033	0.1037
TC0400002509.mm.2	Fam205a1	family with sequence similarity 205, member A1	433698	D3YZF6	5.75	6.6	-1.8	0.0033	0.1037
TC1100002907.mm.2	Aldh3a2	aldehyde dehydrogenase family 3, subfamily A2	11671	P47740; Q3U7B5; Q8C3C9; B1ATI0; B1AV77	11.55	10.78	1.71	0.0033	0.1039
TC1700000647.mm.2	Nelfe	negative elongation factor complex member E, Rdbp	27632	P19426; Q3UIA1; G3UY39	8.67	7.79	1.83	0.0033	0.1039
TC0100001414.mm.2	Gm2000	predicted gene 2000 [Source:MGI Symbol;Acc:MGI:3780170]		Q6ZWV7	14.39	13.8	1.5	0.0033	0.1039
TC0800002571.mm.2	Nanos3	nanos homolog 3 (Drosophila)	244551	P60324; Q0VDU5	4.21	4.72	-1.43	0.0033	0.104
TC0400002011.mm.2	Plekhg5	pleckstrin homology domain containing, family G (with RhoGef domain) member 5	269608	Q66T02; A0A0A0MQC2; B1AS67	7.17	8.12	-1.93	0.0033	0.1041
TC0100001058.mm.2	Nifk	nucleolar protein interacting with the FHA domain of MKI67	67949	Q91VE6; Q8BMY3; E0CXU3	10.62	9.84	1.71	0.0033	0.1042
TC1700001646.mm.2	Nubp2	nucleotide binding protein 2	26426	Q9R061	7.97	7.22	1.69	0.0033	0.1042
TC0300001395.mm.2	Gm21962	predicted gene, 21962 [Source:MGI Symbol;Acc:MGI:5439431]		L7N280	14.33	15.21	-1.84	0.0033	0.1042
TC0200000559.mm.2	Lamc3	laminin gamma 3	23928	Q9R0B6; Q99K04; A2ATM9	5.84	6.44	-1.52	0.0033	0.1042
TC0300002876.mm.2	Mettl14	methyltransferase like 14	210529	Q3UIK4; E9QPC5; G3UXL6; G3UYS3	9.62	9.01	1.53	0.0033	0.1042
TC0100001600.mm.2	Slamf1	signaling lymphocytic activation molecule family member 1	27218	Q9QUM4; Q544K1; Q9CUC8; Q3TEM6; Q3TA28; Q18PK4	5.4	6.13	-1.66	0.0033	0.1043
TC1000002429.mm.2	Gm7138	predicted gene 7138 [Source:MGI Symbol;Acc:MGI:3779678]; predicted gene 7138		L7N2C3	8.4	9.5	-2.15	0.0034	0.1052
TC0800000185.mm.2	Defb3	defensin beta 3	27358	Q9WTL0	4.88	5.75	-1.83	0.0034	0.1055
TC1900000718.mm.2	Pdcd11	programmed cell death 11	18572	Q6NS46; Q8C3B4; Q3TUH3	8.96	8.22	1.67	0.0034	0.1059
TC1900001552.mm.2	Chuk	conserved helix-loop-helix ubiquitous kinase	12675	Q60680; Q3U2A3; Q8CBT3; Q3TPN9; Q3U2E5; Q3UDK0; A0AUV3; E9Q605; E9QNL4	9.92	9.26	1.58	0.0034	0.106
TC0800000286.mm.2	Plat	plasminogen activator, tissue	18791	P11214	8.11	8.77	-1.58	0.0034	0.106
TC0500003553.mm.2	Zfp853	zinc finger protein 853 [Source:MGI Symbol;Acc:MGI:2685638]; zinc finger protein 853		J3QPU9	4.54	5.17	-1.55	0.0034	0.1061
TC0100000590.mm.2	Atic	5-aminoimidazole-4-carboxamide ribonucleotide formyltransferase/IMP cyclohydrolase	108147	Q9CWJ9; B0LAC5	9.64	8.73	1.88	0.0034	0.1064
TC1500001932.mm.2	Phf5a	PHD finger protein 5A	68479	P83870	11.48	10.86	1.54	0.0034	0.1067
TC1900000186.mm.2	Fads3	fatty acid desaturase 3	60527	Q9JJE7; Q3T9H9; Q3U3X6; Q3TRN0	10.96	9.81	2.21	0.0034	0.1068
TC0X00000922.mm.2	Gpr165	G protein-coupled receptor 165	76206	Q14CG6; Q9D359; Q3V3A3; Q3V3L5	4.97	5.58	-1.53	0.0034	0.1068
TC1100002233.mm.2	Cobl	cordon-bleu WH2 repeat	12808	Q5NBX1; B2RWU4; G5E8P4; G3UWY3; F6ZEZ1; F6RR81; G3UWP1; G3UZ73	10.4	9.7	1.63	0.0035	0.1073
TC1300002036.mm.2	Nop16	NOP16 nucleolar protein	28126	Q9CPT5; D3Z7M5; D6RDE0	9.65	8.87	1.72	0.0035	0.1074
TC1500001389.mm.2	Zfp706	zinc finger protein 706	68036	Q9D115; B2RVQ7; Q7TMZ1	11.51	10.85	1.58	0.0035	0.1074
TC1100003472.mm.2	Ppm1e	protein phosphatase 1E (PP2C domain containing)	320472	Q80TL0; B2KGP3	9.99	9.05	1.92	0.0035	0.1076
TC1600002082.mm.2	Gart	phosphoribosylglycinamide formyltransferase	14450	Q64737; Q3UJP8; Q3TH49; D6RCG1	11.72	10.97	1.68	0.0035	0.1076
TC0900002026.mm.2	9230110F15Rik	RIKEN cDNA 9230110F15 gene	77080	Q9D262	5.31	5.95	-1.55	0.0035	0.1076
TC0400003103.mm.2	Gm10192	predicted gene 10192 [Source:MGI Symbol;Acc:MGI:3642867]		Q3V0S1	5.49	6.57	-2.11	0.0035	0.1077
TC0500002985.mm.2	Pgam5	phosphoglycerate mutase family member 5	72542	Q8BX10; B7ZNW0; A1A4A7; F6YJC6	9.13	8.39	1.67	0.0035	0.1077
TC0900002477.mm.2	2300009A05Rik	RIKEN cDNA 2300009A05 gene	69478	Q9D7P2; Q0VG49	10.43	9.72	1.63	0.0035	0.1077
TC0300002815.mm.2	Palmd	palmdelphin	114301	Q9JHU2; Q3UVT7; Q9JHU1; D3Z486	13.26	14.18	-1.89	0.0035	0.1079
TC0500000699.mm.2	Rasl11b	RAS-like, family 11, member B	68939	Q922H7	10.57	8.59	3.95	0.0036	0.1083
TC1300001098.mm.2	Fam169a	family with sequence similarity 169, member A	320557	Q5XG69	5.93	4.88	2.07	0.0036	0.1083
TC0700000070.mm.2	Zfp444	zinc finger protein 444	72667	Q3TDV8; Q8BJ97; Q8CGH9; Q5DU63; Q8R1Y5; Q9CZA1; D3Z688; D3Z2T1; E9Q3H2; D3Z1T3; D3Z381	4.77	5.45	-1.61	0.0036	0.1089
TC0X00000342.mm.2	Rhox4a2; Rhox4a	reproductive homeobox 4A2; reproductive homeobox 4A	100861640; 664609	Q9D3I8	5.15	5.82	-1.6	0.0036	0.1093
TC0600002281.mm.2	Hoxa7; Mira	homeobox A7; mistral long non-coding RNA	15404; 100736249	P02830; Q8JZW2; G3UZS1; S4R2U5; A0A087WR88; G3UZU9	3.79	4.29	-1.42	0.0036	0.1093
TC0200004422.mm.2	Ccdc32	coiled-coil domain containing 32	269336	Q8BS39; Q3UHY7	9.18	8.35	1.77	0.0036	0.1094
TC0800000264.mm.2	Defb35	defensin beta 35	246084	Q8R2I3	6.49	7.66	-2.25	0.0036	0.1098
TC1100002043.mm.2	Aspscr1	alveolar soft part sarcoma chromosome region, candidate 1 (human)	68938	Q8VBT9; A2AC00; E9PUH8; A2AC02; A2AC03; E9PWZ4; A2ABZ8; A2AC05; A2AC01; F6S7C9; F7B7K7; E9Q779; F7CRQ2; E9PVI1; F7D2E0	9.76	8.96	1.74	0.0036	0.1101
TC1000001153.mm.2	Cep83	centrosomal protein 83	77048	Q9D5R3; Q3URB4; Q9CYE4	9.85	9	1.8	0.0037	0.1103
TC1000000133.mm.2	Perp	PERP, TP53 apoptosis effector	64058	Q9JK95	14.67	13.82	1.81	0.0037	0.1122
TC0700002262.mm.2	Vmn2r45	vomeronasal 2, receptor 45	100042810	L7N2B5	5.74	6.5	-1.69	0.0037	0.1122
TC1100004296.mm.2	Nme1	NME/NM23 nucleoside diphosphate kinase 1	18102	P15532; Q5NC81; Q5NC80; Q5NC79	9.18	8.26	1.89	0.0038	0.1122
TC1700002814.mm.2	C4b	complement component 4B (Chido blood group)	12268	P01029; B2RWX2; Q3TYN1; Q3TAT4; B2RXW7; G3UZS2	7.73	8.55	-1.77	0.0038	0.1122
TC0800001095.mm.2	Mt1	metallothionein 1	17748	P02802; Q8R074	18.89	17.95	1.92	0.0038	0.1122
TC0700003981.mm.2	Apbb1	amyloid beta (A4) precursor protein-binding, family B, member 1	11785	Q9QXJ1; Q8R1Y7; Q80Y77; A0A087WR62	9.08	10.27	-2.27	0.0038	0.1122
TC1300002420.mm.2	Msh3	mutS homolog 3 (E. coli)	17686	P13705; Q8CGC9; Q3TTD3; B2RWY6; A0A087WQ16; E9QPY6	9.71	8.96	1.68	0.0037	0.1122
TC1300001139.mm.2	Taf9; Ak6	TAF9 RNA polymerase II, TATA box binding protein (TBP)-associated factor; adenylate kinase 6	108143; 102216272	Q8VCP8; Q8VI33	14.26	13.42	1.79	0.0038	0.1122
TC0900000200.mm.2	Carm1	coactivator-associated arginine methyltransferase 1	59035	Q9WVG6; D3YUP1; D6RFA7	11.66	10.98	1.61	0.0038	0.1122
TC0500003388.mm.2	Wbscr22	Williams Beuren syndrome chromosome region 22	66138	Q9CY21; Q148S9; Q9DCT4; Q148T0; Q9D1L3; Q9CV98; D3YYK7; F6VT90; D3Z1S2; D3YWZ3	9.87	9.38	1.41	0.0038	0.1122
TC1100002897.mm.2	Shmt1	serine hydroxymethyltransferase 1 (soluble)	20425	P50431; Q9CWR5; G3UZZ9; G3UYY1; G3UZ26	7.23	6.22	2.01	0.0038	0.1122
TC1600000452.mm.2	Fyttd1	forty-two-three domain containing 1	69823	Q91Z49; D3Z591	12.05	11.44	1.53	0.0038	0.1122
TC1200001882.mm.2	Nin	ninein	18080	Q61043; B7ZMZ9; Q3UR16; B2RQ73; Q674R4; E9Q4S3	8.12	7.5	1.54	0.0038	0.1122
TC0700000727.mm.2	Gm5592	predicted gene 5592	434172	Q3V0A6	4.43	5.21	-1.72	0.0038	0.1122
TC1700002352.mm.2	C3	complement component 3	12266	P01027; B5APU1; Q207D2; E1APH6; H3BKW9; H3BL60	12.4	14.6	-4.62	0.0038	0.1122
TC1600000235.mm.2	Rtn4r	reticulon 4 receptor	65079	Q99PI8	7.47	6.72	1.68	0.0038	0.1122
TC0700001343.mm.2	Nars2	asparaginyl-tRNA synthetase 2 (mitochondrial)(putative)	244141	Q8BGV0; Q8K0W7; Q8BXJ6; D3YV21	9.02	8.17	1.81	0.0038	0.1122
TC0300001431.mm.2	Unc5c	unc-5 homolog C (C. elegans)	22253	O08747; Q3UQ08; Q3UTY3; Q3URW2; Q3TPN7; Q3TSU2; E9PVI4	5.44	5.92	-1.4	0.0038	0.1122
TC1100002979.mm.2	1700086D15Rik	RIKEN cDNA 1700086D15 gene [Source:MGI Symbol;Acc:MGI:1921532]		Q9D9E9	4.92	4.06	1.82	0.0037	0.1122
TC1900000031.mm.2	Ptprcap	protein tyrosine phosphatase, receptor type, C polypeptide-associated protein	19265	Q64697; Q542J3	5.42	6.29	-1.82	0.0038	0.1122
TC1400002335.mm.2	Ppp3cc	protein phosphatase 3, catalytic subunit, gamma isoform	19057	P48455; Q80XK0; Q3V074; Q9D5R5	12.51	11.85	1.58	0.0038	0.1122
TC0X00001321.mm.2	Tceal7	transcription elongation factor A (SII)-like 7	100040972	A3KGA4; A3KGA3	4.75	3.52	2.36	0.0038	0.1122
TC0300002402.mm.2	Lce1b	late cornified envelope 1B	68720	Q9D149	7.66	8.4	-1.68	0.0038	0.1123
TC0400003747.mm.2	Tmem57	transmembrane protein 57	66146	Q7TQE6; Q80SV6; Q9CTI0; Q05D13; Q80YA4; Q6PGL5; E0CY55; E0CZE6	8.86	8	1.81	0.0039	0.1127
TC0200000517.mm.2	Gle1	GLE1 RNA export mediator (yeast)	74412	Q8R322	10.23	9.23	2	0.0039	0.113
TC0100001644.mm.2	Spta1	spectrin alpha, erythrocytic 1	20739	P08032; Q3UQ30; Q8C3F9	11.51	10.48	2.04	0.0039	0.1133
TC0400000309.mm.2	Rars2	arginyl-tRNA synthetase 2, mitochondrial	109093	Q3U186; A2AT41	8.74	7.66	2.12	0.0039	0.1138
TC0700000303.mm.2	Trappc6a	trafficking protein particle complex 6A	67091	Q78XR0; Q05CW9; F6VKM0; D6RD01	6.63	6.11	1.43	0.0039	0.1138
TC1300000113.mm.2	Inhba	inhibin beta-A	16323	Q04998; Q3UY39; Q4FJM4; Q3UXL8	6.69	6.03	1.58	0.0039	0.1142
TC0300001251.mm.2	Fabp2	fatty acid binding protein 2, intestinal	14079	P55050; Q53YP5	4.9	4.26	1.57	0.0039	0.1142
TC1200000846.mm.2	Ift43	intraflagellar transport 43	76411	Q9DA69	8.74	7.98	1.69	0.004	0.1145
TC1900001217.mm.2	Gcnt1	glucosaminyl (N-acetyl) transferase 1, core 2	14537	Q09324; Q5D0D8	8.52	7.81	1.64	0.004	0.1145
TC0600002484.mm.2	Usp39	ubiquitin specific peptidase 39	28035	Q3TIX9	10.27	9.53	1.67	0.004	0.1145
TC0100001786.mm.2	Bpnt1	bisphosphate 3-nucleotidase 1; bisphosphate 3'-nucleotidase 1	23827	Q9Z0S1; Q3U449; D3Z0E6; D3Z5X0	9.56	8.57	1.99	0.004	0.1145
TC1100002643.mm.2	Gm12185; Tgtp1	predicted gene 12185; T cell specific GTPase 1	620913; 21822	Q3ULY1; Q8R5D8; Q5NCB2; Q62293; Q4FK68; Q3T9E4; Q8BN19; Q60711; Q566I8; Q8K242; Q3TLR6; Q5SVP4	11.54	12.55	-2.01	0.004	0.1145
TC0200004506.mm.2	Duox2	dual oxidase 2	214593	B7ZWM4; Q8BV64; A2AQ99	4.62	5.47	-1.81	0.004	0.1145
TC0100003877.mm.2	Kdelc1	KDEL (Lys-Asp-Glu-Leu) containing 1	72050	Q9JHP7; D6RE32	9.81	9.11	1.62	0.004	0.1145
TC1700002411.mm.2	Vapa	vesicle-associated membrane protein, associated protein A	30960	Q9WV55	13.21	12.53	1.6	0.004	0.1145
TC0700003764.mm.2	Thrsp	thyroid hormone responsive	21835	Q62264; Q8BPB6; Q543J4	9.86	13.09	-9.39	0.004	0.1145
TC0800000759.mm.2	Lsm4	LSM4 homolog, U6 small nuclear RNA associated (S. cerevisiae)	50783	Q9QXA5; Q9CY46; Q9D181; D3YTP8	10.11	9.41	1.62	0.004	0.1145
TC0100002631.mm.2	Farsb	phenylalanyl-tRNA synthetase, beta subunit	23874	Q9WUA2; Q3TMX6; Q8C644; Q9CZU5; Q3UYC2; Q3TG12; Q3TI98	11.61	10.95	1.58	0.0041	0.1149
TC0500002818.mm.2	Rasgef1b	RasGEF domain family, member 1B	320292	Q8JZL7; E9Q813	8.38	7.48	1.86	0.004	0.1149
TC0500003275.mm.2	Gm4868	predicted gene 4868 [Source:MGI Symbol;Acc:MGI:3648712]; predicted gene 4868		E9PY76	6.04	6.86	-1.76	0.004	0.1149
TC1900000105.mm.2	1700123I01Rik	RIKEN cDNA 1700123I01 gene	622554	Q9D992; B2RQN5; E9Q4N4	4.85	5.54	-1.61	0.0041	0.1149
TC0700004172.mm.2	Itpripl2	inositol 1,4,5-triphosphate receptor interacting protein-like 2	319622	Q3UV16; Q3TNW6	7.99	7.51	1.4	0.0041	0.1149
TC0100003577.mm.2	Dusp23	dual specificity phosphatase 23	68440	Q6NT99	6.21	5.72	1.4	0.004	0.1149
TC0200001911.mm.2	Stard7	START domain containing 7	99138	Q8R1R3; Q8BXP7; Q8BUP0; Q66JV0; Q3UP92; F7BBA2	11.03	10.24	1.73	0.004	0.1149
TC0800002654.mm.2	Brd7	bromodomain containing 7	26992	O88665; A1A554; Q3TUN9; Q8BQT4	12.25	11.09	2.23	0.0041	0.1149
TC0200003682.mm.2	Scn7a	sodium channel, voltage-gated, type VII, alpha	20272	Q62467; B1AYL1	12.13	13.17	-2.05	0.0041	0.1149
TC0600001238.mm.2	Thumpd3	THUMP domain containing 3	14911	P97770; D3YYB2	9.32	8.47	1.8	0.0041	0.115
TC1700002045.mm.2	2410137M14Rik	RIKEN cDNA 2410137M14 gene	76797	Q9CWF0; G3UXK3	4.36	5.19	-1.79	0.0041	0.115
TC1000002916.mm.2	Rab3ip	RAB3A interacting protein	216363	Q68EF0; Q8BR32	12.45	11.2	2.38	0.0041	0.1154
TC0X00002069.mm.2	Rhox4g	reproductive homeobox 4G	664608	Q2MDF8; Q2MDF7	5.55	6.31	-1.7	0.0041	0.1154
TC0800003068.mm.2	Cyba	cytochrome b-245, alpha polypeptide	13057	Q61462; B3VQI8; Q3TAM0; Q8C5D4	7.54	8.15	-1.52	0.0041	0.1154
TC0800000394.mm.2	Gsr	glutathione reductase	14782	P47791; Q3TXK9; Q3TWI5; Q3UB84; Q91Z57; Q3U9P5; Q3U9R7; Q3UAS7	10.29	9.52	1.71	0.0041	0.1156
TC1600001624.mm.2	Gap43	growth associated protein 43	14432	P06837	5.66	6.26	-1.51	0.0041	0.1156
TC0100001671.mm.2	Zbtb18	zinc finger and BTB domain containing 18	30928	Q9WUK6; Q8C2C0; H7BX69	11.02	9.71	2.48	0.0041	0.1156
TC1200000336.mm.2	Dgkb	diacylglycerol kinase, beta	217480	Q6NS52; Q3TSN3; Q8BUN1; Q8BKZ7; Q8BXP8; Q8BKY7; Q8BYR9	5.75	6.69	-1.92	0.0041	0.1156
TC1100000586.mm.2	Ppp2ca; Mir3061	protein phosphatase 2 (formerly 2A), catalytic subunit, alpha isoform; microRNA 3061	19052; 100526467	P63330	15.98	15.34	1.55	0.0042	0.1156
TC1200001239.mm.2	Eif5; Snora28	eukaryotic translation initiation factor 5; small nucleolar RNA, H/ACA box 28	217869; 100316932	P59325; Q05C65; Q3TQR3; Q3TKY2; Q6PHA6; Q3TT65; Q05CY6; Q05CM5; Q05CH7; Q8BVV6	14.47	13.6	1.82	0.0041	0.1156
TC0400001453.mm.2	Stk40	serine/threonine kinase 40	74178	Q7TNL3; B1AW00; B1AVZ9	9.93	9.09	1.79	0.0041	0.1156
TC1700000622.mm.2	Psmb8	proteasome (prosome, macropain) subunit, beta type 8 (large multifunctional peptidase 7)	16913	P28063; G3UZW8	7.43	8.29	-1.81	0.0041	0.1156
TC0X00002701.mm.2	Pja1	praja ring finger 1, E3 ubiquitin protein ligase	18744	O55176; Q05CG5; Q3UXQ1; A0JLS7; B1AXU3; B1AXU4	8.33	7.42	1.89	0.0042	0.1156
TC0500003554.mm.2	E130309D02Rik	RIKEN cDNA E130309D02 gene	231868	Q8BGA7; Q3UME1	7.51	6.55	1.94	0.0042	0.1157
TC0500002713.mm.2	Grsf1	G-rich RNA sequence binding factor 1	231413	Q8C5Q4; Q8C298; E9Q179; D3YV30; D3YZS7; D3YUN1	14.33	13.7	1.55	0.0042	0.1158
TC0300000721.mm.2	Cct3	chaperonin containing Tcp1, subunit 3 (gamma)	12462	P80318; Q3U0I3; Q3U4U6; Q3UJP4; F6Q609; E9Q133; F6ZVG8	13.18	12.46	1.64	0.0042	0.1159
TC1900001002.mm.2	Sac3d1	SAC3 domain containing 1	66406	A6H687; G5E8Q7	5.58	5.01	1.48	0.0042	0.1159
TC0800002950.mm.2	Ldhd	lactate dehydrogenase D	52815	Q7TNG8; Q9D635	7.75	8.72	-1.96	0.0042	0.1159
TC0200002223.mm.2	Cst7	cystatin F (leukocystatin)	13011	O89098; Q9QWL5; Q3TCR2	4.15	4.93	-1.72	0.0042	0.1159
TC1400002849.mm.2	Gm3696	predicted gene 3696	100042149	K7N751	8.27	8.99	-1.64	0.0042	0.1166
TC1000003078.mm.2	Slc16a7	solute carrier family 16 (monocarboxylic acid transporters), member 7	20503	O70451; Q149G3; Q4FK61; A0JNU2; Q149G4	10.59	9.59	2.01	0.0042	0.1169
TC1700001638.mm.2	Tbl3	transducin (beta)-like 3	213773	Q8C4J7; Q8CE86; A0JLN6; F6YAR3	7.56	6.86	1.62	0.0043	0.117
TC0800001247.mm.2	Prmt7	protein arginine N-methyltransferase 7	214572	Q922X9; Q921F5; D3Z1D0; D3Z1C9; F6RXJ8	11.49	10.66	1.78	0.0043	0.117
TC0900001761.mm.2	Jrkl	Jrk-like	77532	B2RRL2	8.66	8.07	1.5	0.0043	0.1174
TC0700002076.mm.2	Tnni2	troponin I, skeletal, fast 2	21953	P13412; A2A6J8; A2A6K0	5.06	6.11	-2.07	0.0043	0.118
TC1400000776.mm.2	Dhrs2	dehydrogenase/reductase member 2	71412	Q149L0; Q9D3M7	6.04	6.66	-1.53	0.0043	0.118
TC0500000052.mm.2	Abcb1b	ATP-binding cassette, sub-family B (MDR/TAP), member 1B	18669	P06795; B2RUR3	9.22	9.94	-1.65	0.0043	0.1183
TC1100000637.mm.2	Hint1	histidine triad nucleotide binding protein 1	15254	P70349; B0R1E3	15.05	14.25	1.74	0.0043	0.1183
TC0400003695.mm.2	Tmem222	transmembrane protein 222	52174	Q8BVA2; F6XVJ2; F6ZS99; D6RIQ5	9.62	8.73	1.85	0.0043	0.1183
TC0500000070.mm.2	Gm5861	predicted gene 5861 [Source:MGI Symbol;Acc:MGI:3644254]; predicted gene 5861		L7N474; F6VCN9	5.3	6.47	-2.25	0.0044	0.1187
TC1100001236.mm.2	Slfn5	schlafen 5	327978	Q8CBA2; Q3TAE9; Q3V3J5; F8WH72	11.04	11.81	-1.7	0.0044	0.1187
TC0800002535.mm.2	Usp38	ubiquitin specific peptidase 38	74841	Q8BW70; Q6ZPG3	10.68	10.12	1.48	0.0044	0.1187
TC0500002712.mm.2	Jchain	immunoglobulin joining chain	16069	P01592; E9PWK4	5.85	9.61	-13.58	0.0044	0.1187
TC1100000753.mm.2	Gid4	GID complex subunit 4, VID24 homolog (S. cerevisiae)	66771	Q9CPY6	11.51	10.93	1.5	0.0044	0.1187
TC0500000093.mm.2	Sema3e	sema domain, immunoglobulin domain (Ig), short basic domain, secreted, (semaphorin) 3E	20349	P70275; Q8CCK6; Q6ZQD8	5.5	6.41	-1.89	0.0044	0.1187
TC1900000126.mm.2	Bad	BCL2-associated agonist of cell death	12015	Q61337; Q3U9H3; Q3TFU7; D3YZR8; F7ABX5; F6S493	6.18	5.65	1.45	0.0044	0.1187
TC0300001493.mm.2	Gng5	guanine nucleotide binding protein (G protein), gamma 5	14707	Q80SZ7; Q3UKC8; D3Z7Q3	15.38	14.73	1.56	0.0044	0.1191
TC1000001698.mm.2	Pcmt1; BC020402	protein-L-isoaspartate (D-aspartate) O-methyltransferase 1; cDNA sequence BC020402	18537; 407824	P23506; Q545L9; Q8BPI6; E9PWE0; E0CYT8; E0CYJ5; F6TXE3; F6V9F1; E0CYV0; E0CYF2; F7D432	12.05	11.44	1.52	0.0044	0.1191
TC0600003605.mm.2	Klrb1c	killer cell lectin-like receptor subfamily B member 1C	17059	P27814; P27812; Q1WJB6; G4WMX6; Q61970; G3UZI0; E9Q3U6; G3UYR0; G3UYE9	4.18	5.36	-2.26	0.0044	0.1191
TC0900002599.mm.2	Fam63b	family with sequence similarity 63, member B	235461	Q6PDI6; Q3UMW4	9.49	8.85	1.56	0.0045	0.12
TC1200002530.mm.2	Moap1; AK010878; Gm20604	modulator of apoptosis 1; cDNA sequence AK010878; predicted gene 20604	64113; 100233175; 100859931	P0C8B4; Q9ERH6; F8WIA3; J3QK34	7.11	6.48	1.55	0.0045	0.1203
TC0600002275.mm.2	Hoxa1	homeobox A1	15394	P09022; B9EHK7; B9EHK8; Q8BNI8; D3Z4E1	4.45	5.18	-1.66	0.0045	0.1203
TC0X00003082.mm.2	Psmd10	proteasome (prosome, macropain) 26S subunit, non-ATPase, 10	53380	Q9Z2X2; A2AG83	9.58	9	1.49	0.0045	0.1208
TC0800002399.mm.2	Gdf15	growth differentiation factor 15	23886	Q9Z0J7; Q3TU76; Q3UNI4	7.53	5.38	4.46	0.0045	0.1209
TC0400003216.mm.2	Tceanc2	transcription elongation factor A (SII) N-terminal and central domain containing 2	66526	Q8R2M0; Q9D3C1; D6RH96; D3YXQ1	6.98	6.15	1.78	0.0045	0.1209
TC0900000923.mm.2	Gtf2a2	general transcription factor II A, 2	235459	Q3TE88; Q05C74; Q3UT44; Q3TN86; Q80ZM7; D3Z7C2; D3Z793; D6RIQ7; D3Z7S8	10.25	9.58	1.59	0.0045	0.1209
TC0200000082.mm.2	Kin	antigenic determinant of rec-A protein	16588	Q8K339	9.65	9.03	1.54	0.0045	0.1209
TC1200002154.mm.2	Ston2	stonin 2	108800	Q8BZ60; Q3TVA3; E9PXP7; E9Q9N5; E9PYZ0	6.63	7.42	-1.73	0.0045	0.1211
TC0200001948.mm.2	Chchd5	coiled-coil-helix-coiled-coil-helix domain containing 5	66170	Q9CQP3; Q52KC5	7.45	6.47	1.97	0.0046	0.1212
TC0100000771.mm.2	Cab39	calcium binding protein 39	12283	Q06138; Q8K312; D3Z704; D3YV52	13.34	12.51	1.78	0.0046	0.1212
TC0100001373.mm.2	Nmnat2	nicotinamide nucleotide adenylyltransferase 2	226518	Q8BNJ3; Q5HZI3	5.51	6.19	-1.6	0.0046	0.1212
TC1500000585.mm.2	Gpaa1	GPI anchor attachment protein 1	14731	Q9WTK3; E9Q4I5; F6YZ21; E9QA52; F6T7Y8; E9PW03	10.1	9.56	1.46	0.0046	0.1215
TC0200002275.mm.2	Srxn1	sulfiredoxin 1 homolog (S. cerevisiae)	76650	Q9D975; Q62368; Q3TTZ1; A2AQU8	8.76	7.6	2.24	0.0046	0.1216
TC1400001517.mm.2	Gm2237	predicted gene 2237 [Source:MGI Symbol;Acc:MGI:3780407]; predicted gene 2237		A6NAU1; E9Q501	7.23	7.94	-1.64	0.0046	0.1217
TC1000000569.mm.2	Npffr1	neuropeptide FF receptor 1	237362	Q80T60; E9Q468	4.17	5.04	-1.83	0.0046	0.1217
TC0500001689.mm.2	Nudt1	nudix (nucleoside diphosphate linked moiety X)-type motif 1	17766	P53368; D3YWH7; F6W0N8	5.73	5.11	1.53	0.0046	0.1217
TC0300001365.mm.2	Bdh2	3-hydroxybutyrate dehydrogenase, type 2	69772	Q8JZV9; G3UWD3; F6UPJ1	5.1	5.99	-1.86	0.0046	0.122
TC0900002377.mm.2	Csk	c-src tyrosine kinase	12988	P41241; Q3UVH2	8.32	7.67	1.57	0.0047	0.122
TC1200001259.mm.2	A530016L24Rik	RIKEN cDNA A530016L24 gene	319942	Q8BNX7	7.95	8.77	-1.77	0.0047	0.122
TC0700004397.mm.2	2310057M21Rik	RIKEN cDNA 2310057M21 gene	68277	Q9D2Q3	8.7	7.56	2.19	0.0047	0.122
TC0700000344.mm.2	Vmn1r157	vomeronasal 1 receptor 157	667551	E9Q069	6.77	8.01	-2.35	0.0047	0.122
TC0300000580.mm.2	Ppm1l	protein phosphatase 1 (formerly 2C)-like	242083	Q8BHN0	7.22	6.15	2.09	0.0047	0.122
TC0100002213.mm.2	Txndc9	thioredoxin domain containing 9	98258	Q9CQ79	12.3	11.71	1.5	0.0047	0.122
TC1100003034.mm.2	Gucy2e	guanylate cyclase 2e	14919	P52785	3.94	4.37	-1.35	0.0047	0.122
TC1000002522.mm.2	Diras1	DIRAS family, GTP-binding RAS-like 1	208666	Q91Z61; D3Z0Z5	6.17	7.06	-1.85	0.0047	0.122
TC1100003310.mm.2	Fam58b	family with sequence similarity 58, member B	69109	Q8QZR8; Q330K0	9.64	9.32	1.24	0.0047	0.122
TC0900003220.mm.2	Cmc1	COX assembly mitochondrial protein 1	67899	Q9CPZ8; Q9CVE7	10.76	10.28	1.39	0.0047	0.122
TC0600002858.mm.2	Shq1	SHQ1 homolog (S. cerevisiae)	72171	Q7TMX5	7.75	6.88	1.83	0.0047	0.122
TC0900002776.mm.2	Ube2cbp	ubiquitin-conjugating enzyme E2C binding protein	70348	Q8BX13; Q9D0H0; D3Z587	5.45	4.55	1.86	0.0047	0.122
TC0800001623.mm.2	Cd209d	CD209d antigen	170779	Q91ZW8; Q3UW57	3.53	4.37	-1.8	0.0047	0.122
TC0500000196.mm.2	Rint1	RAD50 interactor 1	72772	Q8BZ36; B2RWX4; D3YU07; D3YU54	10.99	10.39	1.52	0.0047	0.122
TC0200001576.mm.2	Wt1	Wilms tumor 1 homolog	22431	P22561; Q199A7; V9GZH3; A2A404; A2A405; A2A400; F6VXG5; F6Y2T6; A2A401	6.05	7.12	-2.09	0.0047	0.122
TC0900000358.mm.2	Tmem218	transmembrane protein 218	66279	Q9CQ44	11.68	10.85	1.78	0.0047	0.1222
TC1100001741.mm.2	Mettl2	methyltransferase like 2	52686	Q8BMK1	10.23	9.61	1.54	0.0048	0.1224
TC0200003234.mm.2	Gfi1b	growth factor independent 1B	14582	O70237; B7ZNH2	7.11	7.59	-1.4	0.0047	0.1224
TC0800001297.mm.2	Txnl4b	thioredoxin-like 4B	234723	Q8BUH1	9.67	9.31	1.28	0.0048	0.1224
TC0600001540.mm.2	Gm17631	predicted gene, 17631 [Source:MGI Symbol;Acc:MGI:4937265]		F7CVU0	10.35	11.03	-1.61	0.0048	0.1224
TC0600002279.mm.2	Hoxa5	homeobox A5	15402	P09021; Q3UNA0	4.44	5.17	-1.66	0.0048	0.1224
TC0700001321.mm.2	Prcp	prolylcarboxypeptidase (angiotensinase C)	72461	Q7TMR0; Q3UTR3	8.9	9.73	-1.78	0.0048	0.1224
TC0100000364.mm.2	Tmeff2	transmembrane protein with EGF-like and two follistatin-like domains 2	56363	Q9QYM9	5.69	6.82	-2.19	0.0047	0.1224
TC1400001327.mm.2	Tm9sf2	transmembrane 9 superfamily member 2	68059	P58021; Q542E4; Q3TWB8; Q8C7F9; Q8C6H4; E9Q850; E9PZ69	11.82	11.19	1.55	0.0048	0.1224
TC0300001582.mm.2	Lrrc40	leucine rich repeat containing 40	67144	Q9CRC8; Q78KN5; F6RGS7; F6RDA7; D6RHB1; D6RFC5	9.06	8.68	1.31	0.0048	0.1228
TC0900000810.mm.2	Rpl4	ribosomal protein L4	67891	Q9D8E6; Q564E8; Q9CSM5; Q5ZEY2	17.43	17.18	1.18	0.0048	0.1228
TC0600002561.mm.2	Ino80b	INO80 complex subunit B	70020	Q99PT3; Q80ZV5; D6RES5	6.58	6.03	1.47	0.0048	0.1231
TC1100003917.mm.2	Ftsj3	FtsJ homolog 3 (E. coli)	56095	Q9DBE9	6.89	5.99	1.87	0.0048	0.1231
TC0400003738.mm.2	Extl1	exostoses (multiple)-like 1	56219	Q9JKV7; Q0VAW4; Q3T9C7; Q3TSP4	7.83	6.95	1.83	0.0048	0.1231
TC0100000766.mm.2	Sp100	nuclear antigen Sp100	20684	O35892; Q8C405; Q3U5P2; O35898; Q8BNW8; Q6NTA3; Q4FK53; Q3U876; Q8C9H3; Q3UKD8; E9Q4Y0; F6WL90; F6Q968; D6RIJ4; A0A0K0K1F9; E9QA05	11.54	12.44	-1.86	0.0048	0.1231
TC0700000299.mm.2	Ppp1r13l	protein phosphatase 1, regulatory (inhibitor) subunit 13 like	333654	Q5I1X5; Q3TCU2; D3Z5Q5; D3YXE7; D3YVH2	6.41	5.57	1.79	0.0048	0.1231
TC0X00003301.mm.2	Reps2	RALBP1 associated Eps domain containing protein 2	194590	Q80XA6; B9EI38; A2AFI8; Q3UHE9; Q3UHF8; B1AV20	8.5	9.04	-1.45	0.0049	0.1231
TC1500001326.mm.2	Cct5	chaperonin containing Tcp1, subunit 5 (epsilon)	12465	P80316; E0CZA1	13.92	13.31	1.52	0.0049	0.1236
TC0700000831.mm.2	Pih1d1	PIH1 domain containing 1	68845	Q9CQJ2; B0LAC0; D3Z026; D3YZF4; D3Z484	10.94	10.33	1.52	0.0049	0.1238
TC1600000290.mm.2	Fam131a	family with sequence similarity 131, member A	78408	Q8BWU3; D3Z4E4; D3YXU9; D3YVN0	6.69	7.18	-1.4	0.0049	0.1238
TC1000000891.mm.2	Apba3; Mir3057	amyloid beta (A4) precursor protein-binding, family A, member 3; microRNA 3057	57267; 100526465	O88888; Q3TER1	11.36	10.73	1.55	0.0049	0.1238
TC1200002389.mm.2	Hsp90aa1	heat shock protein 90, alpha (cytosolic), class A member 1	15519	P07901; Q3TKB9; Q3TKG0; Q80Y52; Q8C5U3; Q3TKA2; Q3UIF3; A0PJ91; Q3TJU7; B7ZC49; A2A6A2; B7ZC50	14.44	13.85	1.51	0.0049	0.124
TC1300000857.mm.2	Med10	mediator complex subunit 10	28077	Q9CXU0	10.39	9.58	1.75	0.0049	0.124
TC0200004671.mm.2	Pcna	proliferating cell nuclear antigen	18538	P17918; Q542J9; Q91ZH2; Q9CZD6	13.45	13.18	1.21	0.0049	0.124
TC0300001314.mm.2	Pla2g12a	phospholipase A2, group XIIA	66350	Q9EPR2; Q6GTY5; Q8BMX2	7.9	6.59	2.47	0.0049	0.124
TC0400003430.mm.2	AA415398	expressed sequence AA415398	433752	Q6P3A2	6.37	5.63	1.67	0.0049	0.124
TC1600001784.mm.2	Olfr180	olfactory receptor 180	258178	F8VQ90	4.48	5.54	-2.1	0.005	0.1241
TC0100001244.mm.2	Ptpn7	protein tyrosine phosphatase, non-receptor type 7	320139	Q8BUM3; B7ZNE1; B2RR29; Q8BX26	5.76	6.44	-1.6	0.0049	0.1241
TC0900000659.mm.2	Idh3a	isocitrate dehydrogenase 3 (NAD+) alpha	67834	Q9D6R2	17.31	16.72	1.5	0.005	0.1244
TC0500000922.mm.2	Cxcl13	chemokine (C-X-C motif) ligand 13	55985	O55038; Q3U1E8; Q9QX28	10.11	12.61	-5.63	0.005	0.1248
TC0700000443.mm.2	Cyp2b19	cytochrome P450, family 2, subfamily b, polypeptide 19	13090	O55071	3.65	4.3	-1.57	0.005	0.1248
TC0900001038.mm.2	Gclc	glutamate-cysteine ligase, catalytic subunit	14629	P97494; Q3TEF1; Q3UNA7	9.11	8.46	1.57	0.005	0.1248
TC0400002075.mm.2	Cfap74; C030017K20Rik	cilia and flagella associated protein 74; RIKEN cDNA C030017K20 gene	544678; 100503428	A0A0B4J1K6; Q3UY96	4.31	4.83	-1.44	0.005	0.1248
TC0900002492.mm.2	Dis3l	DIS3 mitotic control homolog (S. cerevisiae)-like	213550	Q8C0S1; Q8BZG6; D3YUD6	8.34	7.61	1.65	0.005	0.1249
TC0100003891.mm.2	Ifi203	interferon activated gene 203	15950	O35368; D0QMC3; E9PUG6; E9QAN9	10.8	11.65	-1.81	0.005	0.1249
TC1700001989.mm.2	Abcf1	ATP-binding cassette, sub-family F (GCN20), member 1	224742	Q6P542; Q99K92; Q5RL55; Q9JL47; A1A4B8; Q3U6P1; G3UYI0; G3V012	8.85	7.96	1.86	0.005	0.1249
TC0200004004.mm.2	Olfr73	olfactory receptor 73	117004	Q920P2	4.63	5.61	-1.97	0.005	0.1249
TC1600000772.mm.2	Mina	myc induced nuclear antigen	67014	Q8CD15; Q8CCK9; D3YTU3; D3Z287	10.74	9.79	1.93	0.005	0.1249
TC1100001721.mm.2	Wnt3	wingless-type MMTV integration site family, member 3	22415	P17553; A2A649; Q3TSV5; Q3TQ59; Q8BLT2	3.87	4.45	-1.49	0.005	0.1249
TC0300000453.mm.2	Tsc22d2	TSC22 domain family, member 2	72033	A7LCN1; Q3V1I7; Q3U1C5; Q9CVK3; Q6PE86; Q148S0; E9Q7M2	11.93	11.34	1.51	0.0051	0.1258
TC0500000916.mm.2	Gm3286; D5Ertd577e	predicted gene 3286; DNA segment, Chr 5, ERATO Doi 577, expressed	100041354; 320549	Q3UL33; E9PVT6; Q499F0; A6H6A2; Q8C6K3; Q4VBX3	5.98	6.73	-1.68	0.0051	0.1258
TC0800001231.mm.2	Nutf2; Nutf2-ps1	nuclear transport factor 2; nuclear transport factor 2, pseudogene 1	68051; 100043462	P61971; Q3U8H8	14.95	14.36	1.5	0.0051	0.1263
TC1100002314.mm.2	Lgalsl	lectin, galactoside binding-like	216551	Q8VED9	11.02	10.46	1.48	0.0051	0.1266
TC0600002548.mm.2	Pole4	polymerase (DNA-directed), epsilon 4 (p12 subunit)	66979	Q9CQ36; E0CYA9	12.51	11.66	1.8	0.0052	0.1268
TC1400002783.mm.2	Gm2956	predicted gene 2956 [Source:MGI Symbol;Acc:MGI:3781134]; predicted gene 2956		E9PVJ0; E9PZI7	7.8	8.58	-1.71	0.0052	0.1268
TC1400002781.mm.2	Gm10340	predicted gene 10340 [Source:MGI Symbol;Acc:MGI:3641969]		K7N708	7.8	8.58	-1.71	0.0052	0.1268
TC0500001308.mm.2	2410131K14Rik	RIKEN cDNA 2410131K14 gene	76792	Q8BTG6	7.7	6.49	2.31	0.0052	0.1274
TC0400004163.mm.2	B3galt6	UDP-Gal:betaGal beta 1,3-galactosyltransferase, polypeptide 6	117592	Q91Z92	5.61	5.27	1.27	0.0052	0.1275
TC1000000240.mm.2	Arhgap18	Rho GTPase activating protein 18	73910	Q8K0Q5; H3BLG9; H3BJL1	10.07	11.47	-2.64	0.0052	0.1277
TC0200002872.mm.2	Optn	optineurin	71648	Q8K3K8	10.8	9.16	3.12	0.0052	0.1277
TC0X00002312.mm.2	Gm7073	predicted gene 7073	631784	Q3UXG0; E9QAS1	4.02	4.76	-1.67	0.0052	0.1277
TC1300001966.mm.2	Gm8672	PREDICTED: predicted gene 8672 (Gm8672), mRNA.			4.98	5.6	-1.54	0.0052	0.1277
TC0700001926.mm.2	Hmx2	H6 homeobox 2	15372	P43687	5.29	5.84	-1.46	0.0052	0.1277
TC0200000600.mm.2	Rpl12; Snora65	ribosomal protein L12; small nucleolar RNA, H/ACA box 65	269261; 104367	P35979; Q5BLK0; Q6DI58; Q8C2K0; Q3TIQ2; A0A0A6YVW4	16.81	16.48	1.25	0.0053	0.128
TC0300000491.mm.2	P2ry1	purinergic receptor P2Y, G-protein coupled 1	18441	P49650; Q544J5; A5JVP3; Q8BMJ5	10	8.92	2.12	0.0053	0.128
TC1600001492.mm.2	0610012G03Rik	RIKEN cDNA 0610012G03 gene	106264	Q3UK76; Q9CW84; Q9CV79; Q9DCP6; Q9CRY8	10.2	9.14	2.09	0.0053	0.1281
TC1800001230.mm.2	Gnpda1	glucosamine-6-phosphate deaminase 1	26384	O88958; Q6A0D9; Q8BK00; Q3TKA0; D3Z0R5	9.2	8.23	1.95	0.0053	0.1283
TC0400001519.mm.2	Zbtb8os	zinc finger and BTB domain containing 8 opposite strand	67106	Q505B7; B2KGA7; F7BCB7; A8Y5E9	8.22	7.66	1.48	0.0053	0.1283
TC0800003200.mm.2	Tomm20	translocase of outer mitochondrial membrane 20 homolog (yeast)	67952	Q9DCC8; Q4KL41	12.47	12.04	1.34	0.0053	0.1283
TC1200002239.mm.2	Smek1	SMEK homolog 1, suppressor of mek1 (Dictyostelium)	68734	Q6P2K6; E9Q481	11.31	10.86	1.36	0.0053	0.1283
TC0700001735.mm.2	Gm5737	PREDICTED: predicted gene 5737 (Gm5737), mRNA.			4.68	5.24	-1.47	0.0053	0.1283
TC0400002580.mm.2	Shb	src homology 2 domain-containing transforming protein B	230126	Q6PD21; A2AKW1; A2AKW4	6.26	5.49	1.71	0.0053	0.1283
TC1100001642.mm.2	Tubg1	tubulin, gamma 1	103733	P83887; Q6F4J1	8.38	7.78	1.51	0.0053	0.1287
TC1500001689.mm.2	Ago2	argonaute RISC catalytic subunit 2	239528	Q8CJG0; Q6PHA2; Q6P239; Q8R3Q7; Q3UQ34	10.55	9.88	1.59	0.0053	0.1287
TC0900000163.mm.2	Olfr871	olfactory receptor 871	258905	Q7TRF0	3.99	4.93	-1.93	0.0053	0.1287
TC0700002186.mm.2	Rasl2-9	RAS-like, family 2, locus 9	19428	Q61820; A6H622	6.42	5.7	1.64	0.0054	0.1287
TC1900001619.mm.2	Pcgf6	polycomb group ring finger 6	71041	Q99NA9; Q3V1H7	8.46	7.7	1.69	0.0054	0.1287
TC0400001452.mm.2	Lsm10	U7 snRNP-specific Sm-like protein LSM10	116748	Q8QZX5; Q3UPL7; A8Y5G9	9.42	8.91	1.43	0.0054	0.1287
TC1900000777.mm.2	Vti1a	vesicle transport through interaction with t-SNAREs 1A	53611	O89116; Q5FWJ7; Q8CES8	9.47	8.84	1.54	0.0054	0.1287
TC1100002725.mm.2	Hspa4	heat shock protein 4	15525	Q61316; Q3U2G2; Q8C6R3; Q571M2; Q99L75; Q3UZ53	14.57	13.89	1.6	0.0054	0.1288
TC1100002127.mm.2	Emid1	EMI domain containing 1	140703	Q91VF5; Q5SUT2; Q8VDH3; F6YMU2; F6U7K9; F7BCQ7; E0CY77	6.14	6.98	-1.79	0.0054	0.1293
TC1900001227.mm.2	Ostf1	osteoclast stimulating factor 1	20409	Q62422	11.33	10.95	1.3	0.0054	0.1293
TC1400002328.mm.2	Rhobtb2	Rho-related BTB domain containing 2	246710	Q91V93; Q80TT6; Q8BV20; Q3TBD8	8.27	7.74	1.45	0.0054	0.1296
TC0900000562.mm.2	Zpr1	ZPR1 zinc finger	22687	Q62384; Q3TY03; Q9CUE2; Q3TIH8; Q3TI08; Q9JJA1; Q8C8U3; F8WIG4; F8WHU9; F6WPJ5	10.77	10.04	1.66	0.0055	0.1299
TC1200002527.mm.2	Rpl36al	ribosomal protein L36A-like	66483	P83882; Q5M9P1	10.62	10.1	1.43	0.0055	0.1299
TC1000000810.mm.2	Cdc34	cell division cycle 34	216150	Q8CFI2	10.44	9.66	1.72	0.0055	0.1301
TC1900001541.mm.2	Got1	glutamic-oxaloacetic transaminase 1, soluble	14718	P05201; F7ALS6	17.71	16.42	2.45	0.0055	0.1302
TC0X00000512.mm.2	3830403N18Rik	RIKEN cDNA 3830403N18 gene	70691	Q9D6C3	7.34	6.18	2.24	0.0055	0.1302
TC0500002700.mm.2	Sult1e1	sulfotransferase family 1E, member 1	20860	Q9D566; Q8JZX7	4.66	5.71	-2.07	0.0055	0.1302
TC1100001704.mm.2	Nmt1	N-myristoyltransferase 1	18107	O70310; Q3UJC3	13.86	13.38	1.39	0.0055	0.1305
TC0100002594.mm.2	Cryba2	crystallin, beta A2	12958	Q9JJV1; A0A087WQQ2	4.33	4.67	-1.27	0.0055	0.1305
TC0500001257.mm.2	Triap1	TP53 regulated inhibitor of apoptosis 1	69076	Q9D8Z2	6.8	6.28	1.43	0.0055	0.1305
TC0100003422.mm.2	Atp1b1	ATPase, Na+/K+ transporting, beta 1 polypeptide	11931	P14094; Q545P0; Q3TSQ1; Q3TRA6; Q3TV47	15.86	15.25	1.53	0.0056	0.1305
TC0500001353.mm.2	Rpl6	ribosomal protein L6	19988	P47911; Q3UCH0; Q3UFI4	17.02	16.62	1.32	0.0056	0.1305
TC0100001379.mm.2	Rgs8	regulator of G-protein signaling 8	67792	Q8BXT1; Q9D389; D3Z289; D3Z5I4; D3YX00; D3YYE5; D3Z1V2	5.71	6.55	-1.79	0.0056	0.1305
TC0500002608.mm.2	Lnx1	ligand of numb-protein X 1	16924	O70263; A4QPD4; Q3UUJ9; E9Q4N3; E9Q6Q0; D6RHN7; F7AT68	9.25	8.21	2.06	0.0055	0.1305
TC0900000427.mm.2	Olfr944	olfactory receptor 944	258500	Q9EQ91	3.79	4.57	-1.72	0.0055	0.1305
TC1400000459.mm.2	Ear12; Ear2; Ear3	eosinophil-associated, ribonuclease A family, member 12; eosinophil-associated, ribonuclease A family, member 2; eosinophil-associated, ribonuclease A family, member 3	503845; 13587; 53876	Q8VHS0; P97425; B9EKM8; W0UVF7; O35290	5.32	6.44	-2.16	0.0056	0.1305
TC0500003730.mm.2	Gbp9	guanylate-binding protein 9	236573	Q8BTS3; Q6PG83	7.89	8.54	-1.57	0.0056	0.1305
TC0600001126.mm.2	Fam19a1	family with sequence similarity 19, member A1	320265	Q7TPG8	7.93	8.77	-1.79	0.0056	0.1307
TC1500000699.mm.2	Cacna1i	calcium channel, voltage-dependent, alpha 1I subunit	239556	E9Q7P2; F6V0N5; F6TAX9; F7BQ85; E0CXK2; F7BCE6	5.62	6.11	-1.41	0.0056	0.1307
TC0500000260.mm.2	Insig1	insulin induced gene 1	231070	Q8BGI3	9.11	10.57	-2.76	0.0056	0.1308
TC1500000407.mm.2	Tbc1d31	TBC1 domain family, member 31	210544	Q6NXY1; Q3UR49; E0CYF4; F6T4B0	8.91	8.39	1.44	0.0056	0.1309
TC1100002826.mm.2	Olfr328	olfactory receptor 328	258495	Q8VFD6; Q5NCD3	5.8	6.41	-1.52	0.0056	0.131
TC0400001904.mm.2	Gm13145	predicted gene 13145 [Source:MGI Symbol;Acc:MGI:3701123]		A2A7I0; A2A7I1	9.33	9.89	-1.48	0.0056	0.1312
TC0700000596.mm.2	Gm9140	PREDICTED: predicted gene 9140 (Gm9140), mRNA.			6.37	7.23	-1.82	0.0056	0.1312
TC1500000087.mm.2	Amacr	alpha-methylacyl-CoA racemase	17117	O09174; Q3TUS8; Q91YQ8	9.26	8.21	2.07	0.0056	0.1312
TC1100003922.mm.2	Scn4a	sodium channel, voltage-gated, type IV, alpha	110880	Q9ER60; Q9JKC5	5.86	6.34	-1.4	0.0057	0.1315
TC1900001493.mm.2	Tctn3	tectonic family member 3	67590	Q8R2Q6	7.63	6.81	1.77	0.0057	0.1318
TC0500001887.mm.2	Gatad1	GATA zinc finger domain containing 1	67210	Q920S3; Q3TS14; F7CAN4	15.08	14.79	1.22	0.0057	0.1318
TC0900000735.mm.2	6030419C18Rik	RIKEN cDNA 6030419C18 gene	319477	Q8CD60; Q8C8F8	7.38	6.58	1.74	0.0057	0.1318
TC0600002358.mm.2	Vmn1r22	vomeronasal 1 receptor 22	171196	Q8R2D1	4.28	4.85	-1.48	0.0057	0.1318
TC0200005507.mm.2	Ninl	ninein-like	78177	Q6ZQ12; A2ANB6; A2ANB7	8.91	9.65	-1.67	0.0057	0.1323
TC1600000726.mm.2	Cblb	Casitas B-lineage lymphoma b	208650	Q3TTA7; B9EKI5; B1NE43	10.04	10.78	-1.67	0.0057	0.1323
TC0700002693.mm.2	Timm50	translocase of inner mitochondrial membrane 50	66525	Q9D880; Q8BT83	10.46	9.86	1.51	0.0058	0.1326
TC0700003035.mm.2	Sergef	secretion regulating guanine nucleotide exchange factor	27414	Q80YD6; D3Z5A9	6.89	6.32	1.49	0.0058	0.1326
TC1700001846.mm.2	Pglyrp2	peptidoglycan recognition protein 2	57757	Q8VCS0; A2TJ61; Q54A77; Q71S45; Q71S44; Q71S36; Q76L85	3.91	4.48	-1.48	0.0058	0.1328
TC0900000818.mm.2	Uchl4	ubiquitin carboxyl-terminal esterase L4	93841	P58321; B2RTM4	7.73	7.21	1.43	0.0058	0.1329
TC1400000200.mm.2	Vdac2	voltage-dependent anion channel 2	22334	Q60930; D3YUN8; D3YZT5; G3UX26	17.76	17.35	1.33	0.0058	0.133
TC0500001560.mm.2	Rfc2	replication factor C (activator 1) 2	19718	Q9WUK4; Q4KL82; Q99K91; Q9D0K3	7.84	7.07	1.7	0.0058	0.1337
TC1700000657.mm.2	Lsm2	LSM2 homolog, U6 small nuclear RNA associated (S. cerevisiae)	27756	O35900; Q9EP83; O35901; Q9ES85; Q3U9X2; Q9ES86; Q9ES84; G3UZ96	7.14	6.55	1.5	0.0058	0.1337
TC0500003244.mm.2	Hcar1	hydrocarboxylic acid receptor 1	243270	Q8C131; B9UM22; E9PZR8	5.19	6.57	-2.61	0.0058	0.1337
TC1000002358.mm.2	Cisd1	CDGSH iron sulfur domain 1	52637	Q91WS0	15.77	15.01	1.69	0.0058	0.1337
TC0700000514.mm.2	Ech1	enoyl coenzyme A hydratase 1, peroxisomal	51798	O35459; F7B227	16.22	16.77	-1.47	0.0059	0.1338
TC0700004554.mm.2	Gm2391	PREDICTED: predicted gene 2391 (Gm2391), mRNA.			10.09	10.79	-1.63	0.0059	0.1338
TC1500001815.mm.2	Apol10b	apolipoprotein L 10B	328561	Q8BZS1; G3X9K7	7.36	7.89	-1.45	0.0059	0.1339
TC0300000838.mm.2	Lce3f	late cornified envelope 3F	69520	Q6PAI4; Q8C1N3	3.37	4.08	-1.64	0.0059	0.1341
TC1300000536.mm.2	Fam8a1	family with sequence similarity 8, member A1	97863	Q3URQ4; Q3TBV3	11.66	10.99	1.59	0.006	0.1347
TC0900001895.mm.2	Zfp653	zinc finger protein 653	319601	Q6YND2; Q3TAM8; Q8BHR7	4.17	4.81	-1.55	0.006	0.1347
TC0300003222.mm.2	Ovgp1	oviductal glycoprotein 1	12659	Q62010; Q5GJ02; Q8C6P2; B9EHI6; Q99MJ5; Q54AJ4; E9Q099	6.82	6.09	1.66	0.006	0.1347
TC0700000591.mm.2	Scgb1b3	secretoglobin, family 1B, member 3	384585	D2XZ33; J3QJY4	4.94	5.9	-1.94	0.0059	0.1347
TC0200005317.mm.2	Slmo2	slowmo homolog 2 (Drosophila)	66390	Q9CYY7; A0JLN8; B0QZU2; B0QZU3	10.55	10.08	1.38	0.0059	0.1347
TC0800002428.mm.2	Ano8	anoctamin 8	382014	Q6PB70	5.6	5.05	1.46	0.0059	0.1347
TC0200002427.mm.2	Snhg11	small nucleolar RNA host gene 11	319317	Q4G0K9; D6RCZ9; D6RHR4	6.38	6.87	-1.41	0.0059	0.1347
TC1200001933.mm.2	Ppp2r5e	protein phosphatase 2, regulatory subunit B, epsilon; protein phosphatase 2, regulatory subunit B', epsilon	26932	Q61151; A0PJ98; Q3UZJ4	8.53	7.93	1.52	0.006	0.1347
TC1600000704.mm.2	Ift57	intraflagellar transport 57	73916	Q8BXG3; B2RQZ0; F7B458	8.39	7.34	2.06	0.0059	0.1347
TC1100002998.mm.2	Adprm	ADP-ribose/CDP-alcohol diphosphatase, manganese dependent	66358	Q99KS6	10.46	9.7	1.69	0.006	0.1348
TC0800001977.mm.2	Mak16	MAK16 homolog (S. cerevisiae)	67920	Q8BGS0	8.97	8.21	1.69	0.006	0.135
TC0800001360.mm.2	Vat1l	vesicle amine transport protein 1 homolog-like (T. californica)	270097	Q80TB8; D3Z434	4.5	5.16	-1.58	0.006	0.135
TC0900001863.mm.2	Keap1	kelch-like ECH-associated protein 1	50868	Q9Z2X8; O89076; Q3UWI4; Q05DM3	9.43	8.94	1.4	0.006	0.135
TC1500001548.mm.2	Has2	hyaluronan synthase 2	15117	P70312	4.81	5.71	-1.86	0.006	0.135
TC0100000921.mm.2	Rnpepl1	arginyl aminopeptidase (aminopeptidase B)-like 1	108657	Q8K2C3; G5E872; J3QJW7; J3QMP7; J3QNU3; J3QNA8; J3QQ46	11.68	10.87	1.75	0.006	0.135
TC1400001807.mm.2	Gm7929	predicted gene 7929 [Source:MGI Symbol;Acc:MGI:3646066]		J3QM56	5.77	6.76	-1.98	0.006	0.135
TC1500000736.mm.2	Xrcc6	X-ray repair complementing defective repair in Chinese hamster cells 6	14375	P23475; E9PZD4; E9Q163; E9Q4A4; E9Q0B8	9.35	9	1.28	0.006	0.1351
TC1400000999.mm.2	Lgi3	leucine-rich repeat LGI family, member 3	213469	Q8K406; Q3V1R3	5.53	4.73	1.75	0.006	0.1351
TC0800002008.mm.2	Ubxn8	UBX domain protein 8	108159	Q9QZ49; Q3TTF2; Q9D3X7	10.18	9.46	1.65	0.0061	0.1352
TC0700003698.mm.2	Olfr294	olfactory receptor 294	257904	F7CWV4	4.39	4.87	-1.39	0.0061	0.1352
TC1100004075.mm.2	Nt5c	5,3-nucleotidase, cytosolic; 5',3'-nucleotidase, cytosolic	50773	Q9JM14; A2A9X5	9.16	8.7	1.37	0.0061	0.1352
TC1500002142.mm.2	Slc38a2	solute carrier family 38, member 2	67760	Q8CFE6; Q8CD96	15.2	14.64	1.48	0.0061	0.1352
TC0900001008.mm.2	Arpp19	cAMP-regulated phosphoprotein 19	59046	P56212; E9Q827; E9PXD7; E9Q4B9	8.6	7.57	2.04	0.0061	0.1352
TC0100003183.mm.2	Crb1	crumbs family member 1, photoreceptor morphogenesis associated	170788	Q8VHS2; Q8K0H9; Q7TSG9; Q8BM99	6.46	5.4	2.08	0.0061	0.1352
TC1000000388.mm.2	Scml4	sex comb on midleg-like 4 (Drosophila)	268297	Q80VG1; Q3UR41; D3Z791; D3YY47; F6SBH7; D3Z554	5.14	4.45	1.61	0.0061	0.1352
TC1700001940.mm.2	Msh5	mutS homolog 5 (E. coli)	17687	Q9QUM7; B2RUF1; Q3V3B7; G3UWT5; G3UZB5; G3UZ06; G3UYF3; G3UYF6	3.83	4.44	-1.53	0.0061	0.1352
TC1300001636.mm.2	Hist1h2be; Hist1h1e	histone cluster 1, H2be; histone cluster 1, H1e	319179; 50709	Q6ZWY9; P43274	6.71	5.98	1.66	0.0061	0.1352
TC1000000753.mm.2	Pofut2	protein O-fucosyltransferase 2	80294	Q8VHI3; B2RV73; Q3V1L7	10.13	9.62	1.43	0.0061	0.1356
TC0800001319.mm.2	Vac14	Vac14 homolog (S. cerevisiae)	234729	Q80WQ2; Q8CCX6; Q8K279; Q8C907; Q8C6J5	8.32	7.65	1.59	0.0062	0.1357
TC0400000127.mm.2	Tmem55a	transmembrane protein 55A	72519	Q9CZX7	10.55	10.05	1.42	0.0061	0.1357
TC0200000843.mm.2	Arl6ip6	ADP-ribosylation factor-like 6 interacting protein 6	65103	Q8BH07; B2RXU3	9.42	8.81	1.53	0.0061	0.1357
TC0X00000437.mm.2	Slc25a14	solute carrier family 25 (mitochondrial carrier, brain), member 14	20523	Q9Z2B2; Q8CJ24; Q8CJ23; A0A0A0MQJ8; F2Z407	6.87	6.04	1.78	0.0062	0.1357
TC0600000245.mm.2	Ahcyl2	S-adenosylhomocysteine hydrolase-like 2	74340	Q68FL4; Q80TQ9; Q80WX1; Q3TSQ0; A0PJF2; F8WGT1; F8WI65; H3BKT5; H3BL31; D3YYM7; H3BKE9; E9PX77; H3BKG8; D3YX97; H3BLA5	6.78	6.01	1.71	0.0062	0.1358
TSUnmapped00000002.mm.2	Vsig10l	V-set and immunoglobulin domain containing 10 like	75690		5.32	6.16	-1.79	0.0062	0.1359
TC0500000842.mm.2	Ppbp	pro-platelet basic protein	57349	Q9EQI5	5.36	7.17	-3.5	0.0062	0.1367
TC1000000940.mm.2	D10Wsu102e	DNA segment, Chr 10, Wayne State University 102, expressed	28109	Q9CX66	7.72	7.15	1.48	0.0062	0.1369
TC1700001184.mm.2	Gm19399	PREDICTED: predicted gene, 19399 (Gm19399), mRNA.			8.47	7.53	1.91	0.0062	0.1369
TC1000002431.mm.2	Gm7137	predicted gene 7137 [Source:MGI Symbol;Acc:MGI:3779677]; predicted gene 7137		J3QMW1	5.84	7.61	-3.41	0.0062	0.1369
TC0900000111.mm.2	Mre11a	meiotic recombination 11 homolog A (S. cerevisiae)	17535	Q61216; Q3UJN6; Q3URU4; Q3TU24; Q8BRV3; B2KF75; B2KF76; F6RX99	9.55	9.2	1.28	0.0063	0.1369
TC0500002758.mm.2	Nup54	nucleoporin 54	269113	Q8BTS4; F6UKR5; D3Z5F5; D6RFN7	11.25	10.7	1.47	0.0063	0.1376
TC1900001072.mm.2	Gng3	guanine nucleotide binding protein (G protein), gamma 3	14704	P63216	5.39	6.25	-1.81	0.0063	0.1377
TC1400001533.mm.2	Dnajc9	DnaJ (Hsp40) homolog, subfamily C, member 9	108671	Q91WN1; Q8BRQ6	8.97	8.47	1.41	0.0063	0.1383
TC0200004061.mm.2	Olfr1242	olfactory receptor 1242	258970	Q8VGM6	4.49	5.57	-2.1	0.0063	0.1383
TC0500001464.mm.2	Aacs	acetoacetyl-CoA synthetase	78894	Q9D2R0; Q8K3J7	6.39	7.78	-2.61	0.0063	0.1383
TC0700001709.mm.2	Acsm5	acyl-CoA synthetase medium-chain family member 5	272428	Q8BGA8; Q6P8J0	5.41	6.31	-1.87	0.0064	0.1384
TC0800002393.mm.2	Tmem59l	transmembrane protein 59-like	67937	Q7TNI2	4.89	5.61	-1.64	0.0064	0.1384
TC1000001620.mm.2	Pym1	PYM homolog 1, exon junction complex associated factor	78428	Q8CHP5	6.97	7.46	-1.41	0.0064	0.1389
TC0500003568.mm.2	Ccz1	CCZ1 vacuolar protein trafficking and biogenesis associated	231874	Q8C1Y8	9.91	9.54	1.29	0.0064	0.1391
TC1700001879.mm.2	Rps28	ribosomal protein S28	54127	P62858; Q059I1; G3UYV7	12.95	12.48	1.38	0.0064	0.1391
TC1_GL456212_random00000013.mm.2	Sp110	Sp110 nuclear body protein	109032		6.37	7.24	-1.83	0.0064	0.1391
TC0200005516.mm.2	Tmem189	transmembrane protein 189	407243	Q99LQ7	8.81	8.07	1.67	0.0064	0.1392
TC1400000942.mm.2	Clu	clusterin	12759	Q06890; Q549A5; Q9JK98; Q3V245; E9PXG5; E9Q9B8; E9PUU2; D6RFP9; E9Q2G2; E9Q8Y5	15.86	16.79	-1.91	0.0064	0.1392
TC1300001672.mm.2	Mrs2	MRS2 magnesium homeostasis factor homolog (S. cerevisiae)	380836	Q5NCE8	10.31	9.75	1.47	0.0065	0.14
TC1300000347.mm.2	Foxq1	forkhead box Q1	15220	O70220	3.51	4.01	-1.41	0.0065	0.14
TC0500002087.mm.2	Smarcd3	SWI/SNF related, matrix associated, actin dependent regulator of chromatin, subfamily d, member 3	66993	Q6P9Z1	9.25	8.54	1.63	0.0065	0.14
TC0900001128.mm.2	Nt5e	5 nucleotidase, ecto; 5' nucleotidase, ecto	23959	Q61503; Q0VEE0	7.48	6.54	1.93	0.0065	0.14
TC1500001828.mm.2	Csf2rb2; Mir7676-1; Mir7676-2	colony stimulating factor 2 receptor, beta 2, low-affinity (granulocyte-macrophage); microRNA 7676-1; microRNA 7676-2	12984; 102465776; 102466845	P26954; Q3U241; Q3U1Z1; Q3U3P4; Q3U1W0	6.27	6.92	-1.57	0.0066	0.14
TC0500000417.mm.2	Ppp2r2c	protein phosphatase 2, regulatory subunit B, gamma	269643	Q8BG02	7.13	7.78	-1.57	0.0065	0.14
TC0500000437.mm.2	Drd5	dopamine receptor D5	13492	Q8BLD9; B2RQS5	4.74	5.49	-1.68	0.0066	0.14
TC1300000967.mm.2	Mblac2	metallo-beta-lactamase domain containing 2	72852	Q8BL86	6.82	6.12	1.63	0.0065	0.14
TC1000002434.mm.2	Gm9507	predicted gene 9507 [Source:MGI Symbol;Acc:MGI:3779917]; predicted gene 9507		J3QK30	6.21	7.42	-2.31	0.0065	0.14
TC1000002432.mm.2	Gm9639	PREDICTED: predicted gene 9639 (Gm9639), mRNA.			6.6	7.36	-1.7	0.0066	0.14
TC0X00000340.mm.2	Rhox4a	reproductive homeobox 4A	664609	Q9D3I8; B7ZWB1	5.86	6.57	-1.64	0.0065	0.14
TC0800000019.mm.2	Retn	resistin	57264	Q99P87; Q5BMX4; Q3V2F6	6.49	12.44	-61.72	0.0066	0.14
TC1400000580.mm.2	Rnase6	ribonuclease, RNase A family, 6	78416	Q9D244; Q3V3L3	10.82	11.61	-1.72	0.0066	0.14
TC1700001113.mm.2	Dlgap1	discs, large (Drosophila) homolog-associated protein 1	224997	Q9D415; Q3UVU8; Q3UHD8; Q3TQC6; Q3TSN1; E9QAR5; D3Z6F4; D3Z508; D3Z709	4.96	5.6	-1.56	0.0066	0.14
TC0900000550.mm.2	Sik3	SIK family kinase 3	70661	Q6P4S6; E9PU87; F6U6U5; F6S7W6; F6U8X4; F6SBP3	12.18	11.54	1.56	0.0065	0.14
TC1900000797.mm.2	Casp7	caspase 7	12369	P97864; Q4FJQ4; Q8C4M5	7.74	6.97	1.71	0.0066	0.14
TC0500000580.mm.2	G6pd2	glucose-6-phosphate dehydrogenase 2	14380	P97324; G3UWD6	5.9	6.8	-1.86	0.0066	0.14
TC0500002220.mm.2	Slbp	stem-loop binding protein	20492	P97440; Q3V2L1; Q3U4T7; Q8K2W7; Q3UWR3; Q3TSD8; A0A0J9YV40; D3Z1S0	9.72	9.03	1.61	0.0066	0.14
TC0900001726.mm.2	Cep126	centrosomal protein 126	234915	Q0VBV7	7.78	7	1.72	0.0066	0.14
TC1700001904.mm.2	Gm15821	predicted gene 15821 [Source:MGI Symbol;Acc:MGI:3801940]; predicted gene 15821		A6X8J8	4.85	5.3	-1.37	0.0066	0.1403
TC1900000071.mm.2	Efemp2	epidermal growth factor-containing fibulin-like extracellular matrix protein 2	58859	Q9WVJ9; Q542X5; Q9JM06; G5E8D6; F7AYH6; F6Z1C2; E9Q3F3; E9Q8E0; E9Q1U0; E9Q3N9; E9Q2T8; E9Q2A0; F6R0V7; E9PYW6	8.44	9.08	-1.55	0.0066	0.1404
TC0500003274.mm.2	Dhx37	DEAH (Asp-Glu-Ala-His) box polypeptide 37	208144	Q6NZL1; Q5DTX1	7.68	6.41	2.41	0.0067	0.1408
TC1100004304.mm.2	Mafg	v-maf musculoaponeurotic fibrosarcoma oncogene family, protein G (avian)	17134	O54790	5.95	5.22	1.65	0.0067	0.1413
TC1100003672.mm.2	Neurod2	neurogenic differentiation 2	18013	Q62414; Q3TYB2	5.43	6.08	-1.57	0.0067	0.1414
TC0100000890.mm.2	Ube2f	ubiquitin-conjugating enzyme E2F (putative)	67921	Q9CY34; Q3V3M0	12.85	12.03	1.76	0.0067	0.1417
TC0700004607.mm.2	Fadd	Fas (TNFRSF6)-associated via death domain	14082	Q61160; Q8CD57	9.05	8.36	1.61	0.0067	0.1417
TC0100000627.mm.2	Pnkd	paroxysmal nonkinesiogenic dyskinesia	56695	Q69ZP3	8.33	7.28	2.07	0.0067	0.1417
TC0700001169.mm.2	Pde8a	phosphodiesterase 8A	18584	O88502; Q3UFX9; Q3UEE9	9.79	9.35	1.36	0.0067	0.1418
TC0100002800.mm.2	Hes6	hairy and enhancer of split 6	55927	Q9JHE6	5.29	4.4	1.85	0.0067	0.1418
TC1900001253.mm.2	Gda	guanine deaminase	14544	Q548F2; Q71RH6; Q71RH5; Q69ZN0; Q3U0C4; Q6DFY1; Q9R111; D3YU09	10.22	10.84	-1.53	0.0067	0.1418
TC0400003437.mm.2	Ctps	cytidine 5-triphosphate synthase; cytidine 5'-triphosphate synthase	51797	P70698; Q3TPP2	11.18	9.99	2.29	0.0068	0.1418
TC0400001881.mm.2	Gm13251	predicted gene 13251	433791	B1ASD8	12.85	12.25	1.52	0.0068	0.1418
TC0300001446.mm.2	Gbp3	guanylate binding protein 3	55932	Q61107; D3YVW6; D3YUH5	9.67	10.75	-2.12	0.0068	0.1418
TC0500000816.mm.2	Dck	deoxycytidine kinase	13178	P43346; Q545E8; Q80US6	6.05	5.3	1.67	0.0068	0.1421
TC0200002749.mm.2	Gm14403	predicted gene 14403	433520	Q4V784; A2BFU4	13.16	13.87	-1.63	0.0068	0.1422
TC0600002217.mm.2	Zfp746	zinc finger protein 746	69228	Q3U133	5.23	5.96	-1.67	0.0068	0.1422
TC1300002564.mm.2	Mast4	microtubule associated serine/threonine kinase family member 4	328329	Q811L6; Q62490; E9QPR4; Q8BGU6; F7AIF3; E9Q1M8; E9Q4Q9; E9PWX8; E9Q6G0	11.76	12.7	-1.92	0.0068	0.1422
TC0300000742.mm.2	Ash1l	ash1 (absent, small, or homeotic)-like (Drosophila)	192195	Q99MY8	12.52	13.1	-1.49	0.0069	0.1427
TC1000000729.mm.2	Chchd10	coiled-coil-helix-coiled-coil-helix domain containing 10	103172	Q7TNL9; Q8BW15; Q2V056	16.45	16.06	1.31	0.0069	0.1427
TC0100001692.mm.2	Kif26b	kinesin family member 26B	269152	Q7TNC6; B0G0Y0; B0G0X9; E9PX64	6.62	5.64	1.97	0.0069	0.1427
TC1_GL456211_random00000010.mm.2	C130026I21Rik	RIKEN cDNA C130026I21 gene	620078		5	5.74	-1.67	0.0068	0.1427
TC1100001576.mm.2	Gsdma2	gasdermin A2	76758	Q32M21	6.16	7.42	-2.39	0.0069	0.1427
TC1100002912.mm.2	Rnf112	ring finger protein 112	22671	Q96DY5	4.02	4.7	-1.61	0.0069	0.1433
TC0600001296.mm.2	2021-03-08	membrane-associated ring finger (C3HC4) 8	71779	Q9DBD2; Q3U7P8; F6THH9	11.64	11.25	1.31	0.0069	0.1435
TC1300001131.mm.2	Mrps27	mitochondrial ribosomal protein S27	218506	Q8BK72; Q80ZI4; Q6A096	10.63	9.61	2.04	0.0069	0.1435
TC1800001637.mm.2	Slc14a1	solute carrier family 14 (urea transporter), member 1	108052	Q8VHL0; Q3T9E7	5.33	6.2	-1.82	0.0069	0.1435
TC0400002397.mm.2	Mob3b	MOB kinase activator 3B	214944	Q8VE04; Q3TC05	6.73	7.47	-1.68	0.0069	0.1435
TC1200000712.mm.2	Eif2s1	eukaryotic translation initiation factor 2, subunit 1 alpha	13665	Q6ZWX6; Q9CV24	11.69	10.84	1.79	0.007	0.1436
TC1400000441.mm.2	Gm9732	predicted gene 9732 [Source:MGI Symbol;Acc:MGI:3796514]		F6QVC4	4.91	5.88	-1.97	0.007	0.1436
TC1100003674.mm.2	Pgap3	post-GPI attachment to proteins 3	320655	A2A559; Q8K2Q4	7.53	6.93	1.51	0.007	0.1436
TC0700001510.mm.2	Olfr632	olfactory receptor 632	259123	Q3KPA8; Q9EPN9	5.44	5.83	-1.31	0.007	0.1436
TC0100002837.mm.2	Thap4	THAP domain containing 4	67026	Q6P3Z3	8.25	7.51	1.67	0.007	0.1436
TC0600003212.mm.2	Clec2j	C-type lectin domain family 2, member J [Source:MGI Symbol;Acc:MGI:3647940]		F7ASN1	5.3	5.98	-1.6	0.007	0.1436
TC0100001231.mm.2	Rabif	RAB interacting factor	98710	Q91X96; Q3U1A4; Q3TMQ8	8.28	7.89	1.31	0.007	0.1436
TC0X00000691.mm.2	Abcd1	ATP-binding cassette, sub-family D (ALD), member 1	11666	P48410; A2ALN0	7.41	6.86	1.46	0.007	0.1436
TC0800002144.mm.2	Klkb1; Cyp4v3	kallikrein B, plasma 1; cytochrome P450, family 4, subfamily v, polypeptide 3	16621; 102294	P26262; Q9DBW0; B2RSR0; Q3UC74; H9H9R5	4.45	5.28	-1.77	0.007	0.1436
TC0100001943.mm.2	Mybl1	myeloblastosis oncogene-like 1	17864	P51960; Q3ZB49; Q3ZB50; E9QLX9	6.85	5.66	2.28	0.007	0.1436
TC1200001056.mm.2	Tcl1b5	T cell leukemia/lymphoma 1B, 5	27382	P56845; Q3UT92	5.38	6.12	-1.68	0.007	0.1436
TC1900000142.mm.2	Hrasls5	HRAS-like suppressor family, member 5	66727	Q9CPX5; D3YZK9	4.27	5.1	-1.78	0.007	0.1436
TC0900002325.mm.2	Wdr61	WD repeat domain 61	66317	Q9ERF3; Q8BVQ0; A0MNP4; D6RDC7; Q8BKW0; D6RJ72	9.99	9.58	1.33	0.0071	0.1442
TC0200004808.mm.2	Thbd	thrombomodulin	21824	P15306; Q543W3	10.03	10.94	-1.87	0.0071	0.1443
TC0500003709.mm.2	Bre	brain and reproductive organ-expressed protein	107976	Q8K3W0; D3Z7P0	14.3	13.93	1.29	0.0071	0.1444
TC0200000503.mm.2	Med27	mediator complex subunit 27	68975	Q9DB40; E0CYF9; E0CZG8; E0CXF6; F7B179; E0CXS7	10.24	9.24	2	0.0071	0.1444
TC1700002816.mm.2	Cfb	complement factor B	14962	P04186; Q3UEG8; Q3U925; Q3U9W1; Q3UAS8; B8JJM6; B8JJM5; F6WZA2; F6W2T4; B8JJM3; F6XQ00; H3BK95	4.08	5.07	-1.99	0.0071	0.1444
TC0700004558.mm.2	Gm10153	predicted gene 10153 [Source:MGI Symbol;Acc:MGI:3642359]; predicted gene 10153		D3Z4H5	7.38	8.32	-1.91	0.0071	0.1444
TC0200000482.mm.2	Mrps2	mitochondrial ribosomal protein S2	118451	Q924T2; Q8BQ99	11.65	10.57	2.11	0.0071	0.1444
TC0800000396.mm.2	Gtf2e2	general transcription factor II E, polypeptide 2 (beta subunit)	68153	Q9D902; Q3UIR2; Q9CWC4	10.6	9.82	1.72	0.0071	0.1444
TC1700002006.mm.2	H2-T3	histocompatibility 2, T region locus 3	15043	Q05A75; Q60678; Q8HWB4; Q62324; Q4KN87; Q3U531; Q4KN83; Q4KN85; Q4KN84; Q62322; Q62321; Q62323; Q8CGD8; F6TIX5; S4R2B8; S4R1D6; G3UZL7; G3UZR8; S4R2A2	6.94	7.56	-1.54	0.0071	0.1444
TC0500002846.mm.2	Fam175a	family with sequence similarity 175, member A	70681	Q8BPZ8; D6RFD4; D6RHB0	12.34	11.64	1.62	0.0071	0.1444
TC1600001201.mm.2	Prm2	protamine 2	19119	P07978; Q545M0	4.79	5.35	-1.48	0.0071	0.1446
TC0200000718.mm.2	Wdr38	WD repeat domain 38	76646	Q9D994	5.37	5.91	-1.45	0.0071	0.1446
TC1400000914.mm.2	Prss51	protease, serine 51	100504162	Q9DAL4; E9PXD1; E9PWV1	6.2	6.88	-1.61	0.0072	0.1447
TC0500002757.mm.2	Cxcl11	chemokine (C-X-C motif) ligand 11	56066	Q9JHH5; Q8R392; M0QWR7	4.03	4.76	-1.65	0.0072	0.1447
TC0900000497.mm.2	Usp2	ubiquitin specific peptidase 2	53376	O88623; H3BLH3; H3BLN9	13.46	12.65	1.75	0.0072	0.1447
TC1100002842.mm.2	Iba57	IBA57, iron-sulfur cluster assembly homolog (S. cerevisiae)	216792	Q8CAK1; J3JS81; B2FDE8	6.79	6.38	1.32	0.0072	0.1447
TC1900001118.mm.2	Ccdc86	coiled-coil domain containing 86	108673	Q9JJ89	6.76	6.34	1.34	0.0072	0.145
TC1900001404.mm.2	Rnls	renalase, FAD-dependent amine oxidase	67795	A7RDN6; E9Q243	6.79	5.77	2.03	0.0072	0.1452
TC0600000182.mm.2	Cped1	cadherin-like and PC-esterase domain containing 1	214642	B2RX70; Q8BMB4; D3YUQ2; E9Q7L8; F7BLV6; S4R2A1	11.65	12.03	-1.3	0.0072	0.1452
TC1600002026.mm.2	Krtap6-5	keratin associated protein 6-5	68484	Q925H3	8.17	9.04	-1.83	0.0072	0.1453
TC1800000401.mm.2	Ndfip1	Nedd4 family interacting protein 1	65113	Q8R0W6	12.98	12.5	1.4	0.0072	0.1453
TC1100003107.mm.2	Pfn1	profilin 1	18643	P62962; Q5SX50; Q3U7V7; Q8CEH8; Q5SX49; J3QMC2	14.92	14.38	1.46	0.0073	0.1454
TC1000000558.mm.2	Pcbd1	pterin 4 alpha carbinolamine dehydratase/dimerization cofactor of hepatocyte nuclear factor 1 alpha (TCF1) 1	13180	P61458	6.64	5.72	1.89	0.0073	0.1454
TC0300000354.mm.2	Noct	nocturnin	12457	O35710; B2RTJ8	8.74	7.54	2.3	0.0073	0.1454
TC1800000340.mm.2	Slc35a4	solute carrier family 35, member A4	67843	Q9D321	9.71	9.07	1.56	0.0073	0.1454
TC0200001797.mm.2	Haus2	HAUS augmin-like complex, subunit 2	66296	Q9CQS9; H7BWZ0	11.32	10.69	1.55	0.0073	0.1454
TC0500000898.mm.2	Gm7792	predicted gene 7792			6.38	7.14	-1.7	0.0073	0.1454
TC0700000614.mm.2	Scgb1b21	secretoglobin, family 1B, member 21 [Source:MGI Symbol;Acc:MGI:3782875]; secretoglobin, family 1B, member 21			9.52	10.19	-1.59	0.0073	0.1454
TC0100000758.mm.2	Csprs	component of Sp100-rs	114564		10.4	11.13	-1.66	0.0073	0.1459
TC1100004128.mm.2	Srsf2	serine/arginine-rich splicing factor 2	20382	Q62093; Q8C671; Q99MY5; Q06477; H3BJA4	10.55	9.87	1.6	0.0073	0.1459
TC0200003772.mm.2	Lnp	limb and neural patterns	69605	Q7TQ95; A2ASL8; A2ASM1; A2ASM0; A2ASM2	8.83	7.95	1.83	0.0074	0.1462
TC0700000236.mm.2	Slc1a5	solute carrier family 1 (neutral amino acid transporter), member 5	20514	P51912; Q9ESU7; Q5U647; Q3UFR4; F7CEQ5	9.88	11.57	-3.22	0.0074	0.1462
TC0300002401.mm.2	Lce1a1	late cornified envelope 1A1	67127	Q9CQH5	5.35	6.44	-2.13	0.0074	0.1463
TC1100000503.mm.2	Olfr1392	olfactory receptor 1392	258462	Q8VFA6	4.7	5.55	-1.8	0.0074	0.1463
TC1700002766.mm.2	Tcp10b; Tcp10a	t-complex protein 10b; t-complex protein 10a	21462; 21461	A2N6L0; B2RUN1; A2N6K8; Q8C5S9; O35703; O35706; A2N6K9; Q62184; E9PYJ0; D3Z452; Q80YU2; Q80W76; A2N6L1; Q62183	5.51	6.38	-1.82	0.0074	0.1463
TC0900001123.mm.2	Cyb5r4	cytochrome b5 reductase 4	266690	Q3TDX8; Q9CV68; G3UY26	10.88	10.12	1.69	0.0074	0.1466
TC0900002908.mm.2	Mrps22	mitochondrial ribosomal protein S22	64655	Q9CXW2	10.61	9.48	2.18	0.0074	0.1466
TC0100003477.mm.2	Uck2	uridine-cytidine kinase 2	80914	Q99PM9; Q543C2; Q8C476; Q99KT8	7.4	6.22	2.26	0.0074	0.1469
TC1400000469.mm.2	Gm8247	predicted gene 8247 [Source:MGI Symbol;Acc:MGI:3644638]		F6VRJ8; J3KMT2	7.87	8.42	-1.47	0.0075	0.1472
TC1500000408.mm.2	Fam83a	family with sequence similarity 83, member A	239463	Q8K2P2	4.56	5.29	-1.66	0.0075	0.1472
TC0600003277.mm.2	Gm8882; Gm4736; Prb1	predicted gene 8882; predicted gene 4736; proline-rich protein BstNI subfamily 1	667929; 114600; 381833	B7ZW90; E9Q7E4; Q61888; Q91X93; D3YX21	5.04	5.87	-1.77	0.0075	0.1473
TC1400001404.mm.2	Gm3248	predicted gene 3248 [Source:MGI Symbol;Acc:MGI:3781426]		K7N721	5.71	6.52	-1.75	0.0075	0.1473
TC1300000026.mm.2	Gm5444	predicted gene 5444 [Source:MGI Symbol;Acc:MGI:3644242]; predicted gene 5444		Q8CDE5	5.04	5.77	-1.65	0.0075	0.1473
TC1100000995.mm.2	Mybbp1a	MYB binding protein (P160) 1a	18432	Q7TPV4; Q3U2W2; A0JLT5; Q3TLF6	8.46	7.71	1.69	0.0075	0.1473
TC0700001950.mm.2	Fank1	fibronectin type 3 and ankyrin repeat domains 1	66930	Q9DAM9; D3YW22; D3Z7V1	6.05	6.57	-1.44	0.0075	0.1473
TC0700000796.mm.2	Klk1	kallikrein 1	16612	P15947; A0A0B6VSQ6	6.37	7	-1.55	0.0075	0.1473
TC0500002993.mm.2	Noc4l	nucleolar complex associated 4 homolog (S. cerevisiae)	100608	Q8BHY2; Q3T9T2; Q3UKH4	7.79	7.38	1.33	0.0075	0.1473
TC0700001886.mm.2	Bag3	BCL2-associated athanogene 3	29810	Q9JLV1; Q9ER87; Q3TAM9; A6H663	11.25	10.2	2.07	0.0075	0.1476
TC0900000051.mm.2	Mmp27	matrix metallopeptidase 27	234911	D3YV89; D3Z6I1; F6QKX8	5.04	5.82	-1.72	0.0075	0.1476
TC1500002285.mm.2	Csad	cysteine sulfinic acid decarboxylase	246277	Q8K566; Q9DBE0	7.55	8.37	-1.76	0.0075	0.1476
TC0600000327.mm.2	Akr1b7	aldo-keto reductase family 1, member B7	11997	P21300; Q5M9J9; Q3UGS8	6.07	5.26	1.74	0.0076	0.1486
TC1700001993.mm.2	H2-T24	histocompatibility 2, T region locus 24	15042	Q31129; F8VQG4; G3UWY8	7.59	8.07	-1.4	0.0076	0.1486
TC0400001306.mm.2	Med8	mediator complex subunit 8	80509	Q9D7W5; Q9CY05; Q9DAY7; A2A9C8; A2A9C5; A2A9C6	8.82	8.17	1.57	0.0076	0.1486
TC1500000051.mm.2	Gdnf	glial cell line derived neurotrophic factor	14573	P48540	3.78	4.54	-1.7	0.0076	0.1486
TC0700003552.mm.2	Mfge8	milk fat globule-EGF factor 8 protein	17304	P21956; Q3TDU5	12.92	12.29	1.55	0.0076	0.1487
TC0700003007.mm.2	Bax	BCL2-associated X protein	12028	Q07813; Q544Z6; Q3TXJ7	9.08	8.44	1.56	0.0076	0.1487
TC1200002396.mm.2	Cinp	cyclin-dependent kinase 2 interacting protein	67236	Q9D0V8; Q8VDH2	12.22	11.91	1.25	0.0077	0.1491
TC1300002303.mm.2	Slc6a19	solute carrier family 6 (neurotransmitter transporter), member 19	74338	Q9D687; Q3KN89; Q3TRY2; Q80Z27; D6RJ80	6.13	7.03	-1.86	0.0077	0.1491
TC1400001857.mm.2	Gm8138	predicted gene 8138 [Source:MGI Symbol;Acc:MGI:3647466]; predicted gene 8138		F7BY56	8.1	9.06	-1.94	0.0077	0.1491
TC0600001016.mm.2	Gp9	glycoprotein 9 (platelet)	54368	O88186	5.77	6.71	-1.92	0.0077	0.1491
TC1600002027.mm.2	1110025L11Rik	RIKEN cDNA 1110025L11 gene	68637	O09048	4.58	5.08	-1.42	0.0077	0.1491
TC1100003745.mm.2	Krtap16-1	keratin associated protein 16-1	100504183	A2A5X5	5.9	6.7	-1.74	0.0077	0.1491
TC1500000603.mm.2	Kifc2	kinesin family member C2	16581	O08672; Q3UNC4; G3X8Q6	4.42	4.72	-1.23	0.0077	0.1491
TC1300001410.mm.2	Wdr37	WD repeat domain 37	207615	Q8CBE3; Q05BF4; Q3UK24; Q8C8P3; H3BJZ0; H3BJR4; H3BJS1; H3BJB3; H3BK66; H3BJH4; H3BJR7; H3BLH1; H3BKY3	11.5	10.91	1.51	0.0077	0.1491
TC1900000636.mm.2	Abcc2	ATP-binding cassette, sub-family C (CFTR/MRP), member 2	12780	Q8VI47; Q9JIH8; Q9ESU2; Q9JL42	4.91	5.75	-1.79	0.0077	0.1491
TC0700000857.mm.2	Mamstr	MEF2 activating motif and SAP domain containing transcriptional regulator	74490	Q0ZCJ7; F6XRP9	4.72	5.54	-1.77	0.0077	0.1491
TC0600000222.mm.2	Lep	leptin	16846	P41160; Q544U0; E9M0G2; E9Q7Z0	4.98	5.58	-1.52	0.0077	0.1491
TC0500003556.mm.2	Zdhhc4	zinc finger, DHHC domain containing 4	72881	Q9D6H5; M0QWP4; E0CYN6; E0CXP7; E0CY85; E0CX22	10.77	9.98	1.72	0.0078	0.1493
TC0600000962.mm.2	Smyd5	SET and MYND domain containing 5	232187	Q3TYX3	6.93	5.96	1.95	0.0078	0.1497
TC0800002634.mm.2	N4bp1	NEDD4 binding protein 1	80750	Q6A037; Q8C8N1; Q5EBQ4; Q99KT2	8.91	8.41	1.41	0.0078	0.1497
TC1200001644.mm.2	Bzw2	basic leucine zipper and W2 domains 2	66912	Q91VK1; Q2L4X1; Q6PDC5; Q3V199; Q3TRM2	14.04	13.59	1.36	0.0078	0.1497
TC0200003914.mm.2	Olfr1039	olfactory receptor 1039	257950	A2ARY0	4.05	4.99	-1.92	0.0078	0.1497
TC1300000493.mm.2	Rnf182	ring finger protein 182	328234	Q8C432; E0CZ87	3.18	3.68	-1.42	0.0078	0.1497
TC0900001054.mm.2	Mto1	mitochondrial translation optimization 1 homolog (S. cerevisiae)	68291	Q923Z3; Q8C6J8; G5E889; F6WQ99; D6RCK0	8.44	7.73	1.64	0.0078	0.1497
TC0X00000703.mm.2	Emd	emerin	13726	O08579; Q3THM8; I7HJS1; B7FAU5; D6RFS0	12.31	11.85	1.38	0.0079	0.1499
TC1100003839.mm.2	Itga2b	integrin alpha 2b	16399	Q9QUM0; B2RPR7	6.66	7.2	-1.45	0.0079	0.1499
TC1100003945.mm.2	Nol11	nucleolar protein 11	68979	Q8BJW5	11.35	10.71	1.56	0.0078	0.1499
TC1000000279.mm.2	Hddc2	HD domain containing 2	69692	Q3SXD3; E0CYK6	5.61	4.55	2.08	0.0079	0.1499
TC0900002375.mm.2	Cplx3	complexin 3	235415	Q8R1B5	5.15	5.74	-1.5	0.0079	0.1499
TC1100001026.mm.2	Zfp735	zinc finger protein 735	76390	B2RQK9; B1ARH2	4.12	4.7	-1.49	0.0079	0.1499
TC0800003171.mm.2	Agt	angiotensinogen (serpin peptidase inhibitor, clade A, member 8)	11606	Q3UTR7; Q8VCN0	6.3	7.07	-1.7	0.0079	0.1499
TC0900001982.mm.2	Tmem45b	transmembrane protein 45b	235135	Q8VCZ2	5.11	9.06	-15.41	0.0079	0.1499
TC0100000910.mm.2	Olfr1411; Olfr1410	olfactory receptor 1411; olfactory receptor 1410	258483; 258484	Q8VFC4; Q8R466; Q8VFC5	4.14	4.44	-1.24	0.0079	0.1499
TC0500001359.mm.2	Naa25	N(alpha)-acetyltransferase 25, NatB auxiliary subunit	231713	Q8BWZ3; Q8BKH5; B2RQV1; Q8BKI9; Q8BY54; F6XQZ4; G3UZ51; G3UZX9	9.34	8.75	1.5	0.008	0.151
TC0800000821.mm.2	Ap1m1	adaptor-related protein complex AP-1, mu subunit 1	11767	P35585; Q3UG16; D3YZ71; S4R1Q4	12.38	11.79	1.5	0.008	0.151
TC0600003599.mm.2	Gm11128	predicted gene 11128	100504710	Q9JIY8	5.35	5.91	-1.47	0.008	0.151
TC1100001077.mm.2	Myo1c	myosin IC	17913	Q9WTI7; Q5ND45	11.45	10.84	1.53	0.008	0.1513
TC1100000505.mm.2	Olfr1391	olfactory receptor 1391	258460	Q8VFA4	4.8	5.51	-1.64	0.008	0.1513
TC0300001476.mm.2	Col24a1	collagen, type XXIV, alpha 1	71355	Q30D77; Q569E3; Q7TSP8; Q9D3N3; D3Z1L7	4.07	4.96	-1.85	0.008	0.1513
TC0200001991.mm.2	Oxt	oxytocin	18429	P35454; Q545V4	6.22	6.82	-1.52	0.008	0.1513
TC0100003795.mm.2	Rps6kc1	ribosomal protein S6 kinase polypeptide 1	320119	Q8BLK9; E9QMX4; E0CY13; E0CYA1; F6VA16	6.51	5.59	1.9	0.008	0.1513
TC0900002358.mm.2	Odf3l1	outer dense fiber of sperm tails 3-like 1	382075	Q810P2	4.33	5.09	-1.69	0.008	0.1513
TC0700001947.mm.2	Edrf1	erythroid differentiation regulatory factor 1	214764	Q6GQV7; Q8BHY4; E9Q9F9; D3YZE7; H3BJ09; H3BJF7	8.56	7.9	1.58	0.008	0.1513
TC1400000742.mm.2	Abhd4	abhydrolase domain containing 4	105501	Q8VD66; Q3U7M5; Q8C0M2; Q99KW5	12.55	11.52	2.05	0.0081	0.1514
TC0X00002820.mm.2	Atrx	alpha thalassemia/mental retardation syndrome X-linked homolog (human)	22589	Q61687; Q8C2S3; Q3TA30; Q3UY26; Q3TP53; Q3UU22; Q3TSV4; Q3UZ76; Q8C4Z6; Q8BSH0; A0A0G2JGR1; F6RDB7; A6PWL2; A6PWK8; A6PWK9; A6PWK7	12.5	12.98	-1.39	0.008	0.1514
TC1400001174.mm.2	Uchl3	ubiquitin carboxyl-terminal esterase L3 (ubiquitin thiolesterase)	50933	Q9JKB1; Q8BWQ9	11.8	10.97	1.77	0.0081	0.1514
TC0100001756.mm.2	Taf1a	TATA box binding protein (Tbp)-associated factor, RNA polymerase I, A	21339	P97357; Q3V054; B9EHT7; J3KMG9	10.31	9.45	1.82	0.0081	0.1514
TC0700001734.mm.2	Vwa3a	von Willebrand factor A domain containing 3A	233813	Q3UVV9; F6Z0V3; F6YMQ0; E9Q0W9	6.23	6.72	-1.4	0.0081	0.1517
TC0700001287.mm.2	Dlg2	discs, large homolog 2 (Drosophila)	23859	Q91XM9; O88523; D3YWU0; E9Q2L2; D3YUZ8	6.83	5.39	2.72	0.0081	0.152
TC1600000188.mm.2	Gm21897	predicted gene, 21897 [Source:MGI Symbol;Acc:MGI:5434061]		J3KMP5	15.1	15.93	-1.78	0.0081	0.152
TC0200005110.mm.2	Svs3b	seminal vesicle secretory protein 3B	329557	Q8BZH8	5.22	5.98	-1.69	0.0081	0.152
TC1600001747.mm.2	Trmt10c	tRNA methyltransferase 10C	52575	Q3UFY8	8.99	8.47	1.43	0.0081	0.152
TC0300001240.mm.2	Arhgap29	Rho GTPase activating protein 29	214137	Q8CGF1	11.89	12.53	-1.56	0.0082	0.1522
TC0300002598.mm.2	Cd2	CD2 antigen	12481	P08920; Q9R201; Q549Q4; Q3UU70	5.12	6.13	-2.02	0.0082	0.1522
TC1700000143.mm.2	Tcp1	t-complex protein 1	21454	P11983; F2Z483	12.59	11.9	1.61	0.0082	0.1523
TC0800000982.mm.2	Wdr83os	WD repeat domain 83 opposite strand	414077	Q6ZWX0; Q3UI07; F8WGQ2; F7AME8	12.2	11.06	2.21	0.0082	0.1531
TC0300002403.mm.2	Lce1a2	late cornified envelope 1A2	73722	Q9D1K4	8.36	9.12	-1.69	0.0082	0.1531
TC0600002473.mm.2	Mrpl35	mitochondrial ribosomal protein L35	66223	Q9CQL6	12.71	11.81	1.87	0.0083	0.1531
TC1700000693.mm.2	Psors1c2	psoriasis susceptibility 1 candidate 2 (human)	57390	Q80ZC9; Q3UUY0; Q9TNN6	4.05	4.69	-1.55	0.0082	0.1531
TC1000001452.mm.2	Ifng	interferon gamma	15978	P01580; C4NUL9; C4NUM1; Q6TDH0; A3RL32	5.77	6.29	-1.43	0.0083	0.1531
TC0700002750.mm.2	Sdhaf1	succinate dehydrogenase complex assembly factor 1	68332	Q3U276	7.59	6.69	1.87	0.0082	0.1531
TC1300001806.mm.2	Lyrm4	LYR motif containing 4	380840	Q8K215	13.19	12.43	1.69	0.0083	0.1531
TC1900000443.mm.2	Ric1	RAB6A GEF complex partner 1	226089	Q69ZJ7; Q05A17; E9QPA1; F7CN51; F7DEJ0; F6S7U1	10	10.46	-1.37	0.0083	0.1531
TC0800001541.mm.2	Urb2	URB2 ribosome biogenesis 2 homolog (S. cerevisiae)	382038	B9EKU4; Q80U74; E9Q7L1; G3UX45	9.28	8.71	1.49	0.0083	0.1533
TC1500000433.mm.2	Nsmce2	non-SMC element 2 homolog (MMS21, S. cerevisiae)	68501	Q91VT1	11.03	10.67	1.29	0.0083	0.1535
TC0700003572.mm.2	Ap3s2	adaptor-related protein complex 3, sigma 2 subunit	11778	Q8BSZ2; Q6PAL3; Q8BNE3; Q8R2M1	10.3	9.62	1.6	0.0083	0.1535
TC1000001708.mm.2	Ust	uronyl-2-sulfotransferase	338362	Q8BUB6; Q3TRA2	6.62	7.21	-1.51	0.0083	0.1535
TC1600000278.mm.2	Dvl3	dishevelled 3, dsh homolog (Drosophila)	13544	Q61062; E9Q967; E9Q150	10.11	9.67	1.35	0.0083	0.1535
TC0700004309.mm.2	Maz	MYC-associated zinc finger protein (purine-binding transcription factor)	17188	P56671; Q05DR9; Q0H9Q2; F8VPK3	6.86	5.94	1.88	0.0083	0.1535
TC1700001747.mm.2	Taf11	TAF11 RNA polymerase II, TATA box binding protein (TBP)-associated factor	68776	Q99JX1	8.87	8.44	1.35	0.0083	0.1535
TC1300001970.mm.2	Gm8700	PREDICTED: predicted gene 8700 (Gm8700), mRNA.			6.3	7.14	-1.78	0.0084	0.1536
TC1300000543.mm.2	Rnf144b	ring finger protein 144B	218215	Q8BKD6	9.12	7.89	2.34	0.0084	0.1536
TC0700004273.mm.2	Lat	linker for activation of T cells	16797	O54957; Q546H1; Q8C2E5; Q80UR6	7.04	7.77	-1.67	0.0084	0.1536
TC0200003138.mm.2	Rnf224	ring finger protein 224	329360	Q3UIW8	3.47	4.08	-1.53	0.0084	0.1536
TC0400003613.mm.2	Khdrbs1	KH domain containing, RNA binding, signal transduction associated 1	20218	Q60749	10.73	10.17	1.48	0.0084	0.1536
TC0400001663.mm.2	Myom3	myomesin family, member 3	242702	A2ABU4	5.68	6.46	-1.72	0.0084	0.1543
TC0900000534.mm.2	Scn2b	sodium channel, voltage-gated, type II, beta	72821	Q1MXF8; Q56A07	4.81	5.36	-1.46	0.0084	0.1543
TC1200001057.mm.2	Tcl1b3	T cell leukemia/lymphoma 1B, 3	27378	P56842; Q0VBM6; Q9QXN9	4	4.81	-1.75	0.0084	0.1544
TC1100001739.mm.2	Efcab3	EF-hand calcium binding domain 3	70894	Q80X60; B2FDE4; B1ASN7	4.98	4.48	1.41	0.0084	0.1544
TC1000000933.mm.2	Txnrd1	thioredoxin reductase 1	50493	Q9JMH6	11.08	10.09	1.98	0.0085	0.1545
TC1000002940.mm.2	Mdm2	transformed mouse 3T3 cell double minute 2	17246	P23804; Q2L9A9; Q569X0; Q3TVL4; J3QP04	11.79	11.06	1.66	0.0085	0.1545
TC1600002175.mm.2	Pcp4	Purkinje cell protein 4	18546	P63054	5.03	5.93	-1.86	0.0085	0.1545
TC0400000663.mm.2	Mup6	major urinary protein 6	620807	A2AV72; A2ANT6	4.43	5.58	-2.21	0.0085	0.1545
TC1100002069.mm.2	Metrnl	meteorin, glial cell differentiation regulator-like	210029	Q8VE43; Q3TCT1; A2AAV6	7.68	7.01	1.6	0.0085	0.1545
TC0400003900.mm.2	Kazn	kazrin, periplakin interacting protein	71529	Q69ZS8; Q8BJ43; B7ZCA7; F6RLJ7; G3UY74; G3UZH4; G3UZT9	5.25	5.83	-1.49	0.0085	0.1545
TC1000000824.mm.2	Cfd	complement factor D (adipsin)	11537	P03953; Q3UP47; B7ZNS9	7.2	14.45	-151.34	0.0085	0.1545
TC1600001783.mm.2	Olfr178	olfactory receptor 178	258999	A1L0W9; E9Q9T3	4.21	5.21	-2	0.0085	0.1545
TC1300001886.mm.2	Mcur1	mitochondrial calcium uniporter regulator 1	76137	Q9CXD6	11.67	11.11	1.47	0.0085	0.1545
TC0100002305.mm.2	Nabp1	nucleic acid binding protein 1	109019	Q8BGW5; Q8R2P2; Q3TJ87	12.88	11.88	2	0.0085	0.1545
TC0900001678.mm.2	Nlrp4g	NLR family, pyrin domain containing 4G	235779	Q3UWL9; Q66JP4; F8VQK0	4.4	3.63	1.7	0.0085	0.1546
TC1200002178.mm.2	Galc	galactosylceramidase	14420	P54818; Q3TTJ1	7.28	6.47	1.76	0.0086	0.1548
TC0200001675.mm.2	Aven	apoptosis, caspase activation inhibitor	74268	Q9D9K3; A2AGL5; Q496S6	10.12	9.34	1.72	0.0086	0.1548
TC0600002169.mm.2	Epha1	Eph receptor A1	13835	Q60750; Q6IR19	6.49	6.92	-1.35	0.0086	0.1548
TC1300000563.mm.2	Ippk	inositol 1,3,4,5,6-pentakisphosphate 2-kinase	75678	Q6P1C1; Q05CK0	8.42	7.53	1.85	0.0086	0.155
TC0800000126.mm.2	Tfdp1	transcription factor Dp 1	21781	Q08639; Q3V3X3; Q9CYZ7; Q9D297	11.47	11.02	1.37	0.0086	0.155
TC0100001680.mm.2	Desi2	desumoylating isopeptidase 2	78825	Q9D291; Q8BIB9; Q3UJE4; E0CYV4	8.52	8.06	1.38	0.0086	0.1555
TC0100003860.mm.2	Lypla1	lysophospholipase 1	18777	P97823; Q4FK51; D3Z111; J3QQ63; D3YUG4; J3QP56; D3Z269	11.85	11.31	1.45	0.0086	0.1555
TC1100000908.mm.2	Kcnab3	potassium voltage-gated channel, shaker-related subfamily, beta member 3	16499	P97382; Q8VD73; Q8C439; Q8BQX9; Q8C7S9	4.39	4.86	-1.39	0.0086	0.1555
TC1500002259.mm.2	Krt83; Krt81; 5430421N21Rik; Krt85	keratin 83; keratin 81; RIKEN cDNA 5430421N21 gene; keratin 85	406219; 64818; 100126226; 53622	Q9ERE2; Q6IMF0; Q9Z2T6; Q61726; E9Q1Y9	6.09	6.93	-1.79	0.0086	0.1555
TC1300001691.mm.2	Prl8a8	prolactin family 8, subfamily a, member 81	74188	Q9DAS4; Q8CFH0	5.88	5.14	1.68	0.0087	0.1555
TC0400001527.mm.2	Tmem234	transmembrane protein 234	76799	Q8R1E7; Q9D484; D6RDC0; F6YFM0; D6RG88; G3UZQ3; G3UYJ0; G3UXH7; M0QWT3	11.8	11.22	1.49	0.0087	0.1557
TC1400001834.mm.2	Gm17204; Gm17124; LOC100504358	predicted gene 17204 [Source:MGI Symbol;Acc:MGI:4938031]; predicted gene 17124 [Source:MGI Symbol;Acc:MGI:4937951]; PREDICTED: disks large homolog 5-like (LOC100504358), mRNA.		F6ZIG1	7.02	7.89	-1.83	0.0087	0.1557
TC0500002778.mm.2	C87414	expressed sequence C87414	381654	Q8C6L9; Q5U480; Q5XK27; Q7TPV5; Q66JY3; E9PWI7; K7N5Y9; E0CYF0; E0CZF1	6.81	7.56	-1.69	0.0087	0.1557
TC1600002110.mm.2	Cldn14	claudin 14	56173	Q9Z0S3; A2RSP0	4.89	5.63	-1.67	0.0087	0.156
TC1100001899.mm.2	Nup85	nucleoporin 85	445007	Q8R480; Z4YM95; Z4YLV0	7.65	7.04	1.53	0.0087	0.156
TC0400003002.mm.2	Ifna9; Ifna15; Ifna6	interferon alpha 9; interferon alpha 15; interferon alpha 6	15972; 242517; 15969	Q0IJ79; P09235; Q61718; Q149I5; P07350	5.06	5.71	-1.57	0.0087	0.156
TC0200002263.mm.2	Fkbp1a	FK506 binding protein 1a	14225	P26883; Q1JUQ7; Q1JUQ6; Q3UBA0; Q3ULN5; Q3UKJ3; Q1JUQ8; F6X9I3	10.98	10.54	1.36	0.0088	0.1563
TC0800000211.mm.2	Defa21	defensin, alpha, 21	66298	Q8C1P2	5.52	6.31	-1.73	0.0088	0.1563
TC1400001599.mm.2	Zcchc24	zinc finger, CCHC domain containing 24	71918	B2RVL6	7.98	8.53	-1.46	0.0088	0.1563
TC1900001071.mm.2	Ttc9c	tetratricopeptide repeat domain 9C	70387	Q810A3; Q6P3Y6	10.16	10	1.12	0.0088	0.1563
TC1000001676.mm.2	Rmnd1; Gm5512	required for meiotic nuclear division 1 homolog (S. cerevisiae); required for meiotic nuclear division 1 pseudogene	66084; 433224	Q8CI78; D3YVL9; F6QWS3; D3YZC3; D3Z331	11.45	10.87	1.49	0.0088	0.1563
TC1200002237.mm.2	Ccdc88c	coiled-coil domain containing 88C	68339	Q6VGS5; Q80XQ1; Q99LN5; Q9DCU8; Q69ZH8	7.68	8.15	-1.39	0.0088	0.1566
TC0X00003371.mm.2	Msl3	male-specific lethal 3 homolog (Drosophila)	17692	Q9WVG9	13.46	12.88	1.5	0.0088	0.1566
TC1500001718.mm.2	Ly6d	lymphocyte antigen 6 complex, locus D	17068	P35459	5.9	7.59	-3.22	0.0088	0.1568
TC1200002439.mm.2	Cdca4	cell division cycle associated 4	71963	Q9CWM2; Q3USY8	8.06	7.53	1.45	0.0088	0.1568
TC1100001584.mm.2	Wipf2	WAS/WASL interacting protein family, member 2	68524	Q6PEV3; D3Z0K7	8.23	7.51	1.65	0.0088	0.1569
TC0500000356.mm.2	Maea	macrophage erythroblast attacher	59003	Q4VC33; Q9CVN2	10.79	9.78	2.01	0.0089	0.1569
TC1000002050.mm.2	Fig4	FIG4 homolog (S. cerevisiae)	103199	Q91WF7; Q3TA31; Q3U2A4; Q3TE15	12.05	11.35	1.63	0.0089	0.1569
TC1700000420.mm.2	Bnip1	BCL2/adenovirus E1B interacting protein 1	224630	Q6QD59; F6WZQ6; F7C279; B8JJI4; F6QGF9	9.74	8.94	1.74	0.0089	0.1569
TC0200001125.mm.2	Rbm45	RNA binding motif protein 45	241490	Q8BHN5; Q3US38	10.29	9.7	1.5	0.0089	0.1569
TC0100000286.mm.2	Cnot11	CCR4-NOT transcription complex, subunit 11	52846	Q9CWN7; Q8C9T0	10.39	9.7	1.61	0.0089	0.1569
TC0200004067.mm.2	Olfr1249	olfactory receptor 1249	257984	L7MU51	4.72	5.76	-2.06	0.0089	0.1571
TC0700003111.mm.2	Gabra5	gamma-aminobutyric acid (GABA) A receptor, subunit alpha 5	110886	Q8BHJ7; O88964	4.36	5	-1.55	0.0089	0.1571
TC0400003728.mm.2	Gm7534	predicted gene 7534	665186	Q3UU21	4.69	5.13	-1.35	0.0089	0.1571
TC1700001211.mm.2	Gemin6	gem (nuclear organelle) associated protein 6	67242	Q9CX53	7.38	6.79	1.5	0.0089	0.1571
TC0400002743.mm.2	AI314180	expressed sequence AI314180	230249	Q6PDI5; Q8C2Z1; Q8C9Q5; A2ALW1; A2ALV6; A2ALV9; A2ALV8; A2ALV7	11.91	11.49	1.34	0.0089	0.1571
TC0700002061.mm.2	Muc2	mucin 2	17831	Q80Z19; Q9R1L0; Q0P623; Q17S18; Q8CIA2; Q0P622; Q9WVG0; F6QGV1	5.35	5.72	-1.29	0.0089	0.1571
TC0200004141.mm.2	Slc35c1	solute carrier family 35, member C1	228368	Q8BLX4; Q8R2I1; Q8BZX8; Q8C0J3; Q8BYD4; M0QWB9	5.95	5.28	1.59	0.0089	0.1571
TC0400002200.mm.2	Ndufaf6	NADH dehydrogenase (ubiquinone) complex I, assembly factor 6	76947	A2AIL4	9.28	8.31	1.95	0.009	0.1575
TC0900003011.mm.2	Parp3	poly (ADP-ribose) polymerase family, member 3	235587	Q3ULW8; Q8BHN6; Q8CFB8; Q91YR6; Q3UGL7; Q8BXU2; E9Q992; E9PX17	9.88	10.39	-1.42	0.0091	0.1577
TC1200001869.mm.2	Sos2	son of sevenless homolog 2 (Drosophila)	20663	Q02384; A0A0A0MQ87; S4R2C4	12.75	12.11	1.55	0.0091	0.1577
TC1900001633.mm.2	Obfc1	oligonucleotide/oligosaccharide-binding fold containing 1	108689	Q8K2X3; Q3UXU8; Q3TLS0; Q8CEX6; S4R297	9.16	8.36	1.74	0.0091	0.1577
TC1400002841.mm.2	Gm3468	predicted gene 3468 [Source:MGI Symbol;Acc:MGI:3781644]; predicted gene 3468		E9QAJ8	8.46	8.99	-1.44	0.009	0.1577
TC1400000465.mm.2	Gm8232; Gm21991	predicted gene 8232 [Source:MGI Symbol;Acc:MGI:3648583]; predicted gene 21991 [Source:MGI Symbol;Acc:MGI:5439460]; predicted gene 8232		F7CFJ3	8.2	8.97	-1.71	0.0091	0.1577
TC1400000554.mm.2	Olfr738	olfactory receptor 738	258662	L7N1X7	3.59	3.95	-1.28	0.009	0.1577
TC1700000772.mm.2	Olfr107	olfactory receptor 107	258504	Q7TRK4; A7E206	4.56	5.26	-1.62	0.009	0.1577
TC0700000388.mm.2	Ethe1	ethylmalonic encephalopathy 1	66071	Q9DCM0	11.91	10.92	1.98	0.0091	0.1577
TC1000002534.mm.2	Mrpl54	mitochondrial ribosomal protein L54	66047	Q9CPW3	5.86	5.25	1.52	0.009	0.1577
TC1700002065.mm.2	Olfr101	olfactory receptor 101	258831	Q920Z0	5.3	5.92	-1.53	0.009	0.1577
TSUnmapped00000032.mm.2	LOC547349	MHC class I family member	547349	A7VMS6; Q4KN89	7.09	7.65	-1.48	0.009	0.1577
TC1700002597.mm.2	Slc8a1	solute carrier family 8 (sodium/calcium exchanger), member 1	20541	P70414; Q68FL0; Q8BXB3; Q8R505; O35157; Q9R073; Q9R074; Q9R072; G3X9J1; G5E8Y0	14.92	13.83	2.13	0.009	0.1577
TC0900001018.mm.2	Lysmd2	LysM, putative peptidoglycan-binding, domain containing 2	70082	Q9D7V2; G3X915	8.64	8.19	1.37	0.0091	0.1577
TC0200001724.mm.2	Fam98b	family with sequence similarity 98, member B	68215	Q80VD1; Q8CAB7	11.89	11.35	1.45	0.0091	0.1577
TC1000002530.mm.2	Nmrk2	nicotinamide riboside kinase 2	69564	Q9D7C9	6.94	5.19	3.35	0.0091	0.1578
TC1100003379.mm.2	Slfn9	schlafen 9	237886	Q8C7F7; Q80VG8; Q7TME9; Q7TME8; Q8CB82; B1ARD6; A0A0A0MQG6	6.5	7.28	-1.72	0.0091	0.1581
TC0500001253.mm.2	Coq5	coenzyme Q5 homolog, methyltransferase (yeast)	52064	Q9CXI0; Q3UWE3; F6X4L9	14.96	13.92	2.06	0.0092	0.1592
TC0300002541.mm.2	Chd1l	chromodomain helicase DNA binding protein 1-like	68058	Q9CXF7; Q9CRZ3	8.82	8.11	1.64	0.0093	0.1602
TC1200002440.mm.2	Gpr132	G protein-coupled receptor 132	56696	Q9Z282	4.96	5.59	-1.54	0.0093	0.1605
TC1400000561.mm.2	Olfr744	olfactory receptor 744	257884	Q7TRM0; Q9WU87	4.22	4.96	-1.66	0.0093	0.1605
TC0500001268.mm.2	Rab35	RAB35, member RAS oncogene family	77407	Q6PHN9; Q3U0T9; S4R1W7	9.46	8.73	1.67	0.0093	0.1608
TC1300000307.mm.2	Gm11360	predicted gene 11360 [Source:MGI Symbol;Acc:MGI:3649916]		Q5SW62	6.52	7.04	-1.43	0.0093	0.1611
TC1400000829.mm.2	Fgf9	fibroblast growth factor 9	14180	P54130; E1APJ6; Q3TYJ7; E9Q2N2; E9Q864	8.51	7.46	2.07	0.0093	0.1611
TC0700000516.mm.2	Lgals7	lectin, galactose binding, soluble 7	16858	O54974; Q9CRB1; Q99ML7; Q9D7K4; D3Z141	5.42	6.11	-1.61	0.0094	0.1613
TC1700002656.mm.2	Lrpprc	leucine-rich PPR-motif containing	72416	Q6PB66; Q99KF9; F6V2A3	11.54	10.65	1.85	0.0094	0.1614
TC0100003351.mm.2	Cacybp	calcyclin binding protein	12301	Q9CXW3	13.01	12.31	1.62	0.0094	0.1615
TC0600003333.mm.2	Smco3	single-pass membrane protein with coiled-coil domains 3	654818	Q8BQM7	4.35	3.77	1.49	0.0095	0.1625
TC0300002242.mm.2	Trim2	tripartite motif-containing 2	80890	Q9ESN6; Q3UHH4; Q3URK9; Q3TPI3; E9QKC6; D3YZJ0; D3YY69; D3YTN5; D3YY12	6.94	7.5	-1.48	0.0095	0.1625
TC0800001520.mm.2	Tcf25	transcription factor 25 (basic helix-loop-helix)	66855	Q8R3L2; Q80TL2; B2ZAC8	12.66	12.07	1.5	0.0095	0.1625
TC1600001213.mm.2	Rsl1d1	ribosomal L1 domain containing 1	66409	Q8BVY0; Q1PG84; Q3TLJ3; Q3TS64; Q3TAJ5; Q3TH37; Q3UL54; Q3TN25; Q3TGI9; Q9CSF9	13.04	12.48	1.47	0.0095	0.1625
TC1600001807.mm.2	Arl6	ADP-ribosylation factor-like 6	56297	O88848; Q3TUM2; Q3U6U3; Q8VCV3; D3Z067	9.58	9.22	1.29	0.0095	0.1625
TC0200001042.mm.2	Dlx1	distal-less homeobox 1	13390	Q64317; Q8CCN8; G3UX87; G3V009; G3XA72	5.73	6.37	-1.55	0.0095	0.1625
TC1100002649.mm.2	Tgtp2	T cell specific GTPase 2	100039796	Q62293; Q3T9E4	9.97	11.06	-2.12	0.0095	0.1625
TC0X00000527.mm.2	Adgrg4	adhesion G protein-coupled receptor G4	236798	Q3UNS7; Q80T58; B7ZCD1; F6Y0G3; B7ZCC9	5.25	6.02	-1.7	0.0095	0.1625
TC1100001139.mm.2	Dhrs13	dehydrogenase/reductase (SDR family) member 13	70451	Q5SS80; Q5SS84; B0QZT2; D6RDR9	5.09	4.4	1.61	0.0095	0.1625
TC1300001318.mm.2	Mocs2	molybdenum cofactor synthesis 2	17434	Q9Z224; Q9Z223; E9PVP5; F6ZGI7; E9PUX1; V9GX15	10.12	9.43	1.61	0.0095	0.1625
TC0800001855.mm.2	Defb9	defensin beta 9	246079	Q8R2I6; Q32MD8	4.91	5.42	-1.42	0.0095	0.1625
TC0600000409.mm.2	Wee2	WEE1 homolog 2 (S. pombe)	381759	Q66JT0; D3Z4B4	4.8	5.42	-1.54	0.0095	0.1625
TC1700001644.mm.2	Fahd1	fumarylacetoacetate hydrolase domain containing 1	68636	Q8R0F8	8.43	7.4	2.03	0.0095	0.1625
TC1000002658.mm.2	Slc17a8	solute carrier family 17 (sodium-dependent inorganic phosphate cotransporter), member 8	216227	Q8BFU8; Q3UE85; D3YTT3	4.85	5.23	-1.31	0.0096	0.1625
TC1000002430.mm.2	Gm3250	predicted gene 3250 [Source:MGI Symbol;Acc:MGI:3781428]; predicted gene 3250		E9Q1M3	6.84	7.89	-2.07	0.0096	0.1625
TC0200002796.mm.2	Ogfr	opioid growth factor receptor	72075	Q99PG2; Q80UU6; Q3UF10; Q8CF06	10.67	9.95	1.64	0.0096	0.1625
TC0500003441.mm.2	Trip6	thyroid hormone receptor interactor 6	22051	Q9Z1Y4; B2RS30; Q3TMB5	7.65	7.13	1.43	0.0096	0.1625
TC0X00002189.mm.2	Rap2c	RAP2C, member of RAS oncogene family	72065	Q8BU31	9.74	9.51	1.17	0.0096	0.1625
TC0800000269.mm.2	Vps36	vacuolar protein sorting 36 (yeast)	70160	Q91XD6; Q3UBB2; Q3TSR1	11.89	11.23	1.58	0.0096	0.1625
TC0300000226.mm.2	Actl6a	actin-like 6A	56456	Q9Z2N8; Q505L1; Q3TF62; D3YVN1	10.82	10.28	1.46	0.0096	0.1625
TC0700004064.mm.2	Olfr519	olfactory receptor 519	277935	Q7TRU3; K7N645	5.21	5.81	-1.52	0.0097	0.1634
TC0700002004.mm.2	Mtg1	mitochondrial GTPase 1 homolog (S. cerevisiae)	212508	Q8R2R6	12.02	11.19	1.79	0.0097	0.1634
TC0X00001331.mm.2	Kir3dl1	killer cell immunoglobulin-like receptor, three domains, long cytoplasmic tail, 1	245616	P83555; Q673W4; Q673W3; D3Z751	4.24	4.85	-1.52	0.0097	0.1634
TC0600002693.mm.2	Gm839	predicted gene 839	330379	B2RV85; Q6R5H6	3.95	4.59	-1.55	0.0097	0.1634
TC0400003481.mm.2	Bmp8a	bone morphogenetic protein 8a	12163	P34821; Q80VZ0; Q3TZB2	4.28	4.8	-1.43	0.0097	0.1634
TC0900002491.mm.2	Map2k1	mitogen-activated protein kinase kinase 1	26395	P31938; Q3TMJ8; Q9JJE1; Q3U3F4; Q3TMW4; Q3UK05	10.47	9.79	1.6	0.0097	0.1636
TC1600000043.mm.2	Smim22	small integral membrane protein 22	432995	J3QP37; V9GXA9; V9GX54	5.9	6.29	-1.31	0.0097	0.1639
TC1800000265.mm.2	Wdr36	WD repeat domain 36	225348	Q3TAQ9; Q8BHI6; Q3TA68; Q8VDN1; Q3USW8; Q505Q0; Q6NSU4	10.58	10.16	1.35	0.0098	0.1643
TC1400000005.mm.2	1700110I01Rik	RIKEN cDNA 1700110I01 gene	73549		6.02	7.02	-1.99	0.0098	0.1643
TC0400001246.mm.2	Pomgnt1	protein O-linked mannose beta 1,2-N-acetylglucosaminyltransferase	68273	Q91X88	9.4	9.13	1.21	0.0098	0.1645
TC0X00002238.mm.2	Mospd1	motile sperm domain containing 1	70380	Q8VEL0; Q3UT40	14.39	13.56	1.78	0.0098	0.1645
TC1400000772.mm.2	Thtpa; Zfhx2os	thiamine triphosphatase; zinc finger homeobox 2, opposite strand	105663; 432855	Q8JZL3; A0A087WQW7; A0A087WPV5	5.45	4.76	1.62	0.0098	0.1645
TC1500000688.mm.2	Apobec3	apolipoprotein B mRNA editing enzyme, catalytic polypeptide 3	80287	Q99J72; Q3U5C5; B9ZZS3; Q3TI69; B5T0J0; B5T0I7; B9ZZS2; B5T0I8; B5T0I9; E9QMH1; H3BJL0; H3BKE5; H3BJ44; H3BL97; H3BKS1; H3BKS5; H3BJQ3; H3BJD1; H3BJJ6	7.74	8.52	-1.71	0.0098	0.1645
TC1600000424.mm.2	Pigz	phosphatidylinositol glycan anchor biosynthesis, class Z	239827	Q8BTP0	6.28	7	-1.65	0.0098	0.1645
TC1400002785.mm.2	Gm3005; Gm2897	predicted gene 3005 [Source:MGI Symbol;Acc:MGI:3781183]; predicted gene 2897 (Gm2897), transcript variant 1, mRNA.; predicted gene 3005		E9PVJ0	9.06	9.57	-1.43	0.0099	0.1648
TC0500003487.mm.2	Adap1	ArfGAP with dual PH domains 1	231821	Q8BVS1; Q8BVR8; Q6PGM4; B7ZMY4; E9PY16	4.85	3.95	1.87	0.0098	0.1648
TC1400001841.mm.2	Gm3015	predicted gene 3015 [Source:MGI Symbol;Acc:MGI:3781193]		F6ZAP6; J3QN18	5.73	6.53	-1.75	0.0099	0.1648
TC0300000889.mm.2	Tmod4	tropomodulin 4	50874	Q9JLH8; Q3UN19; D3Z5Q9; F6SI44	8.83	9.95	-2.17	0.0099	0.1648
TC1200001692.mm.2	Nova1	neuro-oncological ventral antigen 1	664883	Q9JKN6; A3KMK7; Q8BGF2	7.37	8.11	-1.68	0.0099	0.1648
TC1100002158.mm.2	Camk2b	calcium/calmodulin-dependent protein kinase II, beta	12323	P28652; Q68EG2; Q3TY93; Q9WVJ1; Q8BL41; Q5SVI2; Q5SVJ1; Q5SVJ0; Q5SVI9; Q5SVI1; Q5SVI3; Q5SVI0	5.92	6.68	-1.7	0.0099	0.1649
TC1100001640.mm.2	Coasy	Coenzyme A synthase	71743	Q9DBL7	6.85	6.48	1.3	0.0099	0.1649
TC0X00000674.mm.2	Gm14685; DXBay18	predicted gene 14685; DNA segment, Chr X, Baylor 18	574404; 574405	Q52KH6	3.86	4.34	-1.39	0.0099	0.1652
TC0X00002420.mm.2	DXBay18	DNA segment, Chr X, Baylor 18	574405	Q9DAY0; Q52KH6	3.86	4.34	-1.39	0.0099	0.1652
TC1400000430.mm.2	Gm10378	predicted gene 10378 [Source:MGI Symbol;Acc:MGI:3704430]		F6S966; F6XQQ1	6.07	6.87	-1.74	0.0099	0.1653
TC0100002589.mm.2	Prkag3	protein kinase, AMP-activated, gamma 3 non-catatlytic subunit	241113	Q8BGM7; E0CX18; E0CXJ7	6.47	6.79	-1.25	0.0099	0.1653
TC0X00002440.mm.2	Renbp	renin binding protein	19703	P82343; D6RHA2; G3XA46	6.98	5.99	1.99	0.01	0.1656
TC1600001349.mm.2	Alg3	asparagine-linked glycosylation 3 (alpha-1,3-mannosyltransferase)	208624	Q8K2A8; D6RCW8; F6XUH0	8.88	7.93	1.93	0.01	0.1656
TC0900001764.mm.2	Gm17571	predicted gene, 17571 [Source:MGI Symbol;Acc:MGI:4937205]		F6T7Q8	15.43	16.27	-1.8	0.01	0.1656
TC0400003255.mm.2	Btf3l4	basic transcription factor 3-like 4	70533	Q9CQH7; A2A7Z4; Q78IG7	15.28	14.78	1.42	0.01	0.1656
TC0300002073.mm.2	E130311K13Rik	RIKEN cDNA E130311K13 gene	329659	Q8BN57	7.04	6.42	1.53	0.01	0.1656
TC0200000301.mm.2	Commd3	COMM domain containing 3	12238	Q63829; Q5U5W6	13.21	12.8	1.33	0.01	0.1656
TC1800000613.mm.2	Dctn4	dynactin 4	67665	Q8CBY8; Q3TQY2; Q3TRR2; Q9CRP9	10.45	9.72	1.66	0.01	0.1656
TC1200000387.mm.2	Pnpla8; Gm2027	patatin-like phospholipase domain containing 8; nuclear assembly factor 1 homolog pseudogene	67452; 100039062	Q8K1N1; Q9CVC9; E9PXB0; D3Z5W9; E9QAC9; F7B2N8	12.3	11.85	1.37	0.01	0.1656
TC0200004297.mm.2	Mettl15	methyltransferase like 15	76894	Q9DCL4; A2AGM2	9.03	8.54	1.41	0.0101	0.166
TC0900003160.mm.2	Pdcd6ip	programmed cell death 6 interacting protein	18571	Q9WU78; Q6ZPS9; Q80Y09	11.97	11.61	1.29	0.0101	0.166
TC1700000091.mm.2	T; t	brachyury; t-complex	20997; 20998	P20293; Q78ZW9; D3Z1X4; H3BKU2	6.32	6.9	-1.49	0.0101	0.1665
TC0500000071.mm.2	Gm8890	predicted gene 8890 [Source:MGI Symbol;Acc:MGI:3779817]		L7N284; J3QP00	6.51	7.72	-2.32	0.0101	0.1665
TC0500003236.mm.2	Vps33a	vacuolar protein sorting 33A (yeast)	77573	Q9D2N9; Q80XK7	10.64	10.03	1.53	0.0101	0.1666
TC0700001520.mm.2	Trim34b; Trim34a	tripartite motif-containing 34B; tripartite motif-containing 34A	434218; 94094	K7N6K2; Q99PP6; Q3TA29; Q3TAH7; E9PYZ4; J3QNR8	7.18	7.79	-1.53	0.0101	0.1666
TC0800002599.mm.2	Asna1	arsA arsenite transporter, ATP-binding, homolog 1 (bacterial)	56495	O54984; Q8C1Q1; Q8VEI6	11.3	10.7	1.51	0.0102	0.1666
TC1400002784.mm.2	Gm3020; Gm10409	predicted gene 3020; predicted pseudogene 8348	100040880; 100041530	Q9CZI1	8.57	9.16	-1.5	0.0102	0.1666
TC1100003712.mm.2	Krtap3-3	keratin associated protein 3-3	66380	Q9D638; Q9D7P0	7.9	8.39	-1.41	0.0102	0.1666
TC1100003713.mm.2	Krtap3-2	keratin associated protein 3-2	66708	Q9D638	7.9	8.39	-1.41	0.0102	0.1666
TC0700000995.mm.2	Gm10974	predicted gene 10974 [Source:MGI Symbol;Acc:MGI:3779185]		D3YX89	11.81	12.36	-1.46	0.0103	0.1666
TC0700001974.mm.2	Mgmt	O-6-methylguanine-DNA methyltransferase	17314	P26187; Q4VA39	8.2	7.65	1.47	0.0102	0.1666
TSUnmapped00000009.mm.2	Rcor3	REST corepressor 3	214742	Q6PGA0; B2RSN6; A0A0A6YWP7	8.56	8.13	1.35	0.0102	0.1666
TC0700002995.mm.2	Gfy	golgi-associated olfactory signaling regulator	100039953	J3KML8	5.39	5.89	-1.41	0.0102	0.1666
TC1000002894.mm.2	Tbc1d15	TBC1 domain family, member 15	66687	Q9CXF4; Q9CRG4; Q7TPU5; Q3TSE1; Q4TVN0	9.79	8.9	1.85	0.0102	0.1666
TC0700002769.mm.2	Zbtb32	zinc finger and BTB domain containing 32	58206	Q9JKD9; B2RQ06	4.5	5.04	-1.45	0.0102	0.1666
TC0900002702.mm.2	Lrrc1	leucine rich repeat containing 1	214345	Q80VQ1; Q571M3; Q8QZU1; G3X9W3; V9GX13	10.13	9.35	1.72	0.0102	0.1666
TC0700000154.mm.2	Zfp446	zinc finger protein 446	269870	Q8C9M8; Q149D4; Q80Y64; Q149D5; Q3UUI7; Q3UQ55; E9Q6F9; G3X9U2	5.89	5.36	1.44	0.0102	0.1666
TC1200002413.mm.2	Bag5	BCL2-associated athanogene 5	70369	Q8CI32; E0CYW3; E0CX76	11.06	10.63	1.34	0.0102	0.1666
TC0X00001407.mm.2	Tmem164	transmembrane protein 164	209497	Q6PHN7; Q3TLI7; Q8C237; A2AH99; A2AHA2; A2AH98; F7AY95	8.36	7.81	1.47	0.0102	0.1666
TC0500002592.mm.2	Ociad2	OCIA domain containing 2	433904	Q9D8W7	7.05	7.77	-1.66	0.0103	0.1666
TC0300002312.mm.2	Sema4a; Mir7011	sema domain, immunoglobulin domain (Ig), transmembrane domain (TM) and short cytoplasmic domain, (semaphorin) 4A; microRNA 7011	20351; 102465611	Q62178; D3YWV5; D3YWK5; D3Z336; D3YZ30; D3YVM6; D3YUM4; V9GXF5; V9GXH9; V9GWW2	5.99	6.68	-1.61	0.0102	0.1666
TC1100001040.mm.2	Olfr59	olfactory receptor 59	18359	B1ARL3; Q9Z1U0; B1ARL2	4.32	4.87	-1.46	0.0102	0.1666
TC1900001028.mm.2	Dnajc4	DnaJ (Hsp40) homolog, subfamily C, member 4	57431	Q9D844; Q6GTN1; Q99LN0	11.07	10.32	1.68	0.0103	0.167
TC0800001844.mm.2	Gm7849; Gm7861	predicted gene 7849; predicted gene 7861	665927; 665956	D3YX03	6.47	7.2	-1.65	0.0103	0.167
TC0800001848.mm.2	Gm7861; Gm7849	predicted gene 7861; predicted gene 7849	665956; 665927	D3YX03	6.47	7.2	-1.65	0.0103	0.167
TC0600000839.mm.2	Polr1a	polymerase (RNA) I polypeptide A	20019	O35134; Q05BP7; Q05DK4; Q3UZ02; Q8BNM6; Q3UHI3; Q8C2X2; Q3TUG2; Q80Y46; Q3TU49	11.04	10.19	1.8	0.0103	0.167
TC0100000925.mm.2	Agxt	alanine-glyoxylate aminotransferase	11611	O35423; Q3UEN9	3.97	4.49	-1.44	0.0103	0.1672
TC0800001627.mm.2	Cd209f	CD209f antigen	69142	Q80ZY1; Q0P6C8; Q8CHZ4; Q7TSU6; Q4KL16; G3UVT9; D3Z1H5	5.47	6.83	-2.57	0.0103	0.1672
TC0700004510.mm.2	Cox8b	cytochrome c oxidase subunit VIIIb	12869	P48772; Q545U6	14.75	15.44	-1.61	0.0104	0.1673
TC5_JH584298_random00000001.mm.2	Gm16513	predicted gene, Gm16513	100041253		6.42	7.15	-1.66	0.0104	0.1673
TC5_JH584299_random00000009.mm.2	Gm16513	predicted gene, Gm16513	100041253		6.42	7.15	-1.66	0.0104	0.1673
TC0700002017.mm.2	Olfr61	olfactory receptor 61	18362	Q8VGM2; Q9Z1T8	4.71	5.36	-1.57	0.0104	0.1673
TC0X00002645.mm.2	Fam90a1b	family with sequence similarity 90, member A1B	631145	Q1RLL7; Q9D4F3; B1ASQ1	3.87	4.52	-1.57	0.0104	0.1673
TC0400001325.mm.2	Slc2a1	solute carrier family 2 (facilitated glucose transporter), member 1	20525	P17809; Q8BTM5; Q3TD17; Q3U2J2; A2A7P3; G3UYL0; G3V010	11.57	10.43	2.2	0.0105	0.1674
TC1500000296.mm.2	Atp6v1c1	ATPase, H+ transporting, lysosomal V1 subunit C1	66335	Q9Z1G3; Q9D9Z4; Q3TG21	12.6	12.1	1.41	0.0105	0.1674
TC1100001911.mm.2	Smim5	small integral membrane protein 5	66528	Q8BT42; V9GXR9	7.27	7.85	-1.5	0.0104	0.1674
TC0200002067.mm.2	Plcb4	phospholipase C, beta 4	18798	Q91UZ1; Q6P8L2; Q9Z2T3; Q5FWA6; Q8BXH1; A2AT91; A2AT93; V9GXQ9	11.4	12	-1.52	0.0104	0.1674
TC0200002396.mm.2	Aar2	AAR2 splicing factor homolog (S. cerevisiae)	68295	Q9D2V5; Q8C161; B7ZD24; B7ZD25	6.89	5.96	1.9	0.0105	0.1674
TC1900000226.mm.2	Ms4a4d	membrane-spanning 4-domains, subfamily A, member 4D	66607	Q99N05	11.86	12.46	-1.52	0.0104	0.1674
TC1500000104.mm.2	Golph3	golgi phosphoprotein 3	66629	Q9CRA5; Q3V2G9; Q3TIL4; Q3UWP6; Q05BZ0	10.66	10.51	1.12	0.0104	0.1674
TC1100003183.mm.2	Olfr398	olfactory receptor 398	258705	Q8VFY0	4.5	5.15	-1.57	0.0105	0.1674
TC0400003137.mm.2	Itgb3bp	integrin beta 3 binding protein (beta3-endonexin)	67733	Q9CQ82; B0LAB2	9.34	8.68	1.58	0.0105	0.1674
TC1600000750.mm.2	Tomm70a	translocase of outer mitochondrial membrane 70 homolog A (yeast)	28185	Q9CZW5; Q80TT4; Q3TSX8	11.74	11.2	1.45	0.0105	0.1674
TC0X00002177.mm.2	Igsf1	immunoglobulin superfamily, member 1	209268	Q7TQA1; Q8BVV4	5.81	6.62	-1.76	0.0104	0.1674
TC0X00000530.mm.2	Htatsf1	HIV TAT specific factor 1	72459	Q8BGC0	11.61	10.93	1.6	0.0105	0.1674
TC1700000684.mm.2	H2-Q4	histocompatibility 2, Q region locus 4	15015	Q8HWB2; Q3UWA5; Q0WXH7; Q0WXI6; Q95H92	7.26	8.05	-1.73	0.0105	0.1674
TC0500003582.mm.2	Tmem130	transmembrane protein 130	243339	Q6NXM3	5.57	5.08	1.41	0.0105	0.1674
TC1300001692.mm.2	Prl8a9	prolactin family8, subfamily a, member 9	67310	Q9CQ58	7.03	5.51	2.87	0.0105	0.1674
TC0700001893.mm.2	Sec23ip	Sec23 interacting protein	207352	Q6NZC7; A0AUN0; Q3UY74; Q4G0C0; G3X928	9.82	9.28	1.46	0.0105	0.1674
TC0700004105.mm.2	Mrvi1	MRV integration site 1	17540	Q9WUX5; Q3UR44; G5E8V5; D3YVX3; D3YUG8	5.35	6.14	-1.73	0.0104	0.1674
TC0200000428.mm.2	Lcn5	lipocalin 5	13863	A2AJB7	4.4	5.12	-1.65	0.0104	0.1674
TC1100000130.mm.2	4930415F15Rik	RIKEN cDNA 4930415F15 gene	73862	Q5NC83; F8WJ82	4.77	4.06	1.63	0.0105	0.1674
TC0200003238.mm.2	Gtf3c4	general transcription factor IIIC, polypeptide 4	269252	Q8BMQ2; Q3UJL1; Q3UAY3; Q501L4; E9Q2B0	6.88	6.23	1.57	0.0105	0.1674
TC0500001390.mm.2	Gpn3	GPN-loop GTPase 3	68080	Q9D3W4; F6WZX5; A0A0G2JG32; F6WTD8; F7CWA0	7.53	7.11	1.34	0.0105	0.1674
TC1400002788.mm.2	Gm5796	predicted gene 5796	545007	Q497R9; Q9DAR8; A6NAV7; Q566K2; Q4FK70; A6NAV8; E9Q7M8; E9Q058; E9Q7T1; K7N734	9.15	9.71	-1.48	0.0106	0.1674
TC1400001436.mm.2	Pdhb	pyruvate dehydrogenase (lipoamide) beta	68263	Q9D051	17.85	17.24	1.52	0.0106	0.1679
TC0800000516.mm.2	Sorbs2	sorbin and SH3 domain containing 2	234214	Q3UTJ2; B7ZWM6; B2RXQ9; B9EKP8; Q3UX22; Z4YJR7; D3Z0E9; D3Z0N2; D3Z080; D3YY43; E9Q0B0; D3Z2C7; F6ZWT0; D3Z203; D3Z4W6; F6V513; D3YTN2; D3YUT0; F7BEU1	16.37	15.75	1.55	0.0106	0.168
TC1000000765.mm.2	Gm10142	predicted gene 10142	100502921	J3KMP7	5.66	6.11	-1.37	0.0106	0.168
TC1100002776.mm.2	Slc36a3	solute carrier family 36 (proton/amino acid symporter), member 3	215332	Q811P0; Q810P4; D6RI58	3.39	3.82	-1.35	0.0106	0.168
TC1100001395.mm.2	Tmem100	transmembrane protein 100	67888	Q9CQG9	10.13	9.36	1.7	0.0106	0.168
TC0700001589.mm.2	Olfr477	olfactory receptor 477	258928	Q8VGI6	4.39	4.98	-1.51	0.0106	0.168
TC0800002566.mm.2	Rln3	relaxin 3	212108	Q8CHK2	4.41	4.62	-1.15	0.0106	0.168
TC0600002346.mm.2	Vmn1r16	vomeronasal 1 receptor 16	171202	K7N775	4.94	5.75	-1.75	0.0107	0.1683
TC1000001573.mm.2	Rdh1; Rdh9	retinol dehydrogenase 1 (all trans); retinol dehydrogenase 9	107605; 103142	Q8CGV4; Q8VIJ7; Q6PHA1; Q8K5C8; Q76LB8; Q3V1Y2; E9Q9P8	6.26	6.7	-1.35	0.0107	0.1684
TC1300000183.mm.2	Hist1h2br	histone cluster 1 H2br	665622	Q8CBB6; Q921L4; P10853	7.48	6.71	1.7	0.0107	0.1685
TC1700002138.mm.2	Runx2	runt related transcription factor 2	12393	Q08775; Q1PAG7; Q9Z2T9; F8WHN7; E0CZ12; F7CZB5; F7CN98; F6TRA6; E0CY45; E9PUK7; E0CZC6	5.79	6.4	-1.53	0.0107	0.1685
TC0500000072.mm.2	Speer1	spermatogenesis associated glutamate (E)-rich protein 1	70896	F6X687; J3QMX3	6.51	7.29	-1.72	0.0107	0.1686
TC0500000077.mm.2	Gm8926	predicted gene 8926 [Source:MGI Symbol;Acc:MGI:3779823]		L7MUE8; J3QMX3	6.51	7.29	-1.72	0.0107	0.1686
TC0100000320.mm.2	AI597479	expressed sequence AI597479	98404	Q922M7	9.65	9.07	1.49	0.0107	0.1686
TC0X00000172.mm.2	Gm5382; Gm5132	predicted gene 5382; predicted gene 5132	385328; 333452	Q497L1; L7MU04	4.45	5	-1.47	0.0107	0.1686
TC1700000881.mm.2	Gtpbp2	GTP binding protein 2	56055	Q3UJK4; F6RLV6; E9Q004; F7A4M1; E9PVQ4; E9QA45	9.4	8.26	2.21	0.0108	0.1686
TC1700002815.mm.2	C4a	complement component 4A (Rodgers blood group)	625018	P01029; B9EIU2; Q62238; Q6P3Y0; V9GZG9; Q62237; V9GZP9; V9GZJ5; V9H0U1	4.5	5.34	-1.78	0.0108	0.1686
TC0400002633.mm.2	Acnat2	acyl-coenzyme A amino acid N-acyltransferase 2	209186	Q8BGG9; A2BH60	3.91	4.33	-1.33	0.0108	0.1686
TC0600001926.mm.2	Aass	aminoadipate-semialdehyde synthase	30956	Q99K67; Q3UEQ9; Q3UWN2; F6VMP2	6.25	6.8	-1.46	0.0108	0.1686
TC0500003566.mm.2	Aimp2	aminoacyl tRNA synthetase complex-interacting multifunctional protein 2	231872	Q8R010; Q8R3V2	11.46	10.82	1.56	0.0108	0.1687
TC1600000650.mm.2	Naa50	N(alpha)-acetyltransferase 50, NatE catalytic subunit	72117	Q6PGB6	12.81	12.41	1.32	0.0108	0.1688
TC1600001529.mm.2	Gm4581	PREDICTED: predicted gene 4581 (Gm4581), mRNA.			15.69	15.46	1.18	0.0108	0.1691
TC1500000869.mm.2	Adm2	adrenomedullin 2	223780	Q7TNK8	6.6	5.84	1.69	0.0108	0.1691
TC0200005050.mm.2	Gm826	predicted gene 826	329554	Q3UQ74; A2A5Q3	10.21	11	-1.74	0.0109	0.1691
TC1600000088.mm.2	Mettl22	methyltransferase like 22	239706	Q8R1C6; D3Z0D7; D3YVA4	12.89	12.14	1.68	0.0111	0.1691
TC0700002160.mm.2	Tnnt1	troponin T1, skeletal, slow	21955	O88346; Q3TVB8; B7ZNV4; Q9CTJ8; E9PZB4; E9Q334; E9PVN9; E9Q688; E9QA86; E9Q0G9; J3QPC8	9.62	10.14	-1.44	0.0111	0.1691
TC1100002227.mm.2	Grb10	growth factor receptor bound protein 10	14783	Q60760; Q3TFU9; Q80Z28; Q5SUW3; Q5SUW0; B1ATS8; B1ATS7	11.07	10.15	1.9	0.0111	0.1691
TC1500001883.mm.2	Josd1	Josephin domain containing 1	74158	Q9DBJ6	10.33	9.66	1.59	0.0111	0.1691
TC1100002087.mm.2	Rnf185	ring finger protein 185	193670	Q91YT2	8.69	7.95	1.68	0.0111	0.1691
TC0800000221.mm.2	Defa-rs7	defensin, alpha, related sequence 7	13226	P50715; Q70LU8; Q70LU4; Q70LU3; Q70LV1; Q70LU5; Q70LU7; Q70LU6; Q70LV0; B3VKY6; Q5G866	5.65	6.45	-1.74	0.011	0.1691
TC0800000212.mm.2	Defa23; Defa-rs7	defensin, alpha, 23; defensin, alpha, related sequence 7	497114; 13226	P11477; P28309; P50705; P50712; P50714; Q5G866; P50715; Q70LU8; Q70LU4; Q70LU3; Q70LV1; Q70LU5; Q70LU7; Q70LU6; Q70LV0; B3VKY6	5.65	6.45	-1.74	0.011	0.1691
TC1400001843.mm.2	Gm21977	predicted gene 21977 [Source:MGI Symbol;Acc:MGI:5439446]; predicted gene 21977		F6U3N7	7.73	8.58	-1.81	0.011	0.1691
TC0600002795.mm.2	Fam19a4	family with sequence similarity 19, member A4	320701	Q7TPG5	4.56	5.24	-1.6	0.0109	0.1691
TC1000002205.mm.2	Edar	ectodysplasin-A receptor	13608	Q9R187; Q6NV51	5.7	6.09	-1.31	0.0111	0.1691
TC0100002586.mm.2	Zfp142	zinc finger protein 142	77264	Q3V1C1; Q9D251; Q6PAR8; Q925J5; Q8CHH6; Q925J4; Q8BWJ0; Q8BWL4; G5E869; E9PY67; M0QWM7; M0QWZ4	9.64	10.47	-1.78	0.0109	0.1691
TC1700001615.mm.2	Pdpk1	3-phosphoinositide dependent protein kinase 1	18607	Q9Z2A0; Q3TRL2; Q3UEW8; Q3UGN6; Q3UHZ0; Q8K3L3; F2Z3X6; F2Z400; F2Z3Z9; F2Z3X9; F2Z4A5; F2Z3V6	11.65	10.9	1.68	0.011	0.1691
TC0500002079.mm.2	Tmub1	transmembrane and ubiquitin-like domain containing 1	64295	Q9JMG3; E9QN77; D3Z5X7; D3Z108	8.3	7.7	1.51	0.0111	0.1691
TC1900001117.mm.2	Zp1	zona pellucida glycoprotein 1	22786	Q62005; Q059L1; F7CW32	5.59	6.16	-1.48	0.0109	0.1691
TC0500002770.mm.2	Ccni	cyclin I	12453	Q9Z2V9; Q8C7E2; Q99LF2; D3Z602; D3Z680	16.56	16.26	1.23	0.0109	0.1691
TC0100000351.mm.2	Wdr75	WD repeat domain 75	73674	Q3U821; Q08EC1; Q3MIA1; Q3TQZ0; Q9CRF5; Q6IS38; Q7TMM0; Q3TI30; Q3THS2; D3Z504	10.28	9.71	1.48	0.0109	0.1691
TC1100001359.mm.2	Srsf1	serine/arginine-rich splicing factor 1	110809	Q6PDM2; H7BX95; F7AI47; F6QXN3	13.22	12.6	1.53	0.0111	0.1691
TC1000000205.mm.2	Taar7f	trace amine-associated receptor 7F	435207	Q5QD08	5.53	6.32	-1.72	0.0109	0.1691
TC0700001437.mm.2	Rpl31	ribosomal protein L31	114641	Q58DZ1; P62900; Q5M9K9; Q9CY93	9.02	7.97	2.08	0.0111	0.1691
TC0500001344.mm.2	Rasal1	RAS protein activator like 1 (GAP1 like)	19415	Q9Z268; Q3TQ19; D3Z7V8	3.75	4.46	-1.63	0.0111	0.1691
TC0900002158.mm.2	Hmbs	hydroxymethylbilane synthase	15288	P22907; Q3UBC6; Q99L41; Q3UPG1	9.01	8.22	1.73	0.0109	0.1691
TC0200001886.mm.2	Eid1	EP300 interacting inhibitor of differentiation 1	58521	Q9DCR4; Q6S5L9; Q8CB26; Q9CZL9	9.09	8.19	1.86	0.011	0.1691
TC0X00002624.mm.2	Mageb18	melanoma antigen family B, 18	215641	Q8BQR7	3.28	3.99	-1.64	0.011	0.1691
TC1600001922.mm.2	Nrip1	nuclear receptor interacting protein 1	268903	Q8CBD1	9.93	10.5	-1.48	0.0111	0.1691
TC1500000034.mm.2	C9	complement component 9	12279	P06683; H3BL17; H3BKN4	3.45	4.28	-1.78	0.0111	0.1691
TC0200002384.mm.2	Romo1	reactive oxygen species modulator 1	67067	P60603	13.96	14.53	-1.49	0.0111	0.1691
TC0800000948.mm.2	4930432K21Rik	RIKEN cDNA 4930432K21 gene	74666	Q6DIA7; E9QNR8; D3YVH8	5.07	5.81	-1.68	0.0111	0.1691
TC0100003313.mm.2	Tor1aip1	torsin A interacting protein 1	208263	Q921T2; E9PWW2; D3YXF8; Q3UE61; J3QQ40; D3YZJ9; D3YZP0	10.87	10.02	1.8	0.011	0.1691
TC1700001500.mm.2	Pdcd2	programmed cell death 2	18567	P46718; A2T4N6	9.88	9.4	1.4	0.011	0.1691
TC4_GL456350_random00000010.mm.2	Fam205a2; Gm10600	family with sequence similarity 205, member A2; predicted gene 10600	545611; 100042472	A2APU8	6.78	7.76	-1.97	0.0111	0.1691
TC1300002237.mm.2	Mterf3	mitochondrial transcription termination factor 3	66410	Q8R3J4; G3UWV0; G3UYC7; G3UX91; G3UWK8; G3UWX0; G3UYZ7	11.58	11	1.49	0.011	0.1691
TC0500002751.mm.2	U90926	cDNA sequence U90926	57425	O08546	4.23	5.11	-1.85	0.0109	0.1691
TC1700002314.mm.2	Plin5	perilipin 5	66968	Q8BVZ1	9.52	8.73	1.73	0.0109	0.1691
TC1200000811.mm.2	Rnf113a2	ring finger protein 113A2	66381	Q14B01; Q9D7A3	7.33	6.94	1.31	0.0111	0.1691
TC1000002518.mm.2	Timm13	translocase of inner mitochondrial membrane 13	30055	P62075	7.89	7.38	1.42	0.0111	0.1691
TC0700002763.mm.2	Arhgap33	Rho GTPase activating protein 33	233071	Q80YF9; Q3UQS4	3.78	4.3	-1.43	0.0109	0.1691
TC0900001335.mm.2	Wdr82	WD repeat domain containing 82	77305	Q8BFQ4; B2RXQ8	11.96	11.46	1.42	0.011	0.1691
TC0100000338.mm.2	Gulp1	GULP, engulfment adaptor PTB domain containing 1	70676	Q8K2A1; Q0PNF0; E0CX89; E0CXG2; E0CXC5	8.89	9.57	-1.6	0.011	0.1691
TC0800002390.mm.2	Upf1	UPF1 regulator of nonsense transcripts homolog (yeast)	19704	Q9EPU0	8.37	7.9	1.39	0.0112	0.1692
TC0500001849.mm.2	Tex26	testis expressed 26	75860	Q0VB26; Q8C314; Q9D4N8; B7ZN43; A0A0M3HEP4	4.97	5.61	-1.56	0.0112	0.1692
TC0100002534.mm.2	Ikzf2	IKAROS family zinc finger 2	22779	P81183	8.47	9.11	-1.56	0.0112	0.1695
TC1100002575.mm.2	Adra1b	adrenergic receptor, alpha 1b	11548	Q9DBL0; Q8CGI5; Q05D47; B1AU41	7.29	7.89	-1.51	0.0112	0.1698
TC1000002248.mm.2	H2afy2	H2A histone family, member Y2	404634	Q8CCK0; A0PJB8; Q8BP16; Q9CTR1	6.79	6.38	1.33	0.0112	0.1698
TC0800002734.mm.2	Ciapin1	cytokine induced apoptosis inhibitor 1	109006	Q8WTY4; F8WIK0; E0CYY1; F7BWP1	12.96	12.36	1.52	0.0112	0.1698
TC1300001452.mm.2	Prl2c3; Prl2c4	prolactin family 2, subfamily c, member 3; prolactin family 2, subfamily c, member 4	18812; 26421	P04768	6.28	5.7	1.5	0.0112	0.17
TC0600002325.mm.2	Crhr2	corticotropin releasing hormone receptor 2	12922	Q60748; Q3UQP0; C0K3M3; Q5ERJ2; E9QNK5; E9PXI8	9.07	10.07	-2.01	0.0113	0.1703
TC1500002280.mm.2	Krt78	keratin 78	332131	Q0VDM9; Q4L0E6; A1L0X5; Q0VDN0; Q6IFT3; E9Q0F0	3.45	4.16	-1.64	0.0113	0.1703
TC1000001789.mm.2	Vta1	Vps20-associated 1 homolog (S. cerevisiae)	66201	Q9CR26; Q3V4B3; F8WJC2; F6RYM7; F6W5Q8	8.57	8.12	1.37	0.0113	0.1703
TC0400001157.mm.2	Txndc12	thioredoxin domain containing 12 (endoplasmic reticulum)	66073	Q9CQU0	13.41	13.04	1.29	0.0113	0.1704
TC1600001572.mm.2	BC117090	cDNA sequence BC1179090	100038854	Q497J0; Q8CGL5; L7N257	5.11	6.11	-1.99	0.0113	0.1704
TC0600002351.mm.2	Ppm1k	protein phosphatase 1K (PP2C domain containing)	243382	Q8BXN7; B9EHW0	12.32	12.98	-1.59	0.0114	0.171
TC0700002828.mm.2	Gpi1	glucose phosphate isomerase 1	14751	P06745; B2RXT5; B7ZWL9	16.76	15.98	1.72	0.0115	0.171
TC0200002669.mm.2	Rtfdc1	replication termination factor 2 domain containing 1	66404	Q99K95; A1L0V7; Q4V9T7; A4QMY9; Q3TDK9; Q3TEK4	8.22	7.24	1.96	0.0114	0.171
TC1400001500.mm.2	Rpl15	ribosomal protein L15	66480	Q9CZM2; Q5M8Q0; Q3U7D2; B8JKK2	16.39	16.15	1.18	0.0115	0.171
TC0300002112.mm.2	Gm17402	predicted gene, 17402 [Source:MGI Symbol;Acc:MGI:4937036]		F6Z0L5	14.9	15.38	-1.39	0.0115	0.171
TC1600001320.mm.2	Cdc45	cell division cycle 45	12544	Q9Z1X9; Q3UI99; Q3TIH7; F8WJ72; D3Z0L5	7.52	6.87	1.57	0.0115	0.171
TC1700001450.mm.2	Slc22a1	solute carrier family 22 (organic cation transporter), member 1	20517	O08966	5.6	6.31	-1.63	0.0115	0.171
TC1400002223.mm.2	Mtmr9	myotubularin related protein 9	210376	Q9Z2D0; Q3U896	8.86	8	1.81	0.0115	0.171
TC0700003448.mm.2	Lrrc28	leucine rich repeat containing 28	67867	Q3TX51; Q9D7Y1; Q8C1S3; Q8BWS3	7.96	7.28	1.6	0.0114	0.171
TC1900001590.mm.2	Kcnip2	Kv channel-interacting protein 2	80906	Q9JJ69; Q3YAB3; Q3YAB1; Q3YAB2; Q3YAA4; E9QNK8; E0CXC0; F6TBA6; F7BWB2; E0CX94	13.68	12.58	2.15	0.0115	0.171
TC0700000323.mm.2	Vmn1r112	vomeronasal 1 receptor 112	100043569	G3UY48	7.44	8.85	-2.64	0.0114	0.171
TC1100001892.mm.2	Ict1	immature colon carcinoma transcript 1	68572	Q8R035; A2A6T4; D6RHR8	12.55	11.97	1.49	0.0115	0.171
TC0700001516.mm.2	Olfr641	olfactory receptor 641	259075	A0PK48; Q8VGX6	3.83	4.4	-1.48	0.0114	0.171
TC1900000018.mm.2	Chka	choline kinase alpha	12660	O54804; Q99KD4; Q3TLJ9; F6S062; Q5J2U5; F7AYX1; D6RG40	4.27	3.56	1.64	0.0114	0.171
TC0600000772.mm.2	Mad2l1	MAD2 mitotic arrest deficient-like 1	56150	Q9Z1B5; Q5HZH8; Q9D802; Q3TV93	8.64	8.36	1.21	0.0114	0.171
TC0X00001710.mm.2	Mid1	midline 1	17318	O70583; Q3UE70; Q6PD02; Q9CR52; Q3UM36; Q3UXC7; Q3TVH5; B1AV01; B1AUZ9	9.71	10.56	-1.81	0.0114	0.171
TC0700004223.mm.2	Ears2	glutamyl-tRNA synthetase 2 (mitochondrial)(putative)	67417	Q9CXJ1; Q6ZPF8	6.23	5.65	1.49	0.0114	0.171
TC1100000118.mm.2	Gm11992	predicted gene 11992	626870	Q5SS90; B2RVL0	5.68	5.1	1.49	0.0114	0.171
TC1200001220.mm.2	Tecpr2	tectonin beta-propeller repeat containing 2	104859	Q3UH45; B9EHS4; Q6ZQE1; Q8CDN4	7.05	6.26	1.73	0.0114	0.171
TC0900001939.mm.2	Glb1l2	galactosidase, beta 1-like 2	244757	Q3UPY5; Q8BZW3; E0CYE1; E0CY86; E0CYW9	4.67	5.62	-1.94	0.0115	0.171
TC0800003226.mm.2	Borcs8	BLOC-1 related complex subunit 8	72368	Q9D6Y4; D3Z373; D6RJ21	10.22	9.6	1.54	0.0116	0.1712
TC1000002702.mm.2	Vezt; Mir331	vezatin, adherens junctions transmembrane protein; microRNA 331	215008; 723908	Q3ZK22; D3Z4E6; D3YVB1; F6W383; F6TIK3; F7CPT8	10.76	10.37	1.32	0.0116	0.1712
TC0700000414.mm.2	4732471J01Rik	RIKEN cDNA 4732471J01 gene	654804	Q8C5J9	6.27	7.03	-1.69	0.0115	0.1712
TC0400003352.mm.2	Hpdl	4-hydroxyphenylpyruvate dioxygenase-like	242642	Q8K248	6.25	5.73	1.43	0.0116	0.1712
TC1500000421.mm.2	Rnf139	ring finger protein 139	75841	Q7TMV1	11.7	11.19	1.43	0.0115	0.1712
TC0400000529.mm.2	Nr4a3	nuclear receptor subfamily 4, group A, member 3	18124	Q9QZB6; A2VCP6; A2VCP5; F6R7A2	10.93	7.48	10.92	0.0116	0.1713
TC0700002777.mm.2	Ffar3	free fatty acid receptor 3	233080	Q3UFD7; Q08AU6	4.84	5.84	-2	0.0116	0.1713
TC0600003109.mm.2	C1s2	complement component 1, s subcomponent 2	317677	Q8CFG8; W4VSN5	6.69	7.4	-1.64	0.0116	0.1713
TC0900001109.mm.2	Gm11114	predicted gene 11114 [Source:MGI Symbol;Acc:MGI:3779366]		F7A1V1	17.51	18.16	-1.56	0.0116	0.1718
TC0900002235.mm.2	Rexo2	REX2, RNA exonuclease 2 homolog (S. cerevisiae)	104444	Q9D8S4; Q3TAV0; Q3T9B4; Q78KL9; Q8BJ91; Q3UD20	11.48	10.32	2.23	0.0116	0.1718
TC1900000495.mm.2	Stambpl1	STAM binding protein like 1	76630	Q76N33; Q3UUR8; Q9D9D2; D3Z0S7	8.21	7.42	1.73	0.0117	0.1719
TC0800002389.mm.2	Ddx49	DEAD (Asp-Glu-Ala-Asp) box polypeptide 49	234374	Q4FZF3; Q3UTV0	9.64	8.87	1.7	0.0117	0.1719
TC0700000976.mm.2	Trpm1	transient receptor potential cation channel, subfamily M, member 1	17364	Q2TV84	5.58	6.62	-2.06	0.0117	0.1719
TC1700002165.mm.2	Mad2l1bp	MAD2L1 binding protein	66591	Q9DCX1; Q3U0U3; Q5DU48; Q9CY15	8.04	7.37	1.59	0.0117	0.1719
TC0700002444.mm.2	Ppp5c	protein phosphatase 5, catalytic subunit	19060	Q60676; F7BX26	11.62	11.02	1.52	0.0117	0.1719
TC0800001263.mm.2	Nip7	nuclear import 7 homolog (S. cerevisiae)	66164	Q9CXK8; E9Q109	9.29	8.78	1.42	0.0117	0.1721
TC0400003590.mm.2	Rbbp4	retinoblastoma binding protein 4	19646	Q60972; A8Y5E8	12.16	11.67	1.4	0.0117	0.1725
TC0500002239.mm.2	Mfsd10	major facilitator superfamily domain containing 10	68294	Q9D2V8; D3Z2Z9; A0A0J9YVE9; A0A0J9YTR3; D6RI23; A0A0J9YUD3; D3YYM9; D3YWD5	10.44	10.91	-1.39	0.0118	0.1728
TC0200001980.mm.2	1700020A23Rik	RIKEN cDNA 1700020A23 gene	75656	Q9DA59	5.01	5.3	-1.22	0.0118	0.173
TC0400001633.mm.2	Slc30a2	solute carrier family 30 (zinc transporter), member 2	230810	Q2HJ10; B2RWB6; D3Z5N1; D3Z5N0	4.18	4.7	-1.43	0.0118	0.173
TC0700001348.mm.2	Alg8	asparagine-linked glycosylation 8 (alpha-1,3-glucosyltransferase)	381903	Q6P8H8; Q3URN2	7.78	7.24	1.45	0.0118	0.1731
TC1800000124.mm.2	Taf4b	TAF4B RNA polymerase II, TATA box binding protein (TBP)-associated factor	72504	Q8C0S6; G5E8Z2	7.94	6.95	1.99	0.0118	0.1731
TC0X00001625.mm.2	Sh3kbp1	SH3-domain kinase binding protein 1	58194	Q8R550; Q3TT90; Q3TA88; Q3TSX2; B1AZ85; E9Q0C1; B0R0Y8	14.75	14.22	1.45	0.0118	0.1734
TC1100002593.mm.2	Thg1l	tRNA-histidine guanylyltransferase 1-like (S. cerevisiae)	66628	Q9CY52; Q9D999; Q9CQT0; Q8BT63	7.9	7.32	1.5	0.0119	0.1742
TC0200000538.mm.2	Cstad	CSA-conditional, T cell activation-dependent protein	78617	Q9D245	5.18	5.92	-1.67	0.0119	0.1747
TC0500000373.mm.2	Rnf4	ring finger protein 4	19822	Q9QZS2; Q3ULB8; Q3TXE6; S4R2C9	11.42	11.13	1.23	0.012	0.175
TC1500002353.mm.2	Olfr287	olfactory receptor 287	634104	Q3US77; E9PZS7; D3Z2X4; D3YZI0	5.84	6.71	-1.84	0.012	0.175
TC0400000294.mm.2	Cnr1	cannabinoid receptor 1 (brain)	12801	P47746	3.37	3.88	-1.43	0.012	0.175
TC0200003689.mm.2	Stk39	serine/threonine kinase 39	53416	Q9Z1W9; Q3V256; G1JLS7; Q3TR01; A2AQL0	14.71	14.06	1.57	0.012	0.1754
TC1300002360.mm.2	Polr3g	polymerase (RNA) III (DNA directed) polypeptide G	67486	Q6NXY9; E0CX67	7.84	6.9	1.93	0.012	0.1755
TC0200003320.mm.2	Ralgps1	Ral GEF with PH domain and SH3 binding motif 1	241308	A2AR50; A0A0A0MQE4	7.02	5.86	2.24	0.0121	0.1758
TC0600001767.mm.2	Gm10203	predicted gene 10203 [Source:MGI Symbol;Acc:MGI:3642365]		F6QJ09	7.26	7.77	-1.43	0.0121	0.1758
TC0300002472.mm.2	Prune	prune homolog (Drosophila)	229589	Q8BIW1	11.52	10.77	1.68	0.0121	0.1758
TC0500000828.mm.2	Gm7056	predicted gene 7056	631105		6.62	7.4	-1.71	0.0121	0.1758
TC0600000768.mm.2	Prdm5	PR domain containing 5	70779	Q9CXE0; Q9D1T8; Q9D364; E9Q707; G3UWU3	6.7	6.28	1.34	0.0121	0.1758
TC0300000404.mm.2	Gm10985	predicted gene 10985 [Source:MGI Symbol;Acc:MGI:3779200]		F6T1P1	10.11	10.71	-1.51	0.0121	0.1761
TC0200001011.mm.2	Phospho2	phosphatase, orphan 2	73373	Q9D9M5; B0R0D2	11.08	10.44	1.56	0.0121	0.1761
TC0700001983.mm.2	Ppp2r2d	protein phosphatase 2, regulatory subunit B, delta	52432	Q925E7; G3UWQ1; D6RCH9; F6RV17; G3UXS9; G3UZP6	9.47	8.68	1.74	0.0121	0.1761
TC1400002856.mm.2	Gm3383; Gm3194	predicted gene 3383 (Gm3383), mRNA.; predicted gene 3194 [Source:MGI Symbol;Acc:MGI:3781373]; predicted gene 3194		J3QQ59; A6NAU6; A6NAU1; A6NAU3; A6NAV4; A6NAS3; A6NAU0; A6NAR9; A6NAT6; Q7TMK7; A6NAV1; A6NAV3; A6NAS1; A6NAT5; A6NAS2; A6NAT7; A6NAV0; A6NAT3; A6NAT1; A6NAS6	8.44	9.12	-1.61	0.0122	0.1766
TC1800001521.mm.2	Fam210a; Mir7219	family with sequence similarity 210, member A; microRNA 7219	108654; 102465702	Q8BGY7; D3Z4B5	12.6	12.05	1.46	0.0122	0.1766
TC1400001337.mm.2	Gm10837	predicted gene 10837 [Source:MGI Symbol;Acc:MGI:3642026]; predicted gene 10837		Q3UTT8	2.98	3.42	-1.35	0.0122	0.1766
TC1300001265.mm.2	Il6st	interleukin 6 signal transducer	16195	Q00560; Q3TDT5; Q6PDI9; Q3UQA0; V9GX73; V9GX52; V9GXJ5; V9GXA2; V9GXT4; V9GX00	14.4	13.96	1.36	0.0122	0.1766
TC0400003568.mm.2	Gjb5	gap junction protein, beta 5	14622	Q02739; Q542M8; Q91XA4	5.58	6.08	-1.42	0.0122	0.1766
TC0900000504.mm.2	Dpagt1	dolichyl-phosphate (UDP-N-acetylglucosamine) acetylglucosaminephosphotransferase 1 (GlcNAc-1-P transferase)	13478	P42867; Q9CPT1	11.61	10.73	1.83	0.0122	0.1767
TC1700000685.mm.2	H2-Q5	histocompatibility 2, Q region locus 5	15016	F2WVG9; F2WVG7; Q9CZ20; F2WVG6	7.44	8	-1.47	0.0122	0.1767
TC0X00001785.mm.2	Gm10491	predicted gene 10491 [Source:MGI Symbol;Acc:MGI:3642000]		D3YU47	16.4	17.25	-1.8	0.0123	0.1768
TC0600003500.mm.2	Gimap1	GTPase, IMAP family member 1	16205	P70224; Q3TFI6; D3YX11	6.02	6.36	-1.27	0.0123	0.1768
TC0200002011.mm.2	Ap5s1	adaptor-related protein 5 complex, sigma 1 subunit	69596	Q9D742; Q80V29; Q8CF73; A2ANC5; A2ANC6; A2ANC4	10.18	9.71	1.38	0.0123	0.1768
TC0200002677.mm.2	Rae1	RAE1 RNA export 1 homolog (S. pombe)	66679	Q8C570; A2ASC6; Q6PAS9	11.84	11.17	1.59	0.0123	0.177
TC0700004057.mm.2	Olfr504	olfactory receptor 504	258163	Q3SXH0; Q7TRU7	5.26	6.12	-1.82	0.0123	0.177
TC0200000924.mm.2	Psmd14	proteasome (prosome, macropain) 26S subunit, non-ATPase, 14	59029	O35593; Q9CSU2; Q3UD26; Q3UWJ0	10.5	9.96	1.46	0.0123	0.1771
TC0400001935.mm.2	Masp2	mannan-binding lectin serine peptidase 2	17175	Q91WP0; Q3UEP7	4.38	5.18	-1.74	0.0123	0.1772
TC0700004262.mm.2	Gsg1l	GSG1-like	269994	D3Z7H4	6.62	5.66	1.94	0.0123	0.1772
TC0200004248.mm.2	Pin1rt1	protein (peptidyl-prolyl cis/trans isomerase) NIMA-interacting 1, retrogene 1	241593	Q3ULQ2	4.05	4.54	-1.41	0.0124	0.1773
TC1800001107.mm.2	Rit2	Ras-like without CAAX 2	19762	P70425; F8WGU6; F2Z432	4.27	4.9	-1.55	0.0124	0.1777
TC1000000047.mm.2	Nup43	nucleoporin 43	69912	P59235; Q921S9; Q3UJY4; Q8BT98; Q7TT04	7.4	7.05	1.28	0.0124	0.178
TC1700000668.mm.2	Gpank1	G patch domain and ankyrin repeats 1	81845	Q61858; Q6PES3; Q8HWA0; H3BL77; G3UZZ1	8.23	7.38	1.8	0.0125	0.178
TC1800001150.mm.2	Nme5	NME/NM23 family member 5	75533	Q99MH5; Q3V2L8; D6RHT7	7.14	6.45	1.61	0.0125	0.178
TC0200004963.mm.2	Ggt7	gamma-glutamyltransferase 7	207182	Q99JP7; Q6KAN2; A2AQN2; H3BKA5	6.13	6.8	-1.58	0.0124	0.178
TC1100003372.mm.2	Rad51d	RAD51 homolog D	19364	O55230; Q9EP85; Q3UGT8; Q9EP92; Q9EPC0; Q9EPA9; Q9EP65; Q9EP87; B5LBC3; B5LBC4; B1ARD4; E9Q428; E9QAG0	7.08	6.37	1.63	0.0125	0.178
TC1800000091.mm.2	Gata6	GATA binding protein 6	14465	Q61169	9.12	8.59	1.44	0.0125	0.178
TC0800000222.mm.2	Gm15293	predicted gene 15293	100041759	D3YX02	5.77	6.32	-1.46	0.0125	0.178
TC1000002435.mm.2	Krtap10-4	keratin associated protein 10-4	100191037	Q08EG8; Q8BV88	6.74	7.31	-1.48	0.0125	0.178
TC0700002685.mm.2	Psmc4	proteasome (prosome, macropain) 26S subunit, ATPase, 4	23996	P54775; Q569X4; Q3TUN5; Q52L53; Q3TFA5; Q8BKU2; Q3UBF0; Q3TJ97	12.85	12.35	1.41	0.0125	0.1781
TC1500000392.mm.2	Deptor	DEP domain containing MTOR-interacting protein	97998	Q570Y9; B2ZRS7; B2ZRS3; B2ZRS5	8.8	8.34	1.37	0.0126	0.1781
TC1400002106.mm.2	Sdr39u1	short chain dehydrogenase/reductase family 39U, member 1	654795	Q5M8N4	12.29	11.71	1.49	0.0125	0.1781
TC0200002409.mm.2	Manbal	mannosidase, beta A, lysosomal-like	69161	Q9D8X0; A2BGN7	8.46	7.82	1.56	0.0126	0.1781
TC0400003003.mm.2	Ifna14	interferon alpha 14	404549	Q810G3	5.31	5.96	-1.56	0.0126	0.1781
TC0X00003390.mm.2	Rhox4e	reproductive homeobox 4E	194856	B9EJQ9; Q504P9	6.55	7.43	-1.85	0.0125	0.1781
TC1600000665.mm.2	Cd200r2	Cd200 receptor 2	271375	Q6XJV6	5.34	6.1	-1.69	0.0126	0.1781
TC1100002967.mm.2	Cox10	cytochrome c oxidase assembly protein 10	70383	Q8CFY5; Q3U3N1; Q3T981; Q3TAS4; Q3UDN4	12.71	12.14	1.49	0.0125	0.1781
TC0200004750.mm.2	Rrbp1	ribosome binding protein 1	81910	Q99PL5; Q8CAB9; Q6ZPS0; Q3ULC0; A2AVJ7	9.63	10.1	-1.38	0.0125	0.1781
TC0900002327.mm.2	Chrna3	cholinergic receptor, nicotinic, alpha polypeptide 3	110834	Q8R4G9; Q0VBK4; Q8VHH6; Q8VI11	4.58	5.32	-1.67	0.0126	0.1781
TC1700002819.mm.2	H2-T23	histocompatibility 2, T region locus 23	15040	P06339; Q3V014; Q31153; Q0WXH4; Q4FZH9; F2WVG8; O98032; F2WVH0; A7VMS5; Q9TQB1; Q62142; Q52L73; K7WBQ4	9.44	10.14	-1.63	0.0126	0.1781
TC0600001065.mm.2	V1ra8	vomeronasal 1 receptor, A8	113850	Q9EQ48	4.73	5.34	-1.52	0.0126	0.1782
TC0500002434.mm.2	Gm8069	PREDICTED: predicted pseudogene 8069 (Gm8069), mRNA.			11.64	10.45	2.28	0.0126	0.1782
TC1100002712.mm.2	Olfr1373	olfactory receptor 1373	211472	Q3B853; Q7TQT6; Q3B887	5.71	6.67	-1.95	0.0126	0.1782
TC1500000235.mm.2	Laptm4b	lysosomal-associated protein transmembrane 4B	114128	Q91XQ6; B2CZK6	10.57	10.91	-1.26	0.0126	0.1783
TC1200001685.mm.2	Dnajb9	DnaJ (Hsp40) homolog, subfamily B, member 9	27362	Q9QYI6	14.36	13.74	1.54	0.0126	0.1783
TC0500000878.mm.2	Shroom3	shroom family member 3	27428	Q9QXN0; B7ZNA0; E9QMY5; E9Q6I3; G3UXH3	8.56	7.59	1.95	0.0127	0.1783
TC1000003173.mm.2	Olfr767	olfactory receptor 767	258315	Q8VG33	6.47	7.25	-1.71	0.0127	0.1783
TC0900000667.mm.2	Psma4	proteasome (prosome, macropain) subunit, alpha type 4	26441	Q9R1P0; Q3TL95; Q3UCF0; E9Q0X0; E9PW69	14.64	14.09	1.46	0.0127	0.1783
TC0100003374.mm.2	Prdx6	peroxiredoxin 6	11758	O08709; Q53ZU7; Q6GT24; Q6A0D0; Q8BPD3; D3Z0Y2	10.58	10.07	1.43	0.0127	0.1783
TC1700000489.mm.2	Pnpla1	patatin-like phospholipase domain containing 1	433091	Q3V1D5; B2KF06	5.95	6.67	-1.65	0.0127	0.1783
TC0700003912.mm.2	Hbb-bh1	hemoglobin Z, beta-like embryonic chain	15132	P04444; Q5EBL1; Q9CZK5; Q61600; Q3TUN7	7.07	4.87	4.62	0.0127	0.1783
TC1100004286.mm.2	Drg1	developmentally regulated GTP binding protein 1	13494	P32233; Q5NBZ3; Q8BNS0; Q8CHR8; D6RHA5	10.79	10.23	1.47	0.0127	0.1783
TC0200000473.mm.2	Wdr5	WD repeat domain 5	140858	P61965; Q3UNQ3; F6Q3W0	9.61	9.05	1.48	0.0127	0.1783
TC1600001303.mm.2	Slc25a1	solute carrier family 25 (mitochondrial carrier, citrate transporter), member 1	13358	Q8JZU2; F6VVY4	8.76	11.75	-7.92	0.0127	0.1786
TC1600000409.mm.2	Bdh1	3-hydroxybutyrate dehydrogenase, type 1	71911	Q80XN0; A1E283; D3Z2Y8	11.34	9.77	2.97	0.0127	0.1787
TC0500001771.mm.2	Zscan25	zinc finger and SCAN domain containing 25	666311	B2RX31; B9EKU2	7.72	8.76	-2.06	0.0128	0.1789
TC0400002513.mm.2	Vcp	valosin containing protein	269523	Q01853; Q8BNF8	13.18	12.47	1.63	0.0128	0.1791
TC0200001102.mm.2	Mtx2	metaxin 2	53375	O88441; Q8C454; Q3TI40; Q3TI19	13.96	13.08	1.85	0.0128	0.1791
TC1300001954.mm.2	1110007C09Rik	RIKEN cDNA 1110007C09 gene	68480	Q9D1I2; B2RV71; Q80VN1	10.91	10.14	1.71	0.0128	0.1791
TC0500001751.mm.2	Bri3	brain protein I3	55950	P28662; Q8C7X8; Q8C4X5; E9PUB2	12.19	11.56	1.54	0.0129	0.1793
TC0400001395.mm.2	Pabpc4	poly(A) binding protein, cytoplasmic 4	230721	Q6PHQ9; Q91YZ8; Q99LF8; Q3TSA5; Q3UX16; Q3TUS5; A3KFU8; A3KFU5; V9GXG3	14.05	12.97	2.12	0.0129	0.1793
TC0200001896.mm.2	Gm17555	predicted gene, 17555 [Source:MGI Symbol;Acc:MGI:4937189]		F6U8B9	8.83	9.4	-1.48	0.0128	0.1793
TC1900000259.mm.2	Gm5512	required for meiotic nuclear division 1 pseudogene	433224		11.04	10.54	1.42	0.0128	0.1793
TC1500000777.mm.2	Mpped1	metallophosphoesterase domain containing 1	223726	Q91ZG2; B1APX5; F2Z3Z7; E9PYE1; E9PWC1; F7BTE7; E9Q0C0; F7D2T2; E9PZI5; E9Q2Q2	6.14	6.65	-1.43	0.0129	0.1793
TC0500002182.mm.2	Ift172	intraflagellar transport 172	67661	Q6VH22	9.22	8.74	1.4	0.0129	0.1793
TC0500001796.mm.2	Rasl11a	RAS-like, family 11, member A	68895	Q6IMB1	6.43	5.39	2.06	0.0128	0.1793
TC0400000700.mm.2	Prpf4	PRP4 pre-mRNA processing factor 4 homolog (yeast)	70052	Q9DAW6; Q059T9; Q8BTJ0; Q80WA7	7.39	6.97	1.34	0.0129	0.1795
TC0300002959.mm.2	Sgms2	sphingomyelin synthase 2	74442	Q9D4B1; D3YVS9	5.49	6.4	-1.88	0.0129	0.1797
TC0300001244.mm.2	Gclm	glutamate-cysteine ligase, modifier subunit	14630	O09172; Q4FJZ6; Q3T9P2; F6VNW5; H3BJA3	10.91	10.26	1.57	0.0131	0.1797
TC0700002279.mm.2	Vmn2r38	vomeronasal 2, receptor 38	434110	G3UYA8	6.24	7	-1.7	0.013	0.1797
TC1700001598.mm.2	Tnfrsf12a	tumor necrosis factor receptor superfamily, member 12a	27279	Q9CR75; E9PZT5	12.65	10.97	3.21	0.013	0.1797
TC1800000201.mm.2	Fhod3	formin homology 2 domain containing 3	225288	Q76LL6; Q6P9T5	11.96	10.91	2.07	0.013	0.1797
TC1200001971.mm.2	Atp6v1d	ATPase, H+ transporting, lysosomal V1 subunit D	73834	P57746; Q3U684; Q3U861; Q9CTI8; Q3UK81; Q3UJH5	11.98	11.5	1.39	0.0131	0.1797
TC0600003324.mm.2	E330021D16Rik	RIKEN cDNA E330021D16 gene	100502936	Q8BW45; Q3TS71	3.91	4.35	-1.36	0.0131	0.1797
TC0200004681.mm.2	Trmt6	tRNA methyltransferase 6	66926	Q8CE96	9.49	9.04	1.37	0.013	0.1797
TC1100000738.mm.2	Nt5m	5,3-nucleotidase, mitochondrial; 5',3'-nucleotidase, mitochondrial	103850	Q8VCE6	8.61	7.86	1.69	0.0131	0.1797
TC1100003733.mm.2	Gm14180	predicted gene 14180 [Source:MGI Symbol;Acc:MGI:3650017]		B1AQA0	7.44	8.43	-1.98	0.013	0.1797
TC1500001863.mm.2	Sox10	SRY (sex determining region Y)-box 10	20665	Q04888; O88418; Q8C916; Q80V12	6.19	6.93	-1.67	0.013	0.1797
TC1400001810.mm.2	Gm7980	predicted gene 7980 [Source:MGI Symbol;Acc:MGI:3647449]; predicted gene 7980		L7N471	6.67	7.4	-1.65	0.0131	0.1797
TC1900000021.mm.2	Aldh3b2	aldehyde dehydrogenase 3 family, member B2	621603	Q497U8; E9Q3E1	5.98	6.88	-1.86	0.013	0.1797
TC1000000540.mm.2	Dnajb12	DnaJ (Hsp40) homolog, subfamily B, member 12	56709	Q9QYI4; Q8C4C9; D6RHR9	8.27	7.43	1.78	0.0131	0.1797
TC1200002525.mm.2	Serpina3g	serine (or cysteine) peptidase inhibitor, clade A, member 3G	20715	Q5I2A0; Q3U0Y1; Q4V9W0; Q62259; F2Z405; E9Q499	5.84	6.63	-1.73	0.013	0.1797
TC1300001471.mm.2	Tbce	tubulin-specific chaperone E	70430	Q8CIV8; E0CXJ6; E0CZ81	11.61	11.01	1.52	0.0131	0.1797
TC0900000386.mm.2	Olfr889	olfactory receptor 889	258475	Q9EQA4; L7N1Y6	3.82	4.5	-1.6	0.0131	0.1797
TC0700001633.mm.2	Ctr9	Ctr9, Paf1/RNA polymerase II complex component, homolog (S. cerevisiae)	22083	Q62018; Q05DK2; Q05CJ7; Q6IQZ4	8.87	8.48	1.31	0.013	0.1797
TC1500001847.mm.2	Mfng	MFNG O-fucosylpeptide 3-beta-N-acetylglucosaminyltransferase	17305	O09008; Q3UPI0	7.48	8.36	-1.84	0.0131	0.1797
TC0600001414.mm.2	Vmn2r26	vomeronasal 2, receptor 26	56552	Q6TAC4	4.84	5.57	-1.66	0.013	0.1797
TC0800003176.mm.2	2810004N23Rik	RIKEN cDNA 2810004N23 gene	66523	Q8CIL4; Q3TKJ9; Q9CSU7	10.78	10.06	1.65	0.0131	0.1797
TC1100000368.mm.2	Fam196b	family with sequence similarity 196, member B	574403	Q6GQV1	4.39	4.67	-1.21	0.013	0.1797
TC0400001433.mm.2	Rspo1	R-spondin 1	192199	Q9Z132; B1ASC1	5.62	6.26	-1.56	0.0131	0.1797
TC0400002248.mm.2	Osgin2	oxidative stress induced growth inhibitor family member 2	209212	Q3TEE9; Q8BX74; Q3UFX5; Q91Z13; A2AMG8	8.49	8.2	1.22	0.0131	0.1799
TC0400003379.mm.2	Atp6v0b	ATPase, H+ transporting, lysosomal V0 subunit B	114143	Q91V37; Q3U889; Q91VS4; Q8JZR5; M0QW50; A0A0A0MQI2; M0QWE4; A0A0A0MQJ5	10.65	10.39	1.2	0.0132	0.1804
TC0700001620.mm.2	Ipo7; Snora23	importin 7; small nucleolar RNA, H/ACA box 23	233726; 100379145	Q9EPL8	14.28	13.61	1.58	0.0132	0.1804
TC0800002184.mm.2	Wwc2	WW, C2 and coiled-coil domain containing 2	52357	Q6NXJ0	12.6	11.65	1.92	0.0132	0.1804
TC1300001836.mm.2	Bloc1s5	biogenesis of lysosomal organelles complex-1, subunit 5, muted	17828	Q8R015; Q3TB02	8.96	8.1	1.81	0.0132	0.1804
TC1200001725.mm.2	Heatr5a	HEAT repeat containing 5A	320487	Q5PRF0	9.79	9.28	1.42	0.0133	0.1813
TC1500002295.mm.2	Npff; Atf7	neuropeptide FF-amide peptide precursor; activating transcription factor 7	54615; 223922	Q9WVA8; Q3KNG4; Q7TNN1; Q8R0S1; Q3U2X8; Q3TZR9; V9GXX5; V9GX99; V9GXY2; V9GXN6; Q3US59	11.8	12.34	-1.46	0.0133	0.1813
TC0900002065.mm.2	Olfr934	olfactory receptor 934	258434	Q2HJC7; Q9EQ87	4.16	4.62	-1.37	0.0133	0.1813
TC0X00000346.mm.2	Rhox4c	reproductive homeobox 4C	434759	Q2MDG1	5.88	6.26	-1.3	0.0133	0.1816
TC1100001074.mm.2	Pitpna	phosphatidylinositol transfer protein, alpha	18738	P53810; Q5ND42; Q3TGI6; Q3UE53; Q3TIQ3; F8WGG5; J3QQ30; J3QPW1	13.17	12.59	1.5	0.0133	0.1816
TC0300001403.mm.2	LOC102634333	uncharacterized LOC102634333	102634333	E0CYV9	12.78	11.73	2.07	0.0133	0.1816
TSUnmapped00000037.mm.2	Pemt	phosphatidylethanolamine N-methyltransferase	18618	Q61907	7.13	6.79	1.27	0.0134	0.1819
TC1300001135.mm.2	Serf1	small EDRK-rich factor 1	20365	O88892; B2KF71; B2KF73	7.81	7.38	1.35	0.0134	0.1819
TC1300001525.mm.2	A530099J19Rik	RIKEN cDNA A530099J19 gene	319293	B9EKH0; Q8BLT7	5.98	6.84	-1.82	0.0134	0.1819
TC1500001202.mm.2	Brix1	BRX1, biogenesis of ribosomes, homolog (S. cerevisiae)	67832	Q9DCA5; Q8CEX3; F6WEP7; F6QAG4; E9Q2V8	10.47	10.15	1.25	0.0134	0.1819
TC0500002343.mm.2	Qdpr	quinoid dihydropteridine reductase	110391	Q8BVI4; D3YWR7; D3Z099; D3Z1A1	9.8	9.33	1.39	0.0134	0.1819
TC1900001005.mm.2	Ppp2r5b	protein phosphatase 2, regulatory subunit B, beta; protein phosphatase 2, regulatory subunit B', beta	225849	Q6PD28; Q3V3S8; Q8R342	8.87	8.26	1.53	0.0134	0.182
TC0300001996.mm.2	Gm21954	predicted gene, 21954 [Source:MGI Symbol;Acc:MGI:5439423]		J3QJU4	13.09	14.4	-2.48	0.0134	0.182
TC0600003108.mm.2	C1s1	complement component 1, s subcomponent 1	50908	Q8CG14; Q3T9K7; Q14DT6; E9Q6C2; E0CZE7; E0CYK5	9.63	10.52	-1.84	0.0134	0.182
TC0900003170.mm.2	Trim71	tripartite motif-containing 71	636931	Q1PSW8; Q8C888	4.44	4.79	-1.27	0.0135	0.1827
TC0100002772.mm.2	A730008H23Rik; Hjurp; 6430706D22Rik	RIKEN cDNA A730008H23 gene; Holliday junction recognition protein; RIKEN cDNA 6430706D22 gene	212427; 381280; 78605	Q6PG16; Q99KB1; Q3UX50; Q497U4; Q6P6N2; Q8CCK3; E9QKG8; E9Q4T0; F6XR06; D6RI36; Q497U3	9.5	10.18	-1.6	0.0135	0.1827
TC0200004941.mm.2	Necab3	N-terminal EF-hand calcium binding protein 3	56846	Q9D6J4; A2AKF0	5.91	6.52	-1.52	0.0135	0.1827
TC1900000005.mm.2	Mrpl21	mitochondrial ribosomal protein L21	353242	Q9D1N9; D6RJ32	12.28	11.61	1.59	0.0135	0.1827
TC0800003076.mm.2	Aprt	adenine phosphoribosyl transferase	11821	P08030	9.55	8.46	2.13	0.0135	0.1827
TC0800002938.mm.2	Clec18a	C-type lectin domain family 18, member A	353287	Q7TSQ1	4.93	5.49	-1.48	0.0135	0.1828
TC0900001979.mm.2	Aplp2	amyloid beta (A4) precursor-like protein 2	11804	Q06335; Q60709; Q3UDL6; Q64348; Q3U9N6; Q9CYS4; Q3TPZ7; Q3U775; Q3TV12; Q7TT34; Q8R0R7	13.35	14.21	-1.82	0.0135	0.1828
TC0400002063.mm.2	Pank4	pantothenate kinase 4	269614	Q80YV4; Q05CZ0; F7B6K4	8.22	7.58	1.55	0.0135	0.1828
TC0200004985.mm.2	Scand1	SCAN domain-containing 1	19018	Q9Z0V9; Q8C2P0; Q571L0; Q2M4I6	7.4	6.69	1.64	0.0136	0.1831
TC1100000571.mm.2	Phykpl	5-phosphohydroxy-L-lysine phospholyase	72947	Q8R1K4; F8WHK6	6.32	5.51	1.76	0.0136	0.1831
TC0600000361.mm.2	Atp6v0c	ATPase, H+ transporting, lysosomal V0 subunit C	11984		14.96	14.22	1.67	0.0136	0.1832
TC1100003567.mm.2	Acsf2	acyl-CoA synthetase family member 2	264895	Q8VCW8	8.06	8.8	-1.67	0.0136	0.1832
TC1400000421.mm.2	1700024B05Rik	RIKEN cDNA 1700024B05 gene [Source:MGI Symbol;Acc:MGI:1922768]; RIKEN cDNA 1700024B05 gene		E9Q6D7; E9PZD6	6.95	7.28	-1.26	0.0137	0.1833
TC0400003496.mm.2	4930535I16Rik	RIKEN cDNA 4930535I16 gene [Source:MGI Symbol;Acc:MGI:1922470]		Q9CUI2	6.99	7.35	-1.28	0.0136	0.1833
TC1900001155.mm.2	Olfr1428	olfactory receptor 1428	258673	Q0VDY1	4.1	4.54	-1.35	0.0136	0.1833
TC1900000683.mm.2	Nolc1	nucleolar and coiled-body phosphoprotein 1	70769	Q3UBB6; Q6ZQK6; Q3UI16; Q3TKZ9; Q3U6W2; Q8CE21; E9Q5C9	7.15	6.52	1.54	0.0137	0.1833
TC0X00002457.mm.2	Gm5640	predicted gene 5640	434797	A3KG49	5.63	6.17	-1.45	0.0137	0.1833
TC1300000054.mm.2	Dip2c	DIP2 disco-interacting protein 2 homolog C (Drosophila)	208440	B2RQ71; B7ZMZ7; Q6PGL8; Q8CBE5; Q6NY04; Q69ZV2; Q5EBR0; Q9D6I2; E9PWR4	9.99	9.18	1.75	0.0137	0.1833
TC1700002315.mm.2	Lrg1	leucine-rich alpha-2-glycoprotein 1	76905	Q91XL1	6.49	7.2	-1.64	0.0136	0.1833
TC0100001944.mm.2	Vcpip1	valosin containing protein (p97)/p47 complex interacting protein 1	70675	Q8CDG3; Q05DM9; Q3UMT4; Q80T83	10.47	10.13	1.27	0.0137	0.1834
TC0700003061.mm.2	Mrgprx1	MAS-related GPR, member X1	404242	Q8CIP3; B2RWR5	5.63	6.38	-1.68	0.0137	0.1834
TC0900002817.mm.2	Tmed3	transmembrane emp24 domain containing 3	66111	Q78IS1	10.48	9.75	1.66	0.0137	0.1835
TC1400000945.mm.2	Trim35	tripartite motif-containing 35	66854	Q8C006; Q8C0B8; Q3UJA9; F6U6G6	10.16	9.66	1.42	0.0137	0.1835
TC0500000908.mm.2	Gm16513; Gm16367	predicted gene, Gm16513; predicted gene 16367	100041253; 545762	D3YUJ6; Q499D3; Q3UL49	6.52	7.05	-1.45	0.0137	0.1835
TC0500003220.mm.2	Anapc5	anaphase-promoting complex subunit 5	59008	Q8BTZ4; Q3TWF7; Q3U5Y4; Q3UFC2; Q3TGH0; Q3TXL9; Q3U981; Q3THU3; A0A0G2JE03; A0A0G2JDM7; A0A0G2JDE8	14.17	13.76	1.33	0.0137	0.1835
TC0500001369.mm.2	Brap	BRCA1 associated protein	72399	Q99MP8; D6RG84; A0A0G2JF68	10.72	10.08	1.56	0.0138	0.1838
TC0500001496.mm.2	Piwil1	piwi-like RNA-mediated gene silencing 1	57749	Q9JMB7	4.68	5.18	-1.42	0.0138	0.1838
TC1900001029.mm.2	Nudt22	nudix (nucleoside diphosphate linked moiety X)-type motif 22	68323	Q9DD16	9.4	8.36	2.06	0.0138	0.1838
TC1100003724.mm.2	Krtap4-2	keratin associated protein 4-2	68673	B2RU49; Q9D122; B1AQ85	7.06	7.81	-1.67	0.0138	0.1838
TC0700004557.mm.2	Krtap5-2	keratin associated protein 5-2	71623	Q9D5Z7; A0A087WRV2; E9QML2	6.07	6.33	-1.2	0.0138	0.1838
TC1700000846.mm.2	Clic5	chloride intracellular channel 5	224796	Q8BXK9	15.18	14.58	1.51	0.0138	0.1838
TC0700004062.mm.2	Olfr517	olfactory receptor 517	258136	B9EKC9; Q7TRU4	4.64	5.15	-1.43	0.0138	0.1838
TC0800001236.mm.2	Dus2	dihydrouridine synthase 2	66369	Q9D7B1; Q14A90; D3Z4C7	6.91	6.2	1.64	0.0139	0.184
TC0100001200.mm.2	Lrrn2	leucine rich repeat protein 2, neuronal	16980	Q6PHP6; Q61974; Q6US92	6.14	6.51	-1.29	0.0138	0.184
TC0400001110.mm.2	Ttc22	tetratricopeptide repeat domain 22	230576	Q8C159; A2AVQ6	5.43	6.21	-1.71	0.0139	0.184
TC1300002339.mm.2	Rfesd	Rieske (Fe-S) domain containing	218341	Q8K2P6	8.93	8.15	1.72	0.0139	0.184
TC1300000532.mm.2	Rbm24	RNA binding motif protein 24	666794	D3Z4I3	11.93	11	1.91	0.0139	0.184
TC1300002096.mm.2	Gkap1	G kinase anchoring protein 1	56278	Q9JMB0	10.68	10.37	1.24	0.0138	0.184
TC1400000743.mm.2	Oxa1l	oxidase assembly 1-like	69089	Q8BGA9; Q3U3X8; Q3TC56; Q3TR38; Q3UTE7	16.2	15.35	1.81	0.0139	0.184
TC1500001872.mm.2	Csnk1e	casein kinase 1, epsilon	27373	Q9JMK2; Q3TYE1; Q9QUI3; A8Y2Z5; A8Y2Z9; A9J9D8	10.95	10.49	1.38	0.0139	0.184
TC1300001191.mm.2	3830408C21Rik	RIKEN cDNA 3830408C21 gene	100040322	Q8C743	5.94	6.72	-1.71	0.0139	0.184
TC1000001822.mm.2	Pex7	peroxisomal biogenesis factor 7	18634	P97865; B7ZNK8; F6QU40	10.27	9.6	1.59	0.0139	0.184
TC1700001439.mm.2	Pacrg	PARK2 co-regulated	69310	Q9DAK2; Q0VB91; Q3UXK4	6.25	5.52	1.66	0.0139	0.184
TC1700000541.mm.2	Pknox1	Pbx/knotted 1 homeobox	18771	O70477	7.18	6.63	1.46	0.0139	0.184
TC1000000502.mm.2	Hsf2	heat shock factor 2	15500	P38533; Q8BWK6	10.73	10.28	1.37	0.0139	0.184
TC1900001151.mm.2	Olfr1424	olfactory receptor 1424	258676	Q8VFV1	4.56	5.19	-1.54	0.014	0.1844
TC0600002486.mm.2	Rnf181	ring finger protein 181	66510	Q9CY62; D3YUJ1; S4R1H9; S4R1P6; S4R1T4; F6SLH0; S4R201; S4R2J5	10.74	10.18	1.47	0.014	0.1845
TC1600001393.mm.2	BC106179	cDNA sequence BC106179	320099	Q8C9L1; Q8C8L4	6.4	7.21	-1.76	0.014	0.1845
TC1400000793.mm.2	Ltb4r1	leukotriene B4 receptor 1	16995	O88855; Q3U2P2; A7VJD3	4.14	4.6	-1.38	0.014	0.1845
TC0100001313.mm.2	B3galt2	UDP-Gal:betaGlcNAc beta 1,3-galactosyltransferase, polypeptide 2	26878	O54905	7.64	9.35	-3.26	0.014	0.1846
TC1200000829.mm.2	Eif2b2	eukaryotic translation initiation factor 2B, subunit 2 beta	217715	Q99LD9; Q8BK57; D3Z487; D3Z7J6	9.07	8.54	1.45	0.0141	0.185
TC1100003747.mm.2	Krtap17-1	keratin associated protein 17-1	77914	A2A5X6	6.52	7.15	-1.55	0.0142	0.1862
TC5_GL456354_random00000004.mm.2	E330014E10Rik; Gm3286	RIKEN cDNA E330014E10 gene; predicted gene 3286	665943; 100041354	E9PVT6	6.3	6.95	-1.56	0.0142	0.1862
TC0300001255.mm.2	Sec24d	Sec24 related gene family, member D (S. cerevisiae)	69608	Q6NXL1; Q8R0M3; Q80V21	10.62	10.02	1.52	0.0142	0.1866
TC0400003344.mm.2	Akr1a1	aldo-keto reductase family 1, member A1 (aldehyde reductase)	58810	Q9JII6; Q540D7; Q3UJW9; Q80XJ7; B1AXW3	13.55	13.01	1.46	0.0143	0.1866
TC1900000903.mm.2	Aip	aryl-hydrocarbon receptor-interacting protein	11632	O08915; D3YW40	7.32	6.39	1.91	0.0143	0.1866
TC0300000754.mm.2	Krtcap2	keratinocyte associated protein 2	66059	Q5RL79; A0A0A0MQN1	14.92	14.46	1.38	0.0143	0.1866
TC0500000800.mm.2	Odam	odontogenic, ameloblast asssociated	69592	A1E960	6.56	7.13	-1.48	0.0142	0.1866
TC0500000069.mm.2	Gm8879	predicted gene 8879 [Source:MGI Symbol;Acc:MGI:3648905]		F6R3J9; J3QNE1	6.17	7.17	-2	0.0143	0.1866
TC0500003261.mm.2	Eif2b1	eukaryotic translation initiation factor 2B, subunit 1 (alpha)	209354	Q99LC8; Q3UZR8; D3YZ05; D6RI38; D3Z151	10.21	9.57	1.56	0.0143	0.1866
TC1300002335.mm.2	Rhobtb3	Rho-related BTB domain containing 3	73296	Q9CTN4; Q8BV11	9.95	9.4	1.46	0.0143	0.1866
TC1800000636.mm.2	Il17b	interleukin 17B	56069	Q9QXT6	7.21	7.74	-1.44	0.0143	0.1866
TC0900002038.mm.2	Ei24	etoposide induced 2.4 mRNA	13663	Q61070; Q8C5G8; C3VDI2; V9GXU0; V9GXH2	12.03	11.78	1.2	0.0143	0.1866
TC0700002793.mm.2	Scgb1b2	secretoglobin, family 1B, member 2	57426	O35176	4.85	5.63	-1.72	0.0143	0.1866
TC1000000764.mm.2	Gm10024	predicted gene 10024	100009614	A0A0A0MQA4	4.07	4.55	-1.39	0.0143	0.1866
TC0300001578.mm.2	Ptger3	prostaglandin E receptor 3 (subtype EP3)	19218	P30557; Q6PDF2; G3UYL9	4.55	5.79	-2.36	0.0143	0.1866
TC0700004075.mm.2	Trim66	tripartite motif-containing 66	330627	Q924W6; B2RQQ4; Q6A089; Q5SEK5; Q3UH62; E9QLR8; E9PZP2	4.17	3.64	1.45	0.0143	0.1866
TC1400001561.mm.2	Zfp503	zinc finger protein 503	218820	Q7TMA2	4.63	5.16	-1.44	0.0142	0.1866
TC0800001121.mm.2	Ccl17	chemokine (C-C motif) ligand 17	20295	Q9WUZ6; Q9R043; F6R5P4	5.52	6.28	-1.69	0.0143	0.1866
TC1100003079.mm.2	Elp5	elongator acetyltransferase complex subunit 5	54351	Q99L85; F8WIE7; J3QN35; J3QJV1; J3QMW4; B1AR48	11.82	11.46	1.28	0.0144	0.1868
TC0200001134.mm.2	Plekha3	pleckstrin homology domain-containing, family A (phosphoinositide binding specific) member 3	83435	Q9ERS4	12.97	12.43	1.45	0.0144	0.1869
TC0400003327.mm.2	Faah	fatty acid amide hydrolase	14073	O08914; Q3UUF0; Q8C541	4.87	5.47	-1.51	0.0144	0.1869
TC1200000486.mm.2	Prps1l3; Mipol1	phosphoribosyl pyrophosphate synthetase 1-like 3; mirror-image polydactyly gene 1 homolog (human)	328099; 73490	Q9D9F8; Q3UYQ0; Q3UUQ6; Q8BUF3; Q8BWT7; Q3TFV9; Q3TQL5; Q8BXL3; G3UXL2; E9Q8Z7; G3UVV8; E9PZ24	7.11	6.7	1.33	0.0144	0.1869
TC0100000393.mm.2	Coq10b	coenzyme Q10 homolog B (S. cerevisiae)	67876	Q3THF9; G5E8J7	11.8	11.18	1.53	0.0144	0.1869
TC1100001004.mm.2	Ankfy1	ankyrin repeat and FYVE domain containing 1	11736	Q810B6; B7ZP20	9.79	10.13	-1.26	0.0144	0.1869
TC0700002156.mm.2	Rdh13	retinol dehydrogenase 13 (all-trans and 9-cis)	108841	Q8CEE7; D3YVJ8	9.96	9.56	1.31	0.0144	0.1869
TC1400002333.mm.2	Pdlim2	PDZ and LIM domain 2	213019	Q8R1G6; F7C957; A0A087WPL1; E9Q996	7.61	8.14	-1.45	0.0144	0.1869
TC1000000045.mm.2	Lrp11	low density lipoprotein receptor-related protein 11	237253	Q8CB67; F6XYG6; D3Z2B1; D3Z3A7; F7AX87	4.87	4.14	1.65	0.0145	0.187
TC1600001498.mm.2	Pigx	phosphatidylinositol glycan anchor biosynthesis, class X	72084	Q99LV7; A0A087WSN5; F7DFD7; F6QPF7; F6XTT6; F7CUX5; F6WL03; F6RUP6; F6YX19	9.24	8.44	1.74	0.0145	0.187
TC0500001080.mm.2	Rpap2	RNA polymerase II associated protein 2	231571	Q8VC34; A0A0G2JDU8; D3Z2V7	9.43	9.22	1.15	0.0145	0.187
TC0700002705.mm.2	Nfkbib	nuclear factor of kappa light polypeptide gene enhancer in B cells inhibitor, beta	18036	Q60778; Q8VC27; Q80WN0; Q80WN1; D3Z358	9.96	9.34	1.53	0.0145	0.187
TC1400002345.mm.2	Fam160b2	family with sequence similarity 160, member B2	239170	Q80YR2; Q8C4T0	6.94	6.43	1.43	0.0145	0.187
TC0800001923.mm.2	Ash2l	ash2 (absent, small, or homeotic)-like (Drosophila)	23808	Q91X20; Q3UKZ9; Q3UJ62; Q3UJY9; E9PU93; D3YYA0; D6RI55; D6RET1	10.35	9.93	1.34	0.0145	0.187
TC0400001626.mm.2	Aim1l	absent in melanoma 1-like	230806	Q811L3; B2RWW9; B7ZCC2; I7HIQ4; I7HM00	5.63	6.34	-1.63	0.0145	0.187
TC0100002274.mm.2	Mettl21e	methyltransferase like 21E	403183	Q8CDZ2	5.79	6.41	-1.54	0.0145	0.187
TC1800000154.mm.2	Dsg1b	desmoglein 1 beta	225256	Q7TSF1; B2RQH0; Q9CUH7	5.69	6.18	-1.4	0.0145	0.187
TC0700001150.mm.2	Vps33b	vacuolar protein sorting 33B (yeast)	233405	P59016; Q8C076; S4R227; S4R1H4	7.87	7.28	1.5	0.0145	0.1872
TC1700001301.mm.2	Tmem247	transmembrane protein 247	78469	Q497K7	4.63	5.42	-1.73	0.0145	0.1872
TC1700000009.mm.2	Tiam2	T cell lymphoma invasion and metastasis 2	24001	Q6ZPF3	7.76	6.84	1.89	0.0146	0.1873
TC0600002728.mm.2	Chchd4	coiled-coil-helix-coiled-coil-helix domain containing 4	72170	Q8VEA4	8.31	7.24	2.1	0.0146	0.1873
TC0200000953.mm.2	Scn2a1	sodium channel, voltage-gated, type II, alpha 1	110876	A9JQD3; Q68V27; Q62242; Q8C274; Q8CCS4; Q8CAJ8; B1AWN6; F7AMU5	5.65	6.32	-1.59	0.0146	0.1873
TC0600000331.mm.2	Cald1	caldesmon 1	109624	Q8VCQ8; Q3TUS1; Q7TMN5; Q8VD79; Q3UGC3; D3Z6I7; E9Q0M9; E9QA16; E9QA15; F6ZAW1; F6RGN9; F6T2Z7; E9Q9F3; F6QLP8; S4R1T7	10.17	10.66	-1.4	0.0146	0.1873
TC1400000435.mm.2	LOC101056159	uncharacterized LOC101056159	101056159	K7N744	4.94	5.97	-2.04	0.0146	0.1873
TC1000002725.mm.2	Socs2	suppressor of cytokine signaling 2	216233	O35717; Q548Q7; Q8CCG3; D3Z441; D3YZ26; F6RVG2; D3Z355	11.68	12.37	-1.61	0.0146	0.1873
TC1900000232.mm.2	Mrpl16	mitochondrial ribosomal protein L16	94063	Q99N93; Q9CSU4	10.31	9.75	1.47	0.0147	0.1875
TC0400002621.mm.2	Erp44	endoplasmic reticulum protein 44	76299	Q9D1Q6; Q3URM4	12.21	11.84	1.29	0.0147	0.1875
TC0400000436.mm.2	Tesk1	testis specific protein kinase 1	21754	O70146; D6RFP6	11.05	10.5	1.47	0.0147	0.1875
TC1100002121.mm.2	Nf2	neurofibromatosis 2	18016	P46662; Q9D3K3; Q3TIW4; Q62207; F8WJ43; F6X089; F7D6P2; F7DBY2; E9PW99; E9Q7I0; Q99K59	11.64	10.9	1.67	0.0146	0.1875
TC0700004642.mm.2	Samd4b	sterile alpha motif domain containing 4B	233033	Q80XS6; G5E8A7	6.49	5.74	1.68	0.0147	0.1875
TC1700001780.mm.2	Cpne5	copine V	240058	Q8JZW4; Q8BVA1; E9Q1V2	5.1	5.59	-1.41	0.0146	0.1875
TC1700002777.mm.2	Zbtb22	zinc finger and BTB domain containing 22	81630	Q9Z0G7; Q3TXW4; Q3TW94; Q9CTH2; G3UWM3	7.1	6.19	1.88	0.0146	0.1875
TC0100003108.mm.2	Tmem183a	transmembrane protein 183A	57439	Q9JJB9; Q9CSF0	9.22	8.59	1.55	0.0147	0.1875
TC1800000014.mm.2	Mtpap	mitochondrial poly(A) polymerase	67440	Q9D0D3; Q8BRB4	10.38	9.92	1.38	0.0147	0.1875
TC0200001374.mm.2	Pacsin3	protein kinase C and casein kinase substrate in neurons 3	80708	Q99JB8; Q543N7; F6W8Y8; B1AW94; B1AW91; A6PWR1; B1AW92; B1AW95; B1AW93	11.31	10.36	1.93	0.0147	0.1876
TC0600000834.mm.2	Reep1	receptor accessory protein 1	52250	Q8BGH4	10.58	9.86	1.65	0.0147	0.1878
TC0500001766.mm.2	Bud31	BUD31 homolog (yeast)	231889	Q6PGH1; E0CX20	11.02	10.73	1.22	0.0147	0.1878
TC1000000261.mm.2	Soga3	SOGA family member 3	67412	Q6NZL0	3.95	4.5	-1.47	0.0147	0.1878
TC0100002583.mm.2	Tmbim1	transmembrane BAX inhibitor motif containing 1	69660	Q8BJZ3; Q3U717; Q3TCN7; Q3TJV3; Q570Z3; F6YG30; D3Z225; D3Z0A5	10.04	9.04	2	0.0148	0.1879
TC1600000558.mm.2	Tmem39a	transmembrane protein 39a	67846	Q9CYC3; E9Q7W3; E9QA83; F6QHF9; F6VN87; F6V6S1	9.94	9.55	1.31	0.0148	0.1879
TC1100003469.mm.2	Smg8	smg-8 homolog, nonsense mediated mRNA decay factor (C. elegans)	74133	Q8VE18; Q99LS6	7.26	6.39	1.83	0.0148	0.1879
TC0700000014.mm.2	Ndufa3	NADH dehydrogenase (ubiquinone) 1 alpha subcomplex, 3	66091	Q9CQ91; Q9DA27; D3Z670; F7BLS8; D6RGT3	17.74	18.25	-1.43	0.0148	0.1879
TC0400003343.mm.2	Nasp	nuclear autoantigenic sperm protein (histone-binding)	50927	Q99MD9; Q3TTH5; B1AU76; B1AU75	7.94	7.37	1.49	0.0148	0.1879
TC0200004085.mm.2	Olfr142	olfactory receptor 142	406186	Q60881	4.15	4.5	-1.28	0.0149	0.1885
TC1800001428.mm.2	Pcyox1l	prenylcysteine oxidase 1 like	240334	Q8C7K6	5.66	6.31	-1.57	0.0149	0.1885
TC1700002151.mm.2	Hsp90ab1	heat shock protein 90 alpha (cytosolic), class B member 1	15516	P11499; Q71LX8; Q80YC2; Q811H6; D3Z1R1; E9PX27; E9Q0C3; E9Q3D6	15.79	15.01	1.71	0.0149	0.1889
TC0700004276.mm.2	Nfatc2ip	nuclear factor of activated T cells, cytoplasmic, calcineurin dependent 2 interacting protein	18020	O09130	6.9	6.34	1.48	0.0149	0.1889
TC0400003697.mm.2	Wdtc1	WD and tetratricopeptide repeats 1	230796	Q80ZK9; Q8JZZ2; Q3TRY0; A2AE98	10.41	9.84	1.48	0.0149	0.1889
TC1600000392.mm.2	Hes1	hairy and enhancer of split 1 (Drosophila)	15205	P35428; Q3UZZ2; Q3V1C5	6.58	6.01	1.48	0.0149	0.1889
TC0400001136.mm.2	Magoh	mago homolog, exon junction complex core component	17149	P61327	12.38	11.6	1.72	0.0149	0.1889
TC0500001791.mm.2	Gm3415	predicted gene 3415	100041578	L7N249; J3QMS8	5.35	6.06	-1.64	0.015	0.1891
TC0700004011.mm.2	Gm1966	predicted gene 1966	434223	Q3TBC0; Q3U0G9; Q3TA32	6.12	7.13	-2.01	0.015	0.1891
TC0800002729.mm.2	Fam192a	family with sequence similarity 192, member A	102122	Q91WE2; Q3U9X3; Q05CB0	11.49	11.13	1.28	0.015	0.1894
TC1400002848.mm.2	Gm10406	predicted gene 10406	100038847	A6NAS4	7.76	8.38	-1.53	0.015	0.1895
TC0700001152.mm.2	Hddc3	HD domain containing 3	68695	Q9D114	7.76	8.3	-1.45	0.015	0.1896
TC0X00003418.mm.2	Rpgr	retinitis pigmentosa GTPase regulator	19893	Q9R0X5; Q8CDM3; Q3UTY5; Q3UWJ5; Q8CAJ5; Q05CJ6; A0A067XG46; A2ADP2	7.98	7.37	1.52	0.0151	0.1902
TC1400000337.mm.2	Oxnad1	oxidoreductase NAD-binding domain containing 1	218885	Q8VE38; E9Q690; E9Q4W0; E9Q7K0; E9PZL5; E9PWW7; F6XLU3; E9Q8U8; E9Q2B7; F6SAD4	16.25	15.29	1.95	0.0151	0.1903
TC1600001176.mm.2	Tmem186	transmembrane protein 186	66690	Q9CR76; Q78HW2	8.49	7.97	1.44	0.0151	0.1903
TC0400000949.mm.2	Ift74	intraflagellar transport 74	67694	Q8BKE9; Q8CGJ7; Q05DN8; B1AWG1	8.38	7.99	1.31	0.0151	0.1905
TC1100004144.mm.2	Tmc6	transmembrane channel-like gene family 6	217353	Q7TN60; Q99K19; B1ATB3; A0A0G2JDA0; D6RCY1; B1ATB6; B1ATB5; F7D254; B1ATB7	5.75	6.08	-1.26	0.0152	0.1905
TC0500001572.mm.2	Abhd11	abhydrolase domain containing 11	68758	Q8K4F5; D3YYK0; A0A0J9YU40; A0A0J9YVC2; A0A0J9YV94	8.97	8.38	1.51	0.0152	0.1905
TC1000000844.mm.2	1600002K03Rik	RIKEN cDNA 1600002K03 gene	69770	Q9DAZ5	7.21	6.3	1.89	0.0152	0.1905
TC1300000070.mm.2	Heatr1	HEAT repeat containing 1	217995	Q8VCK1; Q3V1X6; Q3TNE1; Q3UNW7; Q8CCT5; Q3T9I0; Q8BLJ4; Q3TMK0; G3X9B1	9.37	8.49	1.84	0.0152	0.1905
TC0200003205.mm.2	Surf4	surfeit gene 4	20932	Q64310; Q545Q2; Q3U7E6; E0CXD9; F7CH13	12.86	12.71	1.11	0.0152	0.1905
TC0800000077.mm.2	Myo16	myosin XVI	244281	Q5DU14; F8WGF8	4.72	5.34	-1.53	0.0152	0.1905
TC0500001620.mm.2	Ache	acetylcholinesterase	11423	P21836; Q543Z1; B9UIT4; D3Z064	4.4	4.87	-1.39	0.0152	0.1905
TC0X00003108.mm.2	Ammecr1	Alport syndrome, mental retardation, midface hypoplasia and elliptocytosis chromosomal region gene 1	56068	Q9JHT5; Q8K2F2	9.98	9.33	1.57	0.0152	0.1905
TC1800000306.mm.2	Ctnna1	catenin (cadherin associated protein), alpha 1	12385	P26231; Q545R0; Q3TGQ3; Q6NV50	15.15	14.83	1.24	0.0152	0.1906
TC0400001356.mm.2	Cited4	Cbp/p300-interacting transactivator, with Glu/Asp-rich carboxy-terminal domain, 4	56222	Q9WUL8; A2A7E7	5.74	5.19	1.46	0.0152	0.1906
TC0X00003116.mm.2	Dcx	doublecortin	13193	O88809; Q6PGI2; Q9CXL6	4.56	5.13	-1.48	0.0153	0.1906
TC1000000508.mm.2	Fabp7	fatty acid binding protein 7, brain	12140	P51880; Q5NDA4; E9Q0H6	6.36	6.98	-1.54	0.0153	0.1906
TC1100003490.mm.2	Olfr464	olfactory receptor 464	258407	Q8VF57; Q5SW48	5.68	6.2	-1.44	0.0153	0.1906
TC0500000076.mm.2	Gm8922	predicted gene 8922 [Source:MGI Symbol;Acc:MGI:3779821]		F6XVS9; J3QP00	6.56	7.7	-2.21	0.0153	0.1907
TC0200003540.mm.2	Stam2	signal transducing adaptor molecule (SH3 domain and ITAM motif) 2	56324	O88811; Q3TGH8; Q3YEC8; B0R0N7	10.72	10.11	1.53	0.0154	0.1907
TC0700004296.mm.2	Aldoa	aldolase A, fructose-bisphosphate	11674	P05064; Q6NY00; Q5FWB7; A6ZI44; D3YV98; D3Z510; D3YWI1	18	17.76	1.18	0.0154	0.1907
TC1500001676.mm.2	Col22a1	collagen, type XXII, alpha 1	69700	Q9CV06; E9Q7P1; E0CYH5; F6TGL6	5.69	5.97	-1.21	0.0153	0.1907
TC1300001654.mm.2	Lrrc16a	leucine rich repeat containing 16A	68732	Q6EDY6; Q9CTA1; D3Z030; E9Q7X4; F7AI27; E9Q4H6; F6XQY1	6.53	6.98	-1.37	0.0154	0.1907
TC0300001581.mm.2	Ankrd13c	ankyrin repeat domain 13c	433667	Q3UX43	10.55	9.73	1.77	0.0153	0.1907
TC0200002935.mm.2	Gata3; 9230102O04Rik	GATA binding protein 3; RIKEN cDNA 9230102O04 gene	14462; 77682	P23772; Q3U0R5; Q3TZS0; Q3U223; Q3TZD6; F6QTY0; A2ASX7	6.33	6.82	-1.4	0.0154	0.1907
TC0100002338.mm.2	Hecw2	HECT, C2 and WW domain containing E3 ubiquitin protein ligase 2	329152	Q6I6G8; A3KPB7; Q8BQD5	7.73	6.96	1.7	0.0153	0.1907
TC0700002023.mm.2	Cyp2e1	cytochrome P450, family 2, subfamily e, polypeptide 1	13106	Q05421; Q0PGA0; Q0PGA1	7.07	12.45	-41.67	0.0153	0.1907
TC1600000269.mm.2	Yeats2	YEATS domain containing 2	208146	Q3TUF7; B9EKJ4	7.91	8.68	-1.7	0.0153	0.1907
TC1500002100.mm.2	Prickle1	prickle homolog 1 (Drosophila)	106042	Q3U5C7; Q8CGJ0	8.52	9.01	-1.4	0.0154	0.1907
TC0900001555.mm.2	Azi2	5-azacytidine induced gene 2	27215	Q9QYP6; Q3V3J8; Q3V3T6; F6SY96; F7A092; D3Z7S3	12.23	11.87	1.28	0.0154	0.1907
TC0900000194.mm.2	Ilf3	interleukin enhancer binding factor 3	16201	Q9Z1X4; Q45VK5; Q3UD30; Q45VK6	8.5	7.97	1.44	0.0154	0.191
TC0800000930.mm.2	Gipc1	GIPC PDZ domain containing family, member 1	67903	Q9Z0G0	7.71	7.13	1.49	0.0154	0.191
TC1500000729.mm.2	Zc3h7b	zinc finger CCCH type containing 7B	20286	Q3UGE6; Q3TAC6; Q6ZPZ8; Q3TZP6; F8VPP8	10.37	9.73	1.56	0.0155	0.1914
TC1900000356.mm.2	Trpm3	transient receptor potential cation channel, subfamily M, member 3	226025	F6M2J8; B2RUS0; Q5F4T0; Q5F4S9; Q5F4S8; Q3UQF1; F4YJP9; Q8BJE6; F4YJQ0; F4YJP8; Q8BKI1; Q8BJ11; F4YJQ2; Q5F4S7; Q5F4S6; Q8BIH6; Q69ZE8; Q8BKH4; F4YJQ1; E9PUC8; D3Z539	6.35	6.9	-1.46	0.0155	0.1915
TC0800000811.mm.2	Olfr373	olfactory receptor 373	258532	Q0VDX9; Q3B849; A0AUK6; E9Q4J3	4.53	5.03	-1.41	0.0155	0.1916
TC0200001369.mm.2	Mybpc3	myosin binding protein C, cardiac	17868	O70468; Q3UIK0; Q3TF37; A9JR55; E9Q9T8	16.61	16.11	1.41	0.0155	0.1916
TC0600000917.mm.2	Dqx1	DEAQ RNA-dependent ATPase	93838	Q924H9	4.19	4.67	-1.39	0.0155	0.1917
TC1500000380.mm.2	Med30	mediator complex subunit 30	69790	Q9CQI9	9.45	9.27	1.14	0.0155	0.1917
TC0800003099.mm.2	Fanca	Fanconi anemia, complementation group A	14087	Q9JL70; Q9CS36; B2RWU3; D3Z6Y5; D3Z403; F7CK17; D3YZ28	4.64	5.25	-1.53	0.0155	0.1917
TC0100003603.mm.2	Grem2	gremlin 2 homolog, cysteine knot superfamily (Xenopus laevis)	23893	O88273; Q3TST1	4.11	4.7	-1.51	0.0155	0.1917
TC0700001432.mm.2	Pde2a	phosphodiesterase 2A, cGMP-stimulated	207728	Q922S4; Q3TXZ6; Q5PR72; Q3TD37; Q3TY50; Q3TCR8; Q3TYK5; Q3TYU3	9.08	9.66	-1.49	0.0155	0.1917
TC1800001252.mm.2	Grxcr2	glutaredoxin, cysteine rich 2	332309	Q3TYR5	4.94	5.34	-1.32	0.0156	0.1917
TC1500000549.mm.2	Ly6e	lymphocyte antigen 6 complex, locus E	17069	Q64253; Q99JA5; Q8JZT1; Q9CXN2	15.06	16.53	-2.77	0.0156	0.1917
TC1700001624.mm.2	Abca17	ATP-binding cassette, sub-family A (ABC1), member 17	381072	Q06RJ2; Q4H4D7; E9PX95	5.82	6.36	-1.45	0.0156	0.1918
TC0700004219.mm.2	Cog7	component of oligomeric golgi complex 7	233824	Q3UM29; Q3TR20	8.24	8.08	1.12	0.0156	0.1918
TC1500001944.mm.2	Cyp2d22	cytochrome P450, family 2, subfamily d, polypeptide 22	56448	Q9JKY7; Q91W87	9.41	10.09	-1.61	0.0156	0.1918
TC0900000398.mm.2	Olfr147	olfactory receptor 147	258869	Q60886	5.68	6.3	-1.53	0.0156	0.1918
TC0400003333.mm.2	Lurap1	leucine rich adaptor protein 1	68075	Q9D6I9; A2A8F6	5.24	5.76	-1.43	0.0156	0.1918
TC1600001466.mm.2	Lsg1	large subunit GTPase 1 homolog (S. cerevisiae)	224092	Q3UM18; F7AMG0; D6RFS1	11.88	11.23	1.57	0.0156	0.1919
TC0700003464.mm.2	Arrdc4	arrestin domain containing 4	66412	Q8VD69; Q9D6S6; Q0GJK1; A0A0B4J1F4	8.15	7.4	1.68	0.0156	0.1919
TC0900000226.mm.2	Bmper	BMP-binding endothelial regulator	73230	Q8CJ69	7.39	8.19	-1.74	0.0156	0.1919
TC1100000574.mm.2	D930048N14Rik	RIKEN cDNA D930048N14 gene	97775	Q8C369; A2AA67; B0QZN8; Q501P8	6.51	7.17	-1.58	0.0157	0.1921
TC1400001833.mm.2	Gm8024	predicted gene 8024 [Source:MGI Symbol;Acc:MGI:3647989]		L7N2E0	6.94	7.9	-1.94	0.0157	0.1921
TC1400002787.mm.2	Gm3002	alpha-takusan pseudogene	100040852	A6NAU6; A6NAU3; A6NAR9; A6NAT6; A6NAV3; A6NAS1; A6NAT5; A6NAS2; A6NAT7; A6NAT1; E9PW72	7.45	7.94	-1.4	0.0157	0.1923
TC1400001830.mm.2	Gm8005	predicted gene 8005 [Source:MGI Symbol;Acc:MGI:3645411]; predicted gene 8005		F6YKY3	7.8	8.54	-1.67	0.0157	0.1923
TC0400003917.mm.2	Pdpn	podoplanin	14726	Q62011; A8Y5F6	8.22	9.18	-1.95	0.0157	0.1923
TC0900001722.mm.2	Birc3	baculoviral IAP repeat-containing 3	11796	O08863; Q921N0; Q3T9B6; Q3TSE5; A2CGA5; A2CGA3; E0CZ20; E0CZ68; F7BQL8	9.51	10.17	-1.58	0.0157	0.1924
TC1800001120.mm.2	Myo7b	myosin VIIB	17922	Q99MZ6	5.13	5.71	-1.5	0.0158	0.1925
TC0600000205.mm.2	Spam1	sperm adhesion molecule 1	20690	P48794; Q5D1J0	4.04	3.5	1.45	0.0158	0.1925
TC1100003928.mm.2	Tex2	testis expressed gene 2	21763	Q6ZPJ0; Q3TVA4; Q6PFV2; B1ATR2; B1ATR3; B1ATR4	9.54	8.88	1.58	0.0158	0.1928
TC0300001185.mm.2	Extl2	exostoses (multiple)-like 2	58193	Q9ES89; Q3TSR0; K0J1C6; Q3TXF7; Q8C089; Q8C197	8.91	8.13	1.72	0.0158	0.1928
TC0800003219.mm.2	Tgfbr3l	transforming growth factor, beta receptor III-like	100044509	D3YZZ2	6.61	6.74	-1.1	0.0159	0.1928
TC0500003138.mm.2	Rnft2	ring finger protein, transmembrane 2	269695	Q3UF64; Q8BTH9; F6V638; D3Z7E1; D3Z0I9	6.96	7.58	-1.53	0.0158	0.1928
TC1100003420.mm.2	Pigw	phosphatidylinositol glycan anchor biosynthesis, class W	70325	Q8C398; B7ZN11	7.74	7.43	1.24	0.0159	0.1928
TC1000003018.mm.2	Helb	helicase (DNA) B	117599	Q6NVF4; D6RGT6	9.84	9.26	1.5	0.0158	0.1928
TC0X00001940.mm.2	Gm21876	predicted gene, 21876 [Source:MGI Symbol;Acc:MGI:5434040]		F6XK35	4.28	5.04	-1.69	0.0159	0.1928
TC1500001151.mm.2	C7	complement component 7	109828	D3YXF5	8.24	9.4	-2.25	0.0158	0.1928
TC1100004232.mm.2	Dus1l	dihydrouridine synthase 1-like (S. cerevisiae)	68730	Q8C2P3; Q8C7S5; B1ATU5; B1ATU7; B1ATU6	8.21	7.74	1.39	0.0158	0.1928
TC1000002262.mm.2	Kif1bp	KIF1 binding protein	72320	Q6ZPU9; Q8CEP8; H3BIY2; E0CXN7; F7DEX6; E0CXJ9	11.82	11.06	1.7	0.0159	0.1932
TC1500001824.mm.2	Eif3d	eukaryotic translation initiation factor 3, subunit D	55944	O70194	10.56	9.93	1.54	0.0159	0.1935
TC0700001523.mm.2	Olfr651	olfactory receptor 651	258809	Q8VG78	4	4.64	-1.56	0.016	0.1935
TC0300000507.mm.2	Gmps	guanine monophosphate synthetase	229363	Q3THK7; B2RRH9	12.28	11.94	1.26	0.016	0.1936
TC0700001839.mm.2	Zfp771	zinc finger protein 771	244216	Q8BJ90	5.08	5.74	-1.57	0.016	0.1936
TC1000000839.mm.2	Stk11	serine/threonine kinase 11	20869	Q9WTK7; Q3V4A1; E9Q811; D6RGT4; F6WNS2	14.17	13.5	1.59	0.016	0.1938
TC0100002707.mm.2	C130026I21Rik; A530032D15Rik	RIKEN cDNA C130026I21 gene; RIKEN cDNA A530032D15Rik gene	620078; 381287	Q3KNJ6; Q8C898; Q3TQS4; Q922J2; Q52KL8; Q8BS13; E9PV05; E9Q3M7; E9Q422; E0CXN9; E0CY74; F7D3Q7; E0CXL1	8.06	8.43	-1.3	0.016	0.1938
TC0400000718.mm.2	Orm1	orosomucoid 1	18405	Q60590; Q91X23; Q61613	5.7	7.07	-2.6	0.016	0.1939
TC0X00003376.mm.2	Hccs	holocytochrome c synthetase	15159	P53702; Q8BP79; G3UXK7	10.98	10.4	1.5	0.0161	0.194
TC1500002075.mm.2	Abcd2	ATP-binding cassette, sub-family D (ALD), member 2	26874	Q61285; Q3TU16; Q3UYE0	7.79	9.03	-2.36	0.0161	0.194
TC1700002791.mm.2	H2-Q1	histocompatibility 2, Q region locus 1	15006	O19441; Q66JR0; Q31172; Q61894; E9PX63	5.53	6.07	-1.45	0.0161	0.194
TC0600000985.mm.2	Fam136a	family with sequence similarity 136, member A	66488	Q9CR98	8.56	8.09	1.38	0.0161	0.194
TC0500000079.mm.2	4933402N22Rik	RIKEN cDNA 4933402N22 gene	545732	A3KN63; F7D1B3	6.42	6.79	-1.3	0.0161	0.1943
TC0800002841.mm.2	Ctrl	chymotrypsin-like	109660	Q9ER05; Q9D7P8; Q9D960	6.27	6.83	-1.47	0.0161	0.1943
TC0200004039.mm.2	Olfr1219	olfactory receptor 1219	258901	Q7TR04	4.91	5.59	-1.6	0.0161	0.1944
TC0200004236.mm.2	Gm10799	predicted gene 10799 [Source:MGI Symbol;Acc:MGI:3642868]		F7C7U2	5.2	5.92	-1.65	0.0161	0.1944
TC1900000990.mm.2	Dpf2	D4, zinc and double PHD fingers family 2	19708	Q61103; Q3UKV4; Q1RLL2; F8WIP7; D3Z5N6	9.7	9.33	1.28	0.0163	0.1947
TC1500000766.mm.2	Serhl	serine hydrolase-like	68607	Q9EPB5; Q3U3G8; Q80XK9; E9Q5R2; E9Q2Z9; E9Q8E7; F6TMN2	10.88	10.28	1.51	0.0163	0.1947
TC0800001050.mm.2	Chd9	chromodomain helicase DNA binding protein 9	109151	Q8BYH8; B7ZNF8; Q8BUB9; Q8BIM5	10.26	10.81	-1.46	0.0163	0.1947
TC1400001806.mm.2	Gm8068	predicted gene 8068 [Source:MGI Symbol;Acc:MGI:3646354]; predicted gene 8068		F6U3N7	7.6	8.55	-1.94	0.0163	0.1947
TC1400000040.mm.2	Gm3317	predicted gene 3317	666329	A6NAT8; A6NAT9; A6NAT2	8.53	9.29	-1.7	0.0162	0.1947
TC1400000046.mm.2	Gm3488; Gm3317	predicted gene, 3488; predicted gene 3317	100041735; 666329	A6NAT8; A6NAT9; A6NAT2; M0QW81	8.53	9.29	-1.7	0.0162	0.1947
TC0400004160.mm.2	Pusl1	pseudouridylate synthase-like 1	433813	A2ADA5	7.67	6.99	1.61	0.0163	0.1947
TC0200004631.mm.2	Fastkd5; Ubox5	FAST kinase domains 5; U box domain containing 5	380601; 140629	Q7TMV3; Q925F4; Q543N0; Q3TZ72; F2Z402	9.31	8.83	1.39	0.0162	0.1947
TC1700001766.mm.2	Srpk1	serine/arginine-rich protein specific kinase 1	20815	O70551; Q3UB06; Q3TTF9; Q3TTI6; Q3US65; Q3URR1; F8WGJ7; B2KF32	12.3	11.84	1.38	0.0163	0.1947
TC0200004029.mm.2	Olfr1208	olfactory receptor 1208	258774	Q8VG47	4.44	5.24	-1.74	0.0162	0.1947
TC0600002917.mm.2	Camk1	calcium/calmodulin-dependent protein kinase I	52163	Q91YS8; Q3UY68; Q8BJA6; Q3TDH8; D3Z368	11.08	11.56	-1.39	0.0162	0.1947
TC0500002784.mm.2	A430089I19Rik	RIKEN cDNA A430089I19 gene	331195	Q8C9W1; J3QMM8	5.77	6.94	-2.24	0.0163	0.1947
TC1100001369.mm.2	Mrps23	mitochondrial ribosomal protein S23	64656	Q8VE22; Q3TI14; Q99LZ4; Q3THH3; Q5SXC9; A7M7Q8; F7ARZ1	13.16	12.59	1.48	0.0163	0.1947
TC0200003942.mm.2	Olfr228	olfactory receptor 228	258400	A2AK61	5.73	6.87	-2.2	0.0162	0.1947
TC1200000287.mm.2	Atxn7l1	ataxin 7-like 1	380753	Q9CZ05; B2RW07; Q3U1F1; Q3TYJ2; F6X2K7; F6RPR7; D3YXW3; F6RLA6; F7C0E4; D3Z7I2; D3Z095	9.37	10.12	-1.68	0.0163	0.1947
TC0400000961.mm.2	Fggy	FGGY carbohydrate kinase domain containing	75578	A2AJL3; Q4KKX9; Q8BUS7; A2AJL4; B7ZCH9; D6RHR3; D6RG41; F6WQK7; F7ANG8; B1AY71; F6V664; H3BJ80	9.23	9.77	-1.45	0.0163	0.1947
TC0700004371.mm.2	Mcmbp	MCM (minichromosome maintenance deficient) binding protein	210711	Q8R3C0; H9KV04	9.67	9.11	1.48	0.0163	0.1947
TC0X00000676.mm.2	Xlr3b	X-linked lymphocyte-regulated 3B	574437	Q6P205	6.55	5.6	1.93	0.0162	0.1947
TC0900001874.mm.2	Tmed1	transmembrane emp24 domain containing 1	17083	Q3V009; Q05DM6; B2RRM5	9.01	8.38	1.55	0.0163	0.1947
TC1200001421.mm.2	Vsnl1	visinin-like 1	26950	P62761; Q4W4C9; Q3TVC0; B2L107	3.9	5.54	-3.12	0.0163	0.1947
TC1000002900.mm.2	Tmem19	transmembrane protein 19	67226	Q91W52	7.64	7.35	1.23	0.0164	0.1948
TC0600001255.mm.2	Brk1	BRICK1, SCAR/WAVE actin-nucleating complex subunit	101314	Q91VR8	10.85	10.32	1.44	0.0165	0.1948
TC1100004100.mm.2	H3f3b	H3 histone, family 3B	15081	P84244	13.13	12.55	1.5	0.0164	0.1948
TC0900000876.mm.2	Rps27l	ribosomal protein S27-like	67941	Q6ZWY3; D3YYB0; F6S6Q3; D6RH49	11.92	11.23	1.62	0.0165	0.1948
TC1100003941.mm.2	Kpna2	karyopherin (importin) alpha 2	16647	P52293; Q52L97; Q641N9; A2A602; A2A601; A6PW68; A2A600; F2Z431	13.02	12.32	1.62	0.0164	0.1948
TC1600001006.mm.2	Ifngr2	interferon gamma receptor 2	15980	Q63953; Q8C352; Q3UVK9; D6RIP6	14.51	13.88	1.55	0.0165	0.1948
TC0500003001.mm.2	Hscb	HscB iron-sulfur cluster co-chaperone homolog (E. coli)	100900	Q8K3A0; F6WN43; F6UL52	7.17	6.35	1.77	0.0164	0.1948
TC0800000929.mm.2	Dnajb1	DnaJ (Hsp40) homolog, subfamily B, member 1	81489	Q9QYJ3; Q3TU79; Q3TYL7; Q3TIT6	10.12	8.94	2.26	0.0164	0.1948
TC0900000689.mm.2	Imp3	IMP3, U3 small nucleolar ribonucleoprotein, homolog (yeast)	102462	Q921Y2	8.57	7.83	1.67	0.0164	0.1948
TC0700002087.mm.2	Tspan32	tetraspanin 32	27027	Q9JHH2; Q8C9N0; Q3U3L6; Q7TNQ7; G3X9S3; D3Z5A0; D3Z599; D3Z0S2; D6RHS4	6.3	6.66	-1.28	0.0165	0.1948
TC1000002540.mm.2	Fzr1	fizzy/cell division cycle 20 related 1 (Drosophila)	56371	Q9R1K5; Q3U3D4; Q3TQ38; C0LZ42; Q3U2B8; F8WJ80; D3YTV2	9.72	9.19	1.44	0.0164	0.1948
TC0900002509.mm.2	Kbtbd13	kelch repeat and BTB (POZ) domain containing 13	74492	Q8C828; A4VCI8; Q9D3I7	4.41	3.87	1.45	0.0165	0.1948
TC1400001868.mm.2	Ear1	eosinophil-associated, ribonuclease A family, member 1	13586	P97426; Q53ZF0	4.84	5.52	-1.61	0.0164	0.1948
TC0900000794.mm.2	Calml4	calmodulin-like 4	75600	Q91WQ9; E9Q1L1	4.45	5.37	-1.9	0.0165	0.1948
TC0100002350.mm.2	Ankrd44	ankyrin repeat domain 44	329154	B2RXR6; Q8BYT6; E9QNQ2; J3QK37; J3QNJ4; J3QK13	7.72	8.5	-1.72	0.0164	0.1948
TC0X00000745.mm.2	Vbp1	von Hippel-Lindau binding protein 1	22327	P61759; A3KMJ8; Q3TIR6	10.61	10.22	1.31	0.0165	0.1949
TC0100000237.mm.2	Hs6st1	heparan sulfate 6-O-sulfotransferase 1	50785	Q9QYK5	6.72	6.27	1.36	0.0166	0.1959
TC0700000785.mm.2	Klk1b9	kallikrein 1-related peptidase b9	13648	P15949	3.77	4.41	-1.55	0.0166	0.196
TC0600001193.mm.2	Itpr1	inositol 1,4,5-trisphosphate receptor 1	16438	P11881; Q8BQN0; Q3UVA1; Q6NV80; Q8C8N0; Q8C7X9	10.24	10.77	-1.45	0.0166	0.196
TC0600000493.mm.2	Cntnap2	contactin associated protein-like 2	66797	Q9CPW0; Q3SYI6; A3KMI8; E9QNF7; A0A0G2JE70	3.95	4.39	-1.36	0.0166	0.196
TC0400004039.mm.2	Ube4b	ubiquitination factor E4B	63958	Q9ES00; Q80TU3; Q6NWW1; Q3V426; H7BXC2; G3UZD6; G3UZM6	8.6	8.12	1.39	0.0166	0.1961
TC0400003828.mm.2	Ubxn10	UBX domain protein 10	212190	Q8BG34; Q3TTM2	7.96	6.75	2.32	0.0167	0.1962
TC0700001927.mm.2	Bub3	budding uninhibited by benzimidazoles 3 homolog (S. cerevisiae)	12237	Q9WVA3; Q9CSI6	12.64	12.22	1.34	0.0167	0.1962
TC0300003020.mm.2	Metap1	methionyl aminopeptidase 1	75624	Q8BP48; Q4VAA9; Q8R0B2; Q6ZQJ2	10.79	10.19	1.52	0.0167	0.1962
TC1500002175.mm.2	Lalba	lactalbumin, alpha	16770	P29752; A0A077S9Z6	4.19	4.87	-1.61	0.0167	0.1962
TC0500001749.mm.2	Bhlha15	basic helix-loop-helix family, member a15	17341	Q9QYC3; Q52L55	4.21	4.55	-1.27	0.0167	0.1962
TC0300000095.mm.2	Car3	carbonic anhydrase 3	12350	P16015	9.31	15.96	-100.61	0.0167	0.1962
TC0600000250.mm.2	Strip2	striatin interacting protein 2	320609	Q8C9H6; B2RW20; E9QN41; F6RUA3	12.28	11.41	1.83	0.0167	0.1962
TC5_JH584298_random00000003.mm.2	A430089I19Rik	RIKEN cDNA A430089I19 gene (A430089I19Rik), mRNA.; RIKEN cDNA A430089I19 gene, mRNA (cDNA clone MGC:182539 IMAGE:9056433), complete cds.			6.38	7.47	-2.12	0.0167	0.1964
TC1800001200.mm.2	Hars	histidyl-tRNA synthetase	15115	Q61035; Q3UDH1; Q3U890; Q8C2D1; Q9D094; Q8VDX8	10.77	10.15	1.54	0.0168	0.1966
TC1300002123.mm.2	Spata31d1d	spermatogenesis associated 31 subfamily D, member 1D	238663	Q8C5W2; E9Q5W2	6.13	6.59	-1.38	0.0168	0.1969
TC0500002755.mm.2	Cxcl9	chemokine (C-X-C motif) ligand 9	17329	P18340; Q8C9B8; Q3U089	8.03	8.78	-1.68	0.0168	0.1969
TC0900001433.mm.2	Ccdc51	coiled-coil domain containing 51	66658	Q3URS9	5.84	5.44	1.32	0.0168	0.1969
TC0700004640.mm.2	Shkbp1	Sh3kbp1 binding protein 1	192192	Q6P7W2; Q8BXD4	7.28	6.67	1.53	0.0169	0.1972
TC0300001398.mm.2	H2afz	H2A histone family, member Z	51788	P0C0S6; Q3UA95; Q3TFU6; G3UX40; G3UWL7	12.44	12.03	1.33	0.0169	0.1972
TC1000001555.mm.2	Dctn2	dynactin 2	69654	Q99KJ8; Q3TPZ5	11.58	10.99	1.5	0.0169	0.1974
TC1700002066.mm.2	Olfr102; Olfr100	olfactory receptor 102; olfactory receptor 100	258218; 404307	B2RT33; Q7TRK9; Q2NL46	5.43	5.92	-1.41	0.0169	0.1974
TC1100003523.mm.2	Pctp	phosphatidylcholine transfer protein	18559	P53808; Q5SV41	7.12	6.58	1.45	0.0169	0.1974
TC1300001764.mm.2	Serpinb1c	serine (or cysteine) peptidase inhibitor, clade B, member 1c	380839	Q5SV42	5.68	5.06	1.54	0.0169	0.1974
TC1100004236.mm.2	Csnk1d	casein kinase 1, delta	104318	Q9DC28; Q3USK2; Q3UBT6; F6VU53; F7A4U8	12.43	11.89	1.45	0.0169	0.1974
TC0400003653.mm.2	Epb41	erythrocyte membrane protein band 4.1	269587	P48193; Q3UH12; Q8C8P7; B6ZHC8; Q3V048; B6ZHC2; B6ZHC3; Q3U0G7; A2A839; A2A842; A2A841; F6S4K9; A2A838; A2AD32; F7BUB8; F7CR30	13.28	12.56	1.65	0.017	0.1974
TC1200001215.mm.2	Wdr20	WD repeat domain 20	69641	Q3UWE6; Q9D721; Q3ULP2; Q8R0J5	8.62	7.98	1.55	0.017	0.1974
TC1100004262.mm.2	Wdr92	WD repeat domain 92	103784	Q8BGF3; Q8BKZ6	9.04	8.22	1.76	0.0169	0.1974
TC1500000053.mm.2	Nup155	nucleoporin 155	170762	Q99P88; Q8BUA6; Q3USP6; Q6ZQ45; Q8BLM6; Q8BLF5; Q80X48; Q8BKJ0; Q3UL43	9.95	9.68	1.21	0.017	0.1974
TC0600002013.mm.2	Lncpint	long non-protein coding RNA, Trp53 induced transcript	232685	Q8K5E3	10.16	11.36	-2.3	0.017	0.1974
TC0800001516.mm.2	Zfp276	zinc finger protein (C2H2 type) 276	57247	Q8CE64; B2RRU2; D3Z1K4	6.55	5.93	1.53	0.017	0.1974
TC1000002488.mm.2	Polr2e	polymerase (RNA) II (DNA directed) polypeptide E	66420	Q80UW8; Q8CI23; Q3V214; Q8R0H0; Q3U2B9	12.2	11.22	1.97	0.017	0.1974
TC0400001411.mm.2	Mycbp	c-myc binding protein	56309	Q9EQS3; Q8C5M8; Q3V1X1; A2A7K5	8.54	7.74	1.74	0.0171	0.1974
TC0500002119.mm.2	Gm1979	predicted gene 1979	100038949	E9QAN3; D3Z7H5	6.6	7.45	-1.8	0.017	0.1974
TC0200003360.mm.2	Rab14	RAB14, member RAS oncogene family	68365	Q91V41; Q50HX4; Q50HX2; Q50HX0; Q50HX3; Q50HX1; Q3U9E0; Q50HW9; A2AL34	13.28	12.78	1.41	0.0171	0.1974
TC0900001595.mm.2	Rpsa	ribosomal protein SA	16785	P14206; B2CY77	14.89	14.15	1.67	0.0171	0.1974
TC0400001212.mm.2	Gm12830	predicted gene 12830	433746	Q8CAN6; F6XVH0	3.99	4.28	-1.22	0.0171	0.1974
TC1000000493.mm.2	Gja1	gap junction protein, alpha 1	14609	P23242; Q6T9D4; Q8C4N2; Q7TMQ1; Q9CT20; Q3UTR0	16.31	15.4	1.87	0.0171	0.1974
TC0700001070.mm.2	Fam174b	family with sequence similarity 174, member B	100038347	Q8K064; Q3TQ61	14.65	13.89	1.69	0.017	0.1974
TC0900003003.mm.2	Ppm1m	protein phosphatase 1M	67905	Q8BU27; B7XGC0; E9Q2I3; F8WGF9; F6V5B0	6.55	7.19	-1.56	0.0171	0.1974
TC0600001805.mm.2	Pon1	paraoxonase 1	18979	P52430; H3BLB8; H3BK03	3.51	4.45	-1.91	0.017	0.1974
TC1400001797.mm.2	Gm7954	predicted gene 7954 [Source:MGI Symbol;Acc:MGI:3648778]		F7BAX1	5.3	6.27	-1.96	0.0171	0.1976
TC0700000592.mm.2	Scgb1b7	secretoglobin, family 1B, member 7	626305	D2XZ31	8.04	8.37	-1.26	0.0171	0.1976
TC0500000640.mm.2	Uchl1	ubiquitin carboxy-terminal hydrolase L1	22223	Q9R0P9; Q3TCH2	8.06	6.43	3.09	0.0171	0.1977
TC0600000231.mm.2	Ccdc136	coiled-coil domain containing 136	232664	Q3TVA9; E6Y2W7; E6Y2W6; E6Y2W8; E6Y2W9; E9QP94; D3Z165; F6VCV9	6.44	5.69	1.68	0.0172	0.1977
TC1300001551.mm.2	Olfr1362	olfactory receptor 1362	258739	Q8VG14; Q5SZZ8	5.68	6.34	-1.58	0.0172	0.1977
TC1400002847.mm.2	Gm3667	predicted gene 3667 [Source:MGI Symbol;Acc:MGI:3781843]; predicted gene 3667		K7N757	8.7	9.31	-1.53	0.0171	0.1977
TC0600001787.mm.2	Samd9l	sterile alpha motif domain containing 9-like	209086	Q69Z37; Q8BZG4; Q8C059; Q6PIQ3; E9PX59	11.19	11.57	-1.3	0.0172	0.1977
TC0300000724.mm.2	Smg5	Smg-5 homolog, nonsense mediated mRNA decay factor (C. elegans)	229512	Q6ZPY2; Q3U1Q7; Q3UZS1	10.7	10.11	1.51	0.0171	0.1977
TC0900000833.mm.2	Parp16	poly (ADP-ribose) polymerase family, member 16	214424	Q7TMM8; Q91YU2; Q99LW1; Q3TE26	6.7	5.95	1.68	0.0172	0.1977
TC0100001302.mm.2	Zbtb41	zinc finger and BTB domain containing 41 homolog	226470	Q811F1; B2RX25	11.21	10.69	1.43	0.0172	0.1977
TC0100002604.mm.2	Tuba4a	tubulin, alpha 4A	22145	P68368; A0A0A0MQA5	15.78	14.44	2.54	0.0172	0.1977
TC0400004049.mm.2	Tmem201	transmembrane protein 201	230917	A2A8U2; Q8C397; Q8C9U2; Q3TXY3	9.72	9	1.64	0.0172	0.1977
TC0700002120.mm.2	AU018091	expressed sequence AU018091	245128	Q0PDJ1; Q80UM0; Q66JW0; Q5RJY3; E9PWS4	3.39	3.77	-1.3	0.0172	0.1977
TC0700002980.mm.2	Prmt1	protein arginine N-methyltransferase 1	15469	Q9JIF0; Q80WV6; Q8C2D7; Q80WB1; Q3UIG8; Q9CX58; Q3TPF5; F8WH01; D3Z3N0; D3Z0A2; E9PUK0	12.33	11.68	1.57	0.0173	0.1977
TC0200004419.mm.2	A430105I19Rik	RIKEN cDNA A430105I19 gene	214239	A3KGF9	7.42	7.99	-1.48	0.0172	0.1977
TC1100000614.mm.2	Irf1	interferon regulatory factor 1	16362	P15314; Q5SX13; Q3U5M1; Q8C6U3; Q4FK18; Q8BNP1; Q5SX14; Q5SX15; Q5SX16; A8Y5B9; D6RH71	9.64	10.22	-1.5	0.0173	0.1977
TC1100003047.mm.2	Wrap53	WD repeat containing, antisense to Trp53	216853	Q8VC51; I7HJ86	7.65	7.24	1.33	0.0173	0.1977
TC1400002110.mm.2	Gm5801	ubiquitin-conjugating enzyme E2, J2 homolog pseudogene	545056		9.11	8.57	1.46	0.0172	0.1977
TC1500001031.mm.2	Larp4	La ribonucleoprotein domain family, member 4	207214	Q8BWW4; Q3UT02; Q3T9Z3; G3X9Q6; E9Q066	13.34	12.58	1.7	0.0172	0.1977
TC1700002128.mm.2	Ankrd66	ankyrin repeat domain 66	100043332	J3QNN4	4.96	5.53	-1.48	0.0173	0.1979
TC1400002219.mm.2	Blk	B lymphoid kinase	12143	P16277; Q3TAT8	5.47	6.24	-1.7	0.0173	0.1979
TC1500000921.mm.2	Pphln1	periphilin 1	223828	Q8K2H1; Q3UBL8; B9EKE4; Q3TYM7; G3UWD4; G3X959	9.44	9.03	1.33	0.0173	0.1982
TC1100000028.mm.2	Pes1	pescadillo homolog 1, containing BRCT domain (zebrafish)	64934	Q9EQ61; Q5SQ20	12.33	11.99	1.26	0.0174	0.1991
TC1900001694.mm.2	Zdhhc6	zinc finger, DHHC domain containing 6	66980	Q9CPV7	9.37	8.85	1.44	0.0174	0.1991
TC1400001801.mm.2	Gm7970	predicted gene 7970 [Source:MGI Symbol;Acc:MGI:3644387]; predicted gene 7970		L7N271	6.74	7.38	-1.55	0.0175	0.1991
TC0800001390.mm.2	Cenpn	centromere protein N	72155	Q9CZW2	5.36	4.95	1.33	0.0175	0.1991
TC0300000830.mm.2	Sprr2j-ps	small proline-rich protein 2J, pseudogene	20764	O70561	6.02	6.73	-1.63	0.0175	0.1991
TC1600000331.mm.2	Adipoq	adiponectin, C1Q and collagen domain containing	11450	Q60994; Q8BRW2; E9PWU4	7.41	13.92	-91.35	0.0175	0.1991
TC1900000156.mm.2	Nxf1; Tmem223	nuclear RNA export factor 1; transmembrane protein 223	53319; 66836	Q99JX7; Q8BP60; V9GXF3; Q9CQE2; V9GXW3; V9GXC8; V9GX96; V9GXM5	7.97	7.56	1.33	0.0175	0.1992
TC1100002155.mm.2	Pold2	polymerase (DNA directed), delta 2, regulatory subunit	18972	O35654; A8Y5G7	10.18	9.66	1.43	0.0175	0.1993
TC0300000860.mm.2	Them4	thioesterase superfamily member 4	75778	Q3UUI3; Q3USX4	7.95	7.06	1.85	0.0175	0.1996
TC1200001757.mm.2	Cfl2	cofilin 2, muscle	12632	P45591; Q3UHW9	14.75	14.1	1.57	0.0176	0.1997
TC0100003176.mm.2	2310009B15Rik	RIKEN cDNA 2310009B15 gene	69549	D3Z1T2	5.5	4.5	2	0.0176	0.1997
TC1100002975.mm.2	Arhgap44	Rho GTPase activating protein 44	216831	Q5SSM3; Q8BQS3; Q8C090; F6T1Y2	7.27	6.61	1.58	0.0176	0.1999
TC0500001528.mm.2	Tmem248	transmembrane protein 248	71667	Q3TBN1; Q8C4V2	10.3	9.8	1.42	0.0176	0.1999
TC0800001955.mm.2	Adrb3	adrenergic receptor, beta 3	11556	P25962; Q3UP63; H9U0Q5	4.3	5.68	-2.6	0.0176	0.2004
TC1300000214.mm.2	Vmn1r204	vomeronasal 1 receptor 204	632793	I7HIK1	4.73	5.73	-2	0.0177	0.2005
TC0700000120.mm.2	Vmn1r74	vomeronasal 1 receptor 74	171240	Q8R290	3.98	4.92	-1.92	0.0177	0.2006
TC0700002772.mm.2	Etv2	ets variant 2	14008	P41163	4.46	4.03	1.34	0.0177	0.2006
TC0400003329.mm.2	Nsun4	NOL1/NOP2/Sun domain family, member 4	72181	Q9CZ57; A0A0A0MQ81; C4P6S0	10.25	9.03	2.32	0.0177	0.2007
TC0400002867.mm.2	2310002L09Rik	RIKEN cDNA 2310002L09 gene	71886	Q14C20; Q9D7L5; Q9D7M6; Q14C21	11.81	10.87	1.93	0.0177	0.2007
TC0800001407.mm.2	Plcg2	phospholipase C, gamma 2	234779	Q8CIH5	7.18	6.83	1.28	0.0177	0.2007
TC0900001777.mm.2	Ankrd49	ankyrin repeat domain 49	56503	Q8VE42; Q3U523	9.63	9.05	1.49	0.0178	0.2011
TC0200000514.mm.2	Cercam	cerebral endothelial cell adhesion molecule	99151	B2RSF7; A3KGW5; A3KGW6; A3KGW4	3.81	4.65	-1.79	0.0178	0.2011
TC0300000826.mm.2	Sprr2f	small proline-rich protein 2F	20760	O70557; Q0P529	4.94	5.85	-1.88	0.0178	0.2012
TC1400001441.mm.2	4930452B06Rik	RIKEN cDNA 4930452B06 gene	74430	Q6P2K3; Q9D491	7.39	6.43	1.95	0.0178	0.2012
TC1500002323.mm.2	Ppp1r1a	protein phosphatase 1, regulatory (inhibitor) subunit 1A	58200	Q9ERT9; Q9CW88	5.94	7.28	-2.54	0.0178	0.2012
TC0Y00000221.mm.2	Mid1	midline 1	17318		10.73	11.54	-1.76	0.0178	0.2012
TC0Y00000224.mm.2	Mid1	midline 1	17318		10.73	11.54	-1.76	0.0178	0.2012
TC0200003970.mm.2	Olfr1109	olfactory receptor 1109	258762	A2AT96	3.91	4.78	-1.83	0.0179	0.2015
TC0500002167.mm.2	Ost4	oligosaccharyltransferase 4 homolog (S. cerevisiae)	67695	Q99LX8	16.04	16.97	-1.91	0.0179	0.2015
TC0200002075.mm.2	Ankef1; BC034902	ankyrin repeat and EF-hand domain containing 1; cDNA sequence BC034902	319196; 228642	Q9D2J7; Q8BLU6; D6RDT8; Q8K1Z3	4.08	5.12	-2.05	0.0179	0.2015
TC0400002216.mm.2	Pdp1	pyruvate dehyrogenase phosphatase catalytic subunit 1	381511	Q3UV70; A8Y5Q1; Q05BF9; A2AJP9; A2AJQ0; A8Y5Q0	12.81	12.35	1.37	0.0179	0.2015
TC1600001414.mm.2	P3h2	prolyl 3-hydroxylase 2	210530	Q8CG71	7.9	7.28	1.54	0.018	0.2019
TC1100001834.mm.2	Prkar1a	protein kinase, cAMP dependent regulatory, type I, alpha	19084	Q9DBC7; F8S0Y0; Q3UBA7; Q9CS50; Q8C3Z4; Q3TYK4; A2AI69	15.7	15.02	1.6	0.018	0.2019
TC1400002819.mm.2	B230359F08Rik; RP24-478I6.1	RIKEN cDNA B230359F08 gene [Source:MGI Symbol;Acc:MGI:3026946]; RIKEN cDNA B230359F08 gene; putative novel T-cell receptor alpha, variable		A0A0B4J1K3	6.13	6.38	-1.19	0.018	0.2019
TC0100000101.mm.2	Tmem70	transmembrane protein 70	70397	Q921N7	7.68	7.07	1.52	0.018	0.2019
TC1300001330.mm.2	Hcn1	hyperpolarization-activated, cyclic nucleotide-gated K+ 1	15165	O88704; Q62495	5.48	7.29	-3.5	0.018	0.2019
TC0400001581.mm.2	Taf12	TAF12 RNA polymerase II, TATA box binding protein (TBP)-associated factor	66464	Q8VE65; Q3UT56; E9QNT5	10.85	10.41	1.36	0.018	0.2019
TC1200001051.mm.2	Glrx5	glutaredoxin 5 homolog (S. cerevisiae)	73046	Q80Y14; Q3UF85	12.53	11.81	1.65	0.018	0.2019
TC0600001336.mm.2	Fbxl14	F-box and leucine-rich repeat protein 14	101358	Q8BID8	7.95	7.21	1.68	0.018	0.2019
TC1200002529.mm.2	Itpk1	inositol 1,3,4-triphosphate 5/6 kinase	217837	Q8BYN3; J3QPF8; J3QNS2	9.66	10.23	-1.49	0.018	0.2019
TC0100003885.mm.2	Serpinb3c	serine (or cysteine) peptidase inhibitor, clade B, member 3C	381286	A2RSF9; Q9D1E7; Q6UKZ1	4.67	5.61	-1.93	0.018	0.2019
TC1700002817.mm.2	C2	complement component 2 (within H-2S)	12263	P21180; Q31144; F6ZCY7; B8JJN2	6.35	7.26	-1.88	0.0181	0.2019
TC1400002341.mm.2	Polr3d	polymerase (RNA) III (DNA directed) polypeptide D	67065	Q91WD1	8.26	7.74	1.44	0.018	0.2019
TC1100000754.mm.2	Drg2	developmentally regulated GTP binding protein 2	13495	Q9QXB9	11.22	10.93	1.23	0.0181	0.2019
TC1900001514.mm.2	Exosc1	exosome component 1	66583	Q9DAA6	6.79	6.23	1.48	0.0181	0.2021
TC1300001868.mm.2	Adtrp	androgen dependent TFPI regulating protein	109254	Q8C138; H9KV14	4.37	8.27	-14.96	0.0181	0.2022
TC1400000251.mm.2	Duxbl2; Duxbl3; Duxbl1	double homeobox B-like 2; double homeobox B-like 3; double homeobox B-like 1	100039227; 100039293; 278672	Q3UY88; Q7TNE6; Q3V4B9; G3UZN2; G3UX37	4.26	4.56	-1.23	0.0181	0.2022
TC0100002938.mm.2	2900060B14Rik	RIKEN cDNA 2900060B14 gene	68204	Q3TE51	15.64	16.7	-2.1	0.0182	0.2025
TC0800000602.mm.2	Gm2745	PREDICTED: predicted gene 2745 (Gm2745), mRNA.			8.2	8.62	-1.34	0.0182	0.2025
TC1800000029.mm.2	Zeb1	zinc finger E-box binding homeobox 1	21417	Q64318; Q3V439; A4QPD1; Q3URK4; Q8C5P2; E9PXY5; E0CX96; E0CY37; H3BJU2	12.78	13.03	-1.19	0.0182	0.2025
TC0X00003003.mm.2	Nxf2	nuclear RNA export factor 2	83454	Q99MW6; Q4ZGD8; Q99JG4; Q99NI0; Q8R499	4.91	3.77	2.2	0.0182	0.2025
TC1900001423.mm.2	Ifit1bl2	interferon induced protein with tetratricopeptide repeats 1B like 2	112419	Q3U687; Q9CVI7	6.62	5.86	1.7	0.0182	0.2025
TC1400002257.mm.2	Pnoc	prepronociceptin	18155	Q64387; B7ZMX9; Q543U6	5.15	5.66	-1.43	0.0182	0.2025
TC0700003022.mm.2	Cyth2	cytohesin 2	19158	P63034; Q99KH2; Q5HZZ0; D3YU96; D3YU95; D3Z5C3; D6RCZ5	9.14	8.71	1.35	0.0182	0.2027
TC0900000254.mm.2	Thyn1	thymocyte nuclear protein 1	77862	Q91YJ3; Q8BJZ7	10.83	9.89	1.91	0.0183	0.203
TC0600001637.mm.2	Dera	2-deoxyribose-5-phosphate aldolase homolog (C. elegans)	232449	Q91YP3; Q3THN2	7.62	7.12	1.42	0.0183	0.203
TC0700000999.mm.2	Cers3	ceramide synthase 3	545975	Q1A3B0	3.57	4.13	-1.47	0.0183	0.203
[truncated: 20,207 more rows]

## Sheet: 3-OMA1het S59L vs OMA1het C10WT
Affy_ID	Gene Symbol	Description	Entrez ID	SwissProt Accession	20wk OMA1 +/- S59L/+ Avg (log2)	20wk OMA1 +/- C10 WT Avg (log2)	Fold Change	P-val	FDR P-val
TC1300000113.mm.2	Inhba	inhibin beta-A	16323	Q04998; Q3UY39; Q4FJM4; Q3UXL8	9.76	5.99	13.66	1.96e-18	4.36e-14
TC1900001066.mm.2	Slc3a2	solute carrier family 3 (activators of dibasic and neutral amino acid transport), member 2	17254	P10852; Q3U144; Q3TIP1; Q3TN39; Q60849; Q8BTJ9	15.71	12.61	8.58	4.29e-17	4.77e-13
TC0300002549.mm.2	Phgdh	3-phosphoglycerate dehydrogenase	236539	Q61753; F6ZSB7	11.21	6.56	25.1	2.7e-16	1.86e-12
TC0200002275.mm.2	Srxn1	sulfiredoxin 1 homolog (S. cerevisiae)	76650	Q9D975; Q62368; Q3TTZ1; A2AQU8	14.64	7.22	171.64	3.35e-16	1.86e-12
TC0600001839.mm.2	Asns	asparagine synthetase	27053	Q61024; Q3TIA9; Q3TV20; D3Z0C2; D3YYR0; D3Z028	16	9.06	122.81	6.62e-16	2.94e-12
TC0900001049.mm.2	Gm3776; Gsta1	predicted gene 3776; glutathione S-transferase, alpha 1 (Ya)	100042295; 14857	Q6P8Q0; P13745	14.73	7.79	122.24	7.98e-16	2.95e-12
TC1600000810.mm.2	Gbe1	glucan (1,4-alpha-), branching enzyme 1	74185	Q9D6Y9; Q8BT78; F6ZHD8; G3UW30	11.57	7.13	21.61	2.32e-15	7.37e-12
TC0500001912.mm.2	Steap2	six transmembrane epithelial antigen of prostate 2	74051	Q8BWB6; B2RX33; Q3UR82; D3YUM6; D3Z1C4	9.09	5.37	13.19	2.82e-15	7.84e-12
TC0900001781.mm.2	Panx1	pannexin 1	55991	Q9JIP4; B1PL19; Q3U181; E9PY07	10.8	5.16	49.89	3.79e-15	9.36e-12
TC1400001559.mm.2	Comtd1	catechol-O-methyltransferase domain containing 1	69156	Q8BIG7; H3BJ37	13.89	9.89	15.96	4.45e-15	9.89e-12
TC1900001490.mm.2	Aldh18a1	aldehyde dehydrogenase 18 family, member A1	56454	Q9Z110; Q3TWN8; Q3UZ27; Q3UGW8; D3Z0B4; H3BKJ8; H3BKK0; H3BLE8	11.84	6.97	29.42	5.85e-15	1.18e-11
TC0700004617.mm.2	Adck4	aarF domain containing kinase 4	76889	Q566J8; E9QLB8	9.6	6.13	11.08	6.56e-15	1.21e-11
TC0800003059.mm.2	Slc7a5	solute carrier family 7 (cationic amino acid transporter, y+ system), member 5	20539	Q9Z127; Q3UG45; Q3UQM7; Q91YW7	12.17	6.02	71.2	7.8e-15	1.26e-11
TC0700000458.mm.2	Blvrb	biliverdin reductase B (flavin reductase (NADPH))	233016	Q923D2; Q3U6G1; Q3TP34; E9PZC4; E9PZC3	13.25	6.65	96.94	8.27e-15	1.26e-11
TC0700002049.mm.2	Taldo1	transaldolase 1	21351	Q93092	13.02	8.14	29.62	8.5e-15	1.26e-11
TC0900002719.mm.2	Gsta2	glutathione S-transferase, alpha 2 (Yc2)	14858	P10648; D3YZV3; D3Z6A6	16.12	8.46	202.88	9.51e-15	1.32e-11
TC1400001047.mm.2	Esd	esterase D/formylglutathione hydrolase	13885	Q9R0P3; H3BKH6; H3BJC6; H3BK43; H3BL99; H3BLJ9; H3BJL6; H3BJP2	16.77	11.87	29.93	1.03e-14	1.34e-11
TC1700000350.mm.2	Rpl3l	ribosomal protein L3-like	66211	Q9CQ09; Q5U470; E9PWZ3; S4R242	7.07	12.5	-43.18	1.2e-14	1.47e-11
TC0500000640.mm.2	Uchl1	ubiquitin carboxy-terminal hydrolase L1	22223	Q9R0P9; Q3TCH2	13.93	5.63	316.16	2.08e-14	2.43e-11
TC0700001615.mm.2	Akip1	A kinase (PRKA) interacting protein 1	57373	Q9JJR5; Q3TW00; D3YXP0	11.32	7.55	13.62	3.12e-14	3.47e-11
TC0200001809.mm.2	Map1a	microtubule-associated protein 1 A	17754	Q9QYR6; A2ARP8	11.11	5.22	59.33	3.75e-14	3.97e-11
TC0600002565.mm.2	Mthfd2	methylenetetrahydrofolate dehydrogenase (NAD+ dependent), methenyltetrahydrofolate cyclohydrolase	17768	P18155; Q3U8E7	14.98	7.68	158.07	4.22e-14	4.26e-11
TC0500003097.mm.2	Cox6a1	cytochrome c oxidase subunit VIa polypeptide 1	12861	P43024; Q9DCW5	17.53	14.25	9.71	4.65e-14	4.49e-11
TC1700000835.mm.2	Pla2g7	phospholipase A2, group VII (platelet-activating factor acetylhydrolase, plasma)	27226	Q60963; Q9DB74; Q3U1V7; E9Q6J0; E9Q4T5; E9Q330	13.54	7.1	86.95	4.85e-14	4.49e-11
TC0900001050.mm.2	Gm10639	predicted gene 10639	100042314	Q8K0V9; E9Q6L7	13.77	7.54	75.27	7.12e-14	6.32e-11
TC0100001227.mm.2	Cyb5r1	cytochrome b5 reductase 1	72017	Q9DB73; G3UZ57; G3UXV8; G3UZG6	12.38	6.77	48.81	7.47e-14	6.38e-11
TC0X00002710.mm.2	Slc7a3	solute carrier family 7 (cationic amino acid transporter, y+ system), member 3	11989	P70423; Q3TMH5	11.98	5.48	90.66	8.38e-14	6.89e-11
TC1100003603.mm.2	B4galnt2	beta-1,4-N-acetyl-galactosaminyl transferase 2	14422	Q09199; A2A615	11.29	4.76	92.63	1.01e-13	8e-11
TC1000000933.mm.2	Txnrd1	thioredoxin reductase 1	50493	Q9JMH6	14.55	10.6	15.47	1.23e-13	9.11e-11
TC1100001566.mm.2	Tcap	titin-cap	21393	O70548; Q545G3	11.29	15.84	-23.4	1.21e-13	9.11e-11
TC1500001084.mm.2	Krt18	keratin 18	16668	P05784	9.85	5.61	18.93	1.35e-13	9.65e-11
TC1800000261.mm.2	Bin1	bridging integrator 1	30948	O08539; Q6P1B9; Q8C5M9	12.12	8.2	15.11	1.41e-13	9.76e-11
TC1500000453.mm.2	Myc	myelocytomatosis oncogene	17869	P01108; B2RSN1; O88594; A0A087WSQ0; F8WID3; E0CZD1; F6PX41	10.62	6.35	19.18	1.68e-13	1.13e-10
TC1900000600.mm.2	Pgam1	phosphoglycerate mutase 1	18648	Q9DBJ1; Q3U7Z6; Q6NWV5	12.36	7.46	29.86	1.76e-13	1.15e-10
TC1300000572.mm.2	Iars	isoleucine-tRNA synthetase	105148	Q8BU30; Q3UWS7; Q99LT1; F6Q6R1; E9Q866	13.38	9.98	10.58	1.84e-13	1.17e-10
TC1500000199.mm.2	Dap	death-associated protein	223453	Q91XC8; Q3U706	12.81	9.1	13.06	2.04e-13	1.26e-10
TC0100000659.mm.2	Gmppa	GDP-mannose pyrophosphorylase A	69080	Q922H4; Q3UNC0; D3Z0T7; D3Z5Z5; D3Z2L8; D3Z3L0; D3YVK2; D3Z2T0; D3Z3M0	10.78	7.73	8.27	2.1e-13	1.26e-10
TC1600000378.mm.2	Ostn	osteocrin	239790	P61364	15.26	6.8	352.51	3.04e-13	1.77e-10
TC1100002664.mm.2	Sqstm1	sequestosome 1	18412	Q64337; F6VD69; D3YZJ1	17.37	13.87	11.27	3.58e-13	2.04e-10
TC1900001203.mm.2	Psat1	phosphoserine aminotransferase 1	107272	Q99K85; Q543K5; Q3U6K9; Q99JU9; Q3ULZ3; Q8BTJ1; E9Q6P1	12.93	6.2	106.44	3.89e-13	2.16e-10
TC0400001446.mm.2	Mir692-3; Ftl1; Ftl2-ps	microRNA 692-3; ferritin light polypeptide 1; ferritin light polypeptide 2, pseudogene	100124641; 14325; 14337	Q3ULW5; P29391; Q9CPX4; Q3THE6; Q3TJJ6; Q3UL79; Q3UCL5	15.33	11.73	12.16	4.02e-13	2.17e-10
TC0900001005.mm.2	Fam214a	family with sequence similarity 214, member A	235493	Q69ZK7; Q3TXZ2; Q8BN69	9.57	12.26	-6.46	4.12e-13	2.18e-10
TC0700002708.mm.2	Actn4	actinin alpha 4	60595	P57780; Q3ULT2; Q8BP35; Q61063; Q3UDJ7; Q1A602; Q61064; E9Q2W9; D3Z0L8; D3Z761	14.7	11.97	6.61	4.41e-13	2.28e-10
TC0700003552.mm.2	Mfge8	milk fat globule-EGF factor 8 protein	17304	P21956; Q3TDU5	14.4	11.8	6.03	4.61e-13	2.33e-10
TC1900001036.mm.2	Cox8a	cytochrome c oxidase subunit VIIIa	12868	Q64445	16.97	14.43	5.78	4.97e-13	2.42e-10
TC0400002733.mm.2	Svep1	sushi, von Willebrand factor type A, EGF and pentraxin domain containing 1	64817	A2AVA0	11.25	7.43	14.08	5.01e-13	2.42e-10
TC1500000698.mm.2	Atf4	activating transcription factor 4	11911	Q06507; Q8CF69; Q3U2J1; Q3TZI8; Q794G7; Q61328	15.76	11.91	14.41	5.87e-13	2.78e-10
TC0600000661.mm.2	Gars	glycyl-tRNA synthetase	353172	Q9CZD3; P70363	15.66	12.37	9.78	6.49e-13	3e-10
TC0900000025.mm.2	Kbtbd3	kelch repeat and BTB (POZ) domain containing 3	69149	Q8BHI4; Q05CJ2; Q9CVD9; Q3THB5	8.15	10.62	-5.52	7.45e-13	3.38e-10
TC0400001515.mm.2	Yars	tyrosyl-tRNA synthetase	107271	Q91WQ3; A2A7S7; F6VXZ2	12.69	9.62	8.4	8.19e-13	3.53e-10
TC0800001210.mm.2	Nol3	nucleolar protein 3 (apoptosis repressor with CARD domain)	78688	Q9D1X0; Q53YU5; Q8R2S3; Q8C550	13.36	8.79	23.73	8.02e-13	3.53e-10
TC0200003815.mm.2	Zfp385b	zinc finger protein 385B	241494	Q8BXJ8; Q8BM98; A2AS57; Q80ZR3; G5E8Y8	11.28	5.86	42.68	8.27e-13	3.53e-10
TC0900002718.mm.2	Gm8074	predicted gene 8074 [Source:MGI Symbol;Acc:MGI:3643195]		F6SC55	10.98	5.9	33.82	8.77e-13	3.67e-10
TC0400001307.mm.2	Elovl1	elongation of very long chain fatty acids (FEN1/Elo2, SUR4/Elo3, yeast)-like 1	54325	Q9JLJ5; Q548M4; Q4V9V3; Q9WU14	12.86	9.95	7.53	1.03e-12	4.23e-10
TC1000002583.mm.2	Aldh1l2	aldehyde dehydrogenase 1 family, member L2	216188	Q8K009; D3Z6B9	10.04	5.74	19.69	1.63e-12	6.58e-10
TC0600002351.mm.2	Ppm1k	protein phosphatase 1K (PP2C domain containing)	243382	Q8BXN7; B9EHW0	9.37	12.97	-12.08	1.71e-12	6.8e-10
TC0300002742.mm.2	Sars	seryl-aminoacyl-tRNA synthetase	20226	P26638; Q8C483; Q8CEH3; Q3U8N1; Q3U6F6; A2AFS0; A2AFS1	14.53	11.41	8.7	1.84e-12	7.07e-10
TC1100001682.mm.2	G6pc3	glucose 6 phosphatase, catalytic, 3	68401	Q6NSQ9	11.33	7.85	11.15	1.85e-12	7.07e-10
TC1200002389.mm.2	Hsp90aa1	heat shock protein 90, alpha (cytosolic), class A member 1	15519	P07901; Q3TKB9; Q3TKG0; Q80Y52; Q8C5U3; Q3TKA2; Q3UIF3; A0PJ91; Q3TJU7; B7ZC49; A2A6A2; B7ZC50	16.27	11.89	20.78	2.06e-12	7.76e-10
TC0900002254.mm.2	Ncam1	neural cell adhesion molecule 1	17967	P13595; O08909; Q61947; A0A0A6YY47; E9Q589; E9QB01	13.41	6.13	154.89	2.12e-12	7.86e-10
TC1100004222.mm.2	Pycr1	pyrroline-5-carboxylate reductase 1	209027	Q922W5; Q3UTR5; A2ABZ3; A2ABZ2; A2ABZ0	7.74	4.78	7.81	2.38e-12	8.67e-10
TC0100000703.mm.2	Rhbdd1	rhomboid domain containing 1	76867	Q8BHC7; Q99KD9	11.78	8.39	10.52	2.65e-12	9.49e-10
TC0700000840.mm.2	Hrc	histidine rich calcium binding protein	15464	Q9QZV4; B9EIW1; Q9WVE4; G5E8J6	11.65	16.3	-25.16	3.39e-12	1.17e-09
TC1100000302.mm.2	Rtn4	reticulon 4	68585	Q99P72; Q78NS1; Q8BHF5; Q8BH78; Q8K3G7	15.91	12.27	12.46	3.37e-12	1.17e-09
TC0600000577.mm.2	Gpnmb	glycoprotein (transmembrane) nmb	93695	Q99P91; Q3TXG7; Q3TAV1; Q3TWC7; Q3TBB0; Q3UE75	10.62	6.31	19.77	3.44e-12	1.17e-09
TC1100004217.mm.2	Arhgdia	Rho GDP dissociation inhibitor (GDI) alpha	192662	Q99PT1	15.27	13.12	4.44	3.56e-12	1.2e-09
TC0100001787.mm.2	Eprs	glutamyl-prolyl-tRNA synthetase	107508	Q8CGC7; Q3TMX9; B9EIU1; Q9CRF9; Q3TLK2; Q3UGD4; Q8BTR1	16.98	14.24	6.69	4.29e-12	1.42e-09
TC1200000846.mm.2	Ift43	intraflagellar transport 43	76411	Q9DA69	9.79	7.21	5.99	4.67e-12	1.52e-09
TC0200004227.mm.2	Cat	catalase	12359	P24270; Q3UZE7; Q91XI2; Q3TVZ1; Q3UF58; Q8C6E3; Q542K4; A2AL20	17.39	14.2	9.15	5.58e-12	1.79e-09
TC0300002725.mm.2	Gstm1	glutathione S-transferase, mu 1	14862	P10649; A2AE89; F6WHQ7	18.39	15.38	8.05	5.64e-12	1.79e-09
TC0100003679.mm.2	Ephx1	epoxide hydrolase 1, microsomal	13849	Q9D379; Q8K2W5; Q6PEV0; E9PWK1; D3Z4M3; F6YTS6	14.72	12.19	5.76	6.59e-12	2.06e-09
TC1400000853.mm.2	C1qtnf9	C1q and tumor necrosis factor related protein 9	239126	Q4ZJN1	6.97	8.87	-3.73	6.91e-12	2.13e-09
TC1000002388.mm.2	Mif	macrophage migration inhibitory factor	17319	P34884; Q545F0	14.1	9.98	17.41	8.25e-12	2.51e-09
TC1100003836.mm.2	Slc25a39	solute carrier family 25, member 39	68066	Q9D8K8; Q14BQ5; A2A697; B0QZI6; F6S0J8; B0QZI5; D6RDT5; D6RE23; B0QZI4; B0QZI7; B0QZI3	14.21	11.01	9.17	8.75e-12	2.62e-09
TC0800000353.mm.2	Eif4ebp1	eukaryotic translation initiation factor 4E binding protein 1	13685	Q60876; Q3TII9	13.59	9.91	12.85	1.01e-11	2.98e-09
TC0300001244.mm.2	Gclm	glutamate-cysteine ligase, modifier subunit	14630	O09172; Q4FJZ6; Q3T9P2; F6VNW5; H3BJA3	13.94	9.73	18.51	1.07e-11	3.14e-09
TC1300002520.mm.2	Map1b	microtubule-associated protein 1B	17755	P14873; B2RQQ5; Q3UF78; Q3TYV8; Q3TZM8; A0PJ96; Q8CFR9; Q3UPV4; Q8CAI9	14.73	8.37	82.32	1.1e-11	3.17e-09
TC1600000756.mm.2	Filip1l	filamin A interacting protein 1-like	78749	Q6P6L0; E0CYH7; E0CYM1	8.99	13.03	-16.49	1.28e-11	3.63e-09
TC0700003006.mm.2	Ftl1	ferritin light polypeptide 1	14325	P29391; Q3ULW5; Q9CPX4; Q3THE6; Q3TJJ6; Q3UL79; Q3UCL5; H3BKD3	16.58	13.18	10.5	1.5e-11	4.16e-09
TC0300002728.mm.2	Gstm4	glutathione S-transferase, mu 4	14865	Q8R5I6; A2AE91	11.98	8.32	12.71	1.48e-11	4.16e-09
TC0300001703.mm.2	Gyg	glycogenin	27357	Q9R062; K3W4S6; V9GX26	12.99	9.4	12.01	1.64e-11	4.34e-09
TC0800000394.mm.2	Gsr	glutathione reductase	14782	P47791; Q3TXK9; Q3TWI5; Q3UB84; Q91Z57; Q3U9P5; Q3U9R7; Q3UAS7	12.64	9.01	12.4	1.59e-11	4.34e-09
TC0600002644.mm.2	Anxa4	annexin A4	11746	P97429; Q7TMN7; Q8BSL2; D3Z0S1; S4R1F2; F7ANV6	13.81	10.66	8.89	1.64e-11	4.34e-09
TC1100003506.mm.2	Scpep1	serine carboxypeptidase 1	74617	Q920A5; Q99J29; Q3U5P4	10.69	7.47	9.3	1.63e-11	4.34e-09
TC1300001779.mm.2	Tubb2a	tubulin, beta 2A class IIA	22151	Q7TMM9; Q62363; Q99J49	11.61	7.83	13.71	1.74e-11	4.53e-09
TC1500002141.mm.2	Slc38a1	solute carrier family 38, member 1	105727	Q8K2P7; Q3TRW5	12.87	8.53	20.21	1.8e-11	4.59e-09
TC1000002467.mm.2	Plpp2	phospholipid phosphatase 2	50784	Q9DAX2; Q05DC4; Q5U4G4; E9PV78; G3XA61	8.51	4.66	14.37	1.78e-11	4.59e-09
TC1700000496.mm.2	Cdkn1a	cyclin-dependent kinase inhibitor 1A (P21)	12575	P39689; Q564P6; Q4FK34	12.41	6.63	54.81	1.86e-11	4.69e-09
TC0200001380.mm.2	Arhgap1	Rho GTPase activating protein 1	228359	Q5FWK3; Q8BQW4; Q8C5A0; Q91Z04; A2AH25	13.55	10.33	9.34	2e-11	4.99e-09
TC0400001325.mm.2	Slc2a1	solute carrier family 2 (facilitated glucose transporter), member 1	20525	P17809; Q8BTM5; Q3TD17; Q3U2J2; A2A7P3; G3UYL0; G3V010	13.89	10.4	11.28	2.03e-11	5.02e-09
TC0300001937.mm.2	Slc7a11	solute carrier family 7 (cationic amino acid transporter, y+ system), member 11	26570	Q9WTR6; Q542C8; Q3TN05; Q8BYV9	10.2	6.52	12.81	2.31e-11	5.58e-09
TC0900001725.mm.2	9230110C19Rik	RIKEN cDNA 9230110C19 gene	234912	Q8CC70; Q14BZ1; A0JP49	9.18	5.79	10.52	2.3e-11	5.58e-09
TC0500002266.mm.2	Man2b2	mannosidase 2, alpha B2	17160	O54782; Q3U875; Q3TND6; F6TMZ3; F6Z025	10.29	7.18	8.64	2.38e-11	5.69e-09
TC0700004038.mm.2	Cyb5r2	cytochrome b5 reductase 2	320635	Q3KNK3	9.05	5	16.57	2.45e-11	5.79e-09
TC0400000576.mm.2	Nipsnap3b	nipsnap homolog 3B (C. elegans)	66536	Q9CQE1; B1AWZ5	10.5	7.61	7.45	2.87e-11	6.61e-09
TC0700004638.mm.2	Rab4b; Mir3101	RAB4B, member RAS oncogene family; microRNA 3101	19342; 100526505	Q91ZR1; Q4V9W8; Q3USC3; S4R232	9.59	5.91	12.84	2.85e-11	6.61e-09
TC1800001197.mm.2	Cd14	CD14 antigen	12475	P10810; Q4FJP7; Q3TE16; Q3UE54; Q3UB18; Q3U6A3	9.49	6.43	8.3	2.89e-11	6.61e-09
TC1400000513.mm.2	Lgals3	lectin, galactose binding, soluble 3	16854	P16110; Q8C253; Q3V471; Q61357; D3YVT4; D3YZJ2	11.69	5.71	63.31	2.96e-11	6.71e-09
TC1300001395.mm.2	Pfkp	phosphofructokinase, platelet	56421	Q9WUA3; Q8C605; Q8C8E8; Q9D255; F6VP95; D3YUA3; F6YL81; A0A0G2JD99	14.53	9.95	23.91	3.28e-11	7.35e-09
TC0100002583.mm.2	Tmbim1	transmembrane BAX inhibitor motif containing 1	69660	Q8BJZ3; Q3U717; Q3TCN7; Q3TJV3; Q570Z3; F6YG30; D3Z225; D3Z0A5	11.65	8.37	9.69	3.33e-11	7.39e-09
TC1100001442.mm.2	Lrrc59	leucine rich repeat containing 59	98238	Q922Q8; Q3TF84; Q3UBL0	10.77	8.9	3.65	3.48e-11	7.65e-09
TC1400001183.mm.2	Cln5	ceroid-lipofuscinosis, neuronal 5	211286	Q3UMW8; B2RUP8	10.83	8.02	7.01	3.52e-11	7.65e-09
TC0300003221.mm.2	Wdr77	WD repeat domain 77	70465	Q99J09; F7D5L2; D6RIL4	11.32	8.46	7.28	3.61e-11	7.7e-09
TC0300002236.mm.2	Tlr2	toll-like receptor 2	24088	Q9QUN7; Q811T5; Q8K3D9; G3X8Y8	10.72	8.11	6.08	3.59e-11	7.7e-09
TC0100003887.mm.2	Nos1ap	nitric oxide synthase 1 (neuronal) adaptor protein	70729	Q9D3A8; Q3TRB6; B7ZNH1; Q8BL58; E0CYH9; E9PYK5	8.36	10.67	-4.96	4.23e-11	8.95e-09
TC0500002087.mm.2	Smarcd3	SWI/SNF related, matrix associated, actin dependent regulator of chromatin, subfamily d, member 3	66993	Q6P9Z1	10.19	7.74	5.45	4.36e-11	9.12e-09
TC0500002017.mm.2	Ccdc146	coiled-coil domain containing 146	75172	Q9D511; Q5DTX2; E9Q9F7; G3X8Z3	6.5	9.14	-6.22	4.66e-11	9.68e-09
TC0700002974.mm.2	Atf5	activating transcription factor 5	107503	O70191; Q3UJF3; Q3TVK2	11.23	7.71	11.53	4.81e-11	9.9e-09
TC0900001038.mm.2	Gclc	glutamate-cysteine ligase, catalytic subunit	14629	P97494; Q3TEF1; Q3UNA7	10.5	8.22	4.85	4.94e-11	1.01e-08
TC0700003848.mm.2	Lrrc51	leucine rich repeat containing 51	69358	Q9DAK8; G5E8I1; D3YVB2; D3YVA6	10.58	8.03	5.86	5e-11	1.01e-08
TC0400001934.mm.2	Srm	spermidine synthase	20810	Q64674; Q543H0; Q8BSZ8; Q3UJL7	10.72	7.66	8.36	5.07e-11	1.01e-08
TC0X00002440.mm.2	Renbp	renin binding protein	19703	P82343; D6RHA2; G3XA46	8.57	5.71	7.26	5.4e-11	1.07e-08
TC1500001002.mm.2	Tuba1c	tubulin, alpha 1C	22146	P68373; Q52L87; Q3TIZ0	16.23	13.46	6.8	5.49e-11	1.07e-08
TC0X00002161.mm.2	Elf4	E74-like factor 4 (ets domain transcription factor)	56501	Q9Z2U4; Q3U2M4; Q3U1U8; Q32MF0	9.18	6.39	6.92	5.51e-11	1.07e-08
TC0300003214.mm.2	Scamp3	secretory carrier membrane protein 3	24045	O35609; Q3UXS0; Q3UK26; Q3TDM8; E9Q855	10.19	7.92	4.84	5.61e-11	1.08e-08
TC1400000742.mm.2	Abhd4	abhydrolase domain containing 4	105501	Q8VD66; Q3U7M5; Q8C0M2; Q99KW5	13.47	9.36	17.35	5.8e-11	1.11e-08
TC0700001802.mm.2	Rabep2	rabaptin, RAB GTPase binding effector protein 2	70314	Q91WG2; Q3TZJ2; D6RGR2; D6RCU7	9.16	7.05	4.31	6.44e-11	1.22e-08
TC0700003608.mm.2	Cpeb1	cytoplasmic polyadenylation element binding protein 1	12877	P70166; Q059Z2; F6X7Z3	11.13	8.43	6.5	6.54e-11	1.23e-08
TC1100003056.mm.2	Eif4a1	eukaryotic translation initiation factor 4A1	13681	P60843; Q5F2A7; Q64341; Q3TFG3; Q3TGK7; Q99LR0; Q3U8I0; Q78WR5; Q4FZL1; Q3TLL6; Q3UXC2; K3W4Q6	14.86	12.79	4.21	6.74e-11	1.26e-08
TC1000002530.mm.2	Nmrk2	nicotinamide riboside kinase 2	69564	Q9D7C9	11.58	4.97	97.64	6.85e-11	1.27e-08
TC1100003046.mm.2	Efnb3	ephrin B3	13643	O35393; Q543Q7	6.53	9.78	-9.48	6.97e-11	1.28e-08
TC1900000127.mm.2	Ppp1r14b	protein phosphatase 1, regulatory (inhibitor) subunit 14B	18938	Q62084; Q3TMQ9	12.12	9.56	5.89	7.1e-11	1.28e-08
TC0500003095.mm.2	Dynll1	dynein light chain LC8-type 1	56455	P63168; Q9D6F6	13.26	10.98	4.88	7.09e-11	1.28e-08
TC1800000625.mm.2	Csf1r	colony stimulating factor 1 receptor	12978	P09581; Q0P635; Q3TAZ7; Q3U210; Q3U1Y3; Q6NXV8; Q3UKC6; Q3U3W0; Q3TBH6; Q3U1X4; Q3U4N8	13.06	8.65	21.24	7.56e-11	1.35e-08
TC1000003117.mm.2	Shmt2	serine hydroxymethyltransferase 2 (mitochondrial)	108037	Q99K87; Q9CZN7; Q3TFD0	10.93	7.94	7.94	8.08e-11	1.44e-08
TC1400001054.mm.2	Lcp1	lymphocyte cytosolic protein 1	18826	Q61233; Q3U9M7; Q3TJX0; Q3U6Z1; Q3U6N7; D3YVW8; D3Z7D9; D3Z311; D3YZ25	13.89	9.86	16.33	9.11e-11	1.61e-08
TC1400000744.mm.2	Mrpl52	mitochondrial ribosomal protein L52	68836	Q9D0Y8	10.33	7.67	6.31	9.42e-11	1.65e-08
TC0800000146.mm.2	Cln8	ceroid-lipofuscinosis, neuronal 8	26889	Q9QUK3; Q542J5; Q8BNW2; D3Z332; D3Z2H1; D3Z3T9	10.33	7.28	8.31	9.95e-11	1.73e-08
TC0100001615.mm.2	Slamf9	SLAM family member 9	98365	Q9D780; Q18PH6; Q18PH4	8.67	5.55	8.69	1.01e-10	1.74e-08
TC0300002724.mm.2	Gstm2	glutathione S-transferase, mu 2	14863	P15626; D3YX76	16.23	12.71	11.47	1.03e-10	1.76e-08
TC1100000573.mm.2	Nhp2	NHP2 ribonucleoprotein	52530	Q9CRB2	12.54	9.94	6.04	1.07e-10	1.81e-08
TC1300000655.mm.2	Prelid1	PRELI domain containing 1	66494	Q8R107	11.31	8.66	6.25	1.11e-10	1.87e-08
TC0700002716.mm.2	Psmd8	proteasome (prosome, macropain) 26S subunit, non-ATPase, 8	57296	Q9CX56; Q99JB5; Q9CPS5; Q3U617; Q3TW90; Q3TI95; Q8BKP5; Q3TVY0	14.36	11.18	9.03	1.13e-10	1.88e-08
TC1800000340.mm.2	Slc35a4	solute carrier family 35, member A4	67843	Q9D321	10.08	7.52	5.93	1.19e-10	1.97e-08
TC0900000535.mm.2	Scn4b	sodium channel, type IV, beta	399548	Q7M729; Q1MXF9	6.77	9.22	-5.47	1.29e-10	2.09e-08
TC1000001605.mm.2	Rnf41	ring finger protein 41	67588	Q8BH75; Q99MS2	9.73	7.56	4.48	1.29e-10	2.09e-08
TC0500000378.mm.2	Sh3bp2	SH3-domain binding protein 2	24055	Q06649; Q5U3L0; Q3UD40; Q91Z52; Q8C220; Q3U0G0; Q3U1H0; E9QJU7; D3Z107; D6RDU0	7.82	5.63	4.58	1.27e-10	2.09e-08
TC0700001631.mm.2	Ampd3	adenosine monophosphate deaminase 3	11717	O08739; Q922J7; Q3V369; F6XQD0; D3YU73; D3Z4N3	13.06	9.38	12.86	1.31e-10	2.11e-08
TC0100000485.mm.2	Ctla4	cytotoxic T-lymphocyte-associated protein 4	12477	P09793; Q6GTR6; Q8CH94; Q7TMX1; Q9Z1A8; Q5SSM0	4.27	6.88	-6.13	1.36e-10	2.18e-08
TC0800002599.mm.2	Asna1	arsA arsenite transporter, ATP-binding, homolog 1 (bacterial)	56495	O54984; Q8C1Q1; Q8VEI6	11.7	9.23	5.54	1.41e-10	2.24e-08
TC0400000736.mm.2	Pappa	pregnancy-associated plasma protein A	18491	Q8R4K8	8.99	5.58	10.66	1.52e-10	2.39e-08
TC1200001605.mm.2	Pik3cg	phosphoinositide-3-kinase, catalytic, gamma polypeptide	30955	Q9JHG7; Q3UPS4; Q3UVA4; Q8C5Q7; Q24LN5; Q9EQL1; Q3V1C0	8.26	5.19	8.4	1.55e-10	2.43e-08
TC0500000349.mm.2	Ywhah	tyrosine 3-monooxygenase/tryptophan 5-monooxygenase activation protein, eta polypeptide	22629	P68510; Q8BJH3	13.45	11.86	3.01	1.57e-10	2.44e-08
TC0300000627.mm.2	Fam198b	family with sequence similarity 198, member B	68659	Q3UPI1; D3YXF7	15.09	12.18	7.49	1.76e-10	2.71e-08
TC1100004035.mm.2	Fam104a	family with sequence similarity 104, member A	28081	Q9CQP1; Q3TYF6; Q8BKU4; Q3TY58; A2A6P4	9.95	6.78	8.99	1.78e-10	2.72e-08
TC0300003245.mm.2	Gstm6	glutathione S-transferase, mu 6	14867	O35660; Q9D5J8; D3YVP9; D3YVP8; G5E8M7; A0A087WNU8	10.87	7.45	10.66	1.8e-10	2.74e-08
TC0800001327.mm.2	Exosc6; Aars	exosome component 6; alanyl-tRNA synthetase	72544; 234734	Q8BTW3; Q8BGQ7; Q3UD67; Q6XMP4; Q3TZ32; Q6PDM7; Q8R346	13.01	10.46	5.84	1.83e-10	2.76e-08
TC0600002584.mm.2	Paip2b	poly(A) binding protein interacting protein 2B	232164	Q91W45	7.92	9.91	-3.99	2e-10	3e-08
TC0700004589.mm.2	Cars	cysteinyl-tRNA synthetase	27267	Q9ER72; Q3UXN3; Q3U716; Q7TNP6	11.11	8.29	7.05	2.16e-10	3.22e-08
TC1000000402.mm.2	Cd24a	CD24a antigen	12484	P24807; Q3THW4; Q8CEU3	9.24	4.95	19.52	2.22e-10	3.29e-08
TC0700002422.mm.2	C5ar1	complement component 5a receptor 1	12273	P30993; Q3UCS9	8.67	6.31	5.14	2.35e-10	3.46e-08
TC1600001045.mm.2	Cbr3	carbonyl reductase 3	109857	Q8K354	8.05	5.95	4.29	2.39e-10	3.49e-08
TC1800000455.mm.2	Myot	myotilin	58916	Q9JIF9; A0A509	6.87	13.34	-88.83	2.49e-10	3.62e-08
TC1100003076.mm.2	Eif5a	eukaryotic translation initiation factor 5A	276770	P63242; Q7TMA1; Q7TMB4; Q7TME3; Q7TNN7; Q7TNN6; A0A0A0MQM0; J3QPS8	16.65	14.79	3.65	2.52e-10	3.63e-08
TC0500003556.mm.2	Zdhhc4	zinc finger, DHHC domain containing 4	72881	Q9D6H5; M0QWP4; E0CYN6; E0CXP7; E0CY85; E0CX22	11.07	8.38	6.47	2.64e-10	3.75e-08
TC1800001083.mm.2	Slc39a6	solute carrier family 39 (metal ion transporter), member 6	106957	Q8C145; D3Z0J4; D3Z7N4	10.53	8.43	4.28	2.62e-10	3.75e-08
TC0400004014.mm.2	Fbxo6	F-box protein 6	50762	Q9QZN4; A2A7H1; A2A7H3; A2A7G9; Z4YN00	10.26	5.99	19.29	2.74e-10	3.88e-08
TC0700003420.mm.2	Tjp1	tight junction protein 1	21872	P39447; B9EHJ3; Q91YW2	10.81	12.77	-3.89	2.82e-10	3.97e-08
TC0900002783.mm.2	Snap91	synaptosomal-associated protein 91	20616	Q61548; Q3TWS4; Q8CHE0; Q3UI39; Q7TT20; Q8BQA2; E9Q9A3; E9QQ05; E9QLK9	9.47	6.26	9.27	2.94e-10	4.1e-08
TC0200005145.mm.2	Slc35c2	solute carrier family 35, member C2	228875	Q8VCX2; Q5GMH2; Q3U226; Q6P3B0; Q5GMG7; Q5GMG9; Q5GMG6; A2A5A3; E0CYZ1; Q5GMG8; Q5GMH1	8.49	5.89	6.04	3.03e-10	4.2e-08
TC0100001356.mm.2	Fam129a	family with sequence similarity 129, member A	63913	Q3UW53; Q3TDH5; E9PYV4; D3Z233; D3YYZ9	11.85	8.52	10.01	3.13e-10	4.3e-08
TC0600000324.mm.2	Akr1b8	aldo-keto reductase family 1, member B8	14187	P45377	12.1	8.34	13.55	3.14e-10	4.3e-08
TC0X00001665.mm.2	Pir	pirin	69656	Q9D711; A2AIH8	9.65	6.55	8.55	3.38e-10	4.61e-08
TC0X00000181.mm.2	Maoa	monoamine oxidase A	17161	Q64133; Q3TPD9; Q3UJ53; Q3U2X5	12.31	7.58	26.55	3.48e-10	4.71e-08
TC0700002828.mm.2	Gpi1	glucose phosphate isomerase 1	14751	P06745; B2RXT5; B7ZWL9	17.97	15.33	6.23	3.59e-10	4.83e-08
TC0300000990.mm.2	Tbx15	T-box 15	21384	O70306; A0A0G2JDG4; A0A0G2JG43	8.8	5.41	10.52	3.7e-10	4.95e-08
TC0700001287.mm.2	Dlg2	discs, large homolog 2 (Drosophila)	23859	Q91XM9; O88523; D3YWU0; E9Q2L2; D3YUZ8	9.25	4.23	32.47	3.82e-10	5.08e-08
TC0200004651.mm.2	Rnf24	ring finger protein 24	51902	Q8BGI1; Q4VA59; V9GXF9	7.95	5.35	6.07	3.92e-10	5.18e-08
TC0900002054.mm.2	Tbrg1	transforming growth factor beta regulated gene 1	21376	Q3UB74; Q9CSZ5	11.87	9.57	4.92	4.01e-10	5.24e-08
TC0100001526.mm.2	Creg1	cellular repressor of E1A-stimulated genes 1	433375	O88668; K4DI63; J3QP41	16.31	12.74	11.85	4e-10	5.24e-08
TC0200001959.mm.2	Sirpa	signal-regulatory protein alpha	19261	P97797; Q6P6I8; Q8R398; E0CYM8; E9QPT7; A2ANC1; E0CX65	14.2	11.68	5.74	4.35e-10	5.65e-08
TC0900000845.mm.2	Spg21	spastic paraplegia 21 homolog (human)	27965	Q9CQC8; A2RT57	10.91	8.09	7.02	4.49e-10	5.8e-08
TC0600000327.mm.2	Akr1b7	aldo-keto reductase family 1, member B7	11997	P21300; Q5M9J9; Q3UGS8	9.21	4.77	21.62	4.61e-10	5.92e-08
TC0300002203.mm.2	Tmem144	transmembrane protein 144	70652	Q8VEH0	11.93	8.52	10.63	4.71e-10	6.02e-08
TC0300001317.mm.2	Gm9396	predicted gene 9396 [Source:MGI Symbol;Acc:MGI:3645563]			13.76	11.24	5.72	4.81e-10	6.06e-08
TC0X00003241.mm.2	Ptchd1	patched domain containing 1	211612	Q14B62; Q3UR40; F6WEC8	10.1	5.67	21.52	4.79e-10	6.06e-08
TC0200002537.mm.2	Ctsa	cathepsin A	19025	P16675; Q544R6; Q9D2D1; G3X8T3; A2A5J8; A2A5J9; A2A5J7; A2A5J6	13.34	10.59	6.75	4.88e-10	6.12e-08
TC0100002324.mm.2	Mfsd6	major facilitator superfamily domain containing 6	98682	Q8CBH5; D3Z183; F6U3S2	11.15	8.13	8.11	4.95e-10	6.14e-08
TC1500000776.mm.2	Tspo	translocator protein	12257	P50637; Q541E3; Q99M32	11.61	8.49	8.68	4.94e-10	6.14e-08
TC0200002363.mm.2	Map1lc3a	microtubule-associated protein 1 light chain 3 alpha	66734	Q91VR7	11.71	13.83	-4.34	5.01e-10	6.18e-08
TC0800001407.mm.2	Plcg2	phospholipase C, gamma 2	234779	Q8CIH5	8.87	7.06	3.51	5.05e-10	6.2e-08
TC1200001028.mm.2	Otub2	OTU domain, ubiquitin aldehyde binding 2	68149	Q9CQX0; Q3TYB8; D3Z0Y8; F6SXD2	9.3	5.11	18.26	5.2e-10	6.34e-08
TC0400003344.mm.2	Akr1a1	aldo-keto reductase family 1, member A1 (aldehyde reductase)	58810	Q9JII6; Q540D7; Q3UJW9; Q80XJ7; B1AXW3	14.51	12.44	4.2	5.24e-10	6.35e-08
TC0200001025.mm.2	Gorasp2	golgi reassembly stacking protein 2	70231	Q99JX3; Q922I9; Q3TX06; Q3TIK1; A2ATI9; A2ATI6; A2ATI8	12.78	10.58	4.59	5.33e-10	6.43e-08
TC1200001599.mm.2	Gpr22	G protein-coupled receptor 22	73010	Q8BZL4; Q8BXB7; G3X9C3; G3UZX5	8.71	11.72	-8.05	5.46e-10	6.53e-08
TC0600003020.mm.2	Erc1	ELKS/RAB6-interacting/CAST family member 1	111173	Q99MI1; F8VPM7; V9GWT6; V9GXF0; V9GXL1; V9GXP8; V9GXH3; V9GX53	9.83	11.73	-3.73	5.47e-10	6.53e-08
TC0700000903.mm.2	Htatip2	HIV-1 tat interactive protein 2, homolog (human)	53415	Q9Z2G9; Q3U816; Q3UJL4	10.64	8.21	5.39	5.62e-10	6.68e-08
TC0X00000327.mm.2	Slc25a5	solute carrier family 25 (mitochondrial carrier, adenine nucleotide translocator), member 5	11740	P51881; Q545A2; B0LAB5	17.89	15.49	5.27	5.76e-10	6.77e-08
TC0400004199.mm.2	Gm13212	predicted gene 13212	433801	Q4VA13; Q8BQJ3; E9PWQ2; B1ASQ7; B1ASQ6; Q7TPN0; B1AVN5; B1AVN4	14.03	10.61	10.72	5.74e-10	6.77e-08
TC0800002618.mm.2	Neto2	neuropilin (NRP) and tolloid (TLL)-like 2	74513	Q8BNJ6; B2RXQ6	8.41	5.88	5.81	5.81e-10	6.79e-08
TC0700000558.mm.2	Alkbh6	alkB, alkylation repair homolog 6 (E. coli)	233065	Q8K2U2; D3Z1T0; D6RFR9	11.67	8.19	11.17	5.89e-10	6.83e-08
TC0700003857.mm.2	Rhog	ras homolog gene family, member G	56212	P84096; Q3UDZ1; B2KKU6	9.01	6.25	6.8	5.9e-10	6.83e-08
TC0300002527.mm.2	Polr3c	polymerase (RNA) III (DNA directed) polypeptide C	74414	Q9D483; B2RX77; D3YYS2; F6QK97	11.52	10.06	2.75	6e-10	6.9e-08
TC0700000515.mm.2	Lgals4; Lgals6	lectin, galactose binding, soluble 4; lectin, galactose binding, soluble 6	16855; 16857	Q8K419; O54891; Q3UL35; A5XZ79; A5XZ82; A5XZ78; Q52LA0; A0A087WSD9	6.25	11.54	-38.95	6.11e-10	6.99e-08
TC0200004965.mm.2	Gss	glutathione synthetase	14854	P51855; Q3UEE2; Q541E2; Q3TWM2; Q3TF63; A2AQN7; A2AQN9; H3BKH4	10.15	6.76	10.43	6.26e-10	7.12e-08
TC1900000073.mm.2	Cfl1	cofilin 1, non-muscle	12631	P18760; Q544Y7; Q9CX22; F8WGL3	15.17	13.04	4.35	6.44e-10	7.3e-08
TC1000000864.mm.2	Adat3; Scamp4	adenosine deaminase, tRNA-specific 3; secretory carrier membrane protein 4	100113398; 56214	Q6PAT0; Q9JKV5; Q3TGX0; Q3U4R0	8.46	6.52	3.84	6.66e-10	7.47e-08
TC0200001889.mm.2	Galk2	galactokinase 2	69976	Q68FH4; Q8BUU7; Q3U3H5; Q8BWB2; Q8BMX0; Q3U728; B7ZCT5; D6RJ57; B7ZCT3; B7ZCT4	9.64	7.4	4.72	6.63e-10	7.47e-08
TC1100001017.mm.2	Tax1bp3	Tax1 (human T cell leukemia virus type I) binding protein 3	76281	Q9DBG9; B1AUD9	12.34	9.82	5.74	7.03e-10	7.81e-08
TC1500001963.mm.2	Nfam1	Nfat activating molecule with ITAM motif 1	74039	Q8R4V1; Q3TC65; Q3TD05; Q3TBS2; Q3TD63; A7E2R9; Q3TCT5	8.67	6.55	4.33	7.03e-10	7.81e-08
TC0800001311.mm.2	Zfp612	zinc finger protein 612	234725	Q3V041; Q3TRD7; Q80V27; Q8BIL9; Q99KM1; G5E8C8	6.15	8.14	-3.97	7.13e-10	7.88e-08
TC0600000215.mm.2	Snd1	staphylococcal nuclease and tudor domain containing 1	56463	Q78PY7; Q3TJ56; Q3TRW3; Q3TW51; Q3UZI3; E9Q3E9	8.54	5.95	6.02	7.33e-10	8.03e-08
TC0300000647.mm.2	Sfrp2	secreted frizzled-related protein 2	20319	P97299; Q3UI35; Q3UUM9	12.09	8.16	15.24	7.34e-10	8.03e-08
TC1900001031.mm.2	Stip1	stress-induced phosphoprotein 1	20867	Q60864; Q3THQ5	13.29	10	9.79	7.51e-10	8.13e-08
TC0700001442.mm.2	Anapc15	anaphase prompoting complex C subunit 15	75430	P60007; Q66JW5; Q9D3A0; G5E8M3; H3BIU1; E9Q0Y1	13.13	10.38	6.75	7.49e-10	8.13e-08
TC0200002263.mm.2	Fkbp1a	FK506 binding protein 1a	14225	P26883; Q1JUQ7; Q1JUQ6; Q3UBA0; Q3ULN5; Q3UKJ3; Q1JUQ8; F6X9I3	11.92	9.94	3.95	7.6e-10	8.19e-08
TC1000001986.mm.2	Gm4794	predicted gene 4794	215895	G5E904	4.15	6.16	-4.02	7.7e-10	8.24e-08
TC1100003807.mm.2	Vat1	vesicle amine transport protein 1 homolog (T californica)	26949	Q62465; Q499X4; Q3TXD3; Q3U331; Q5RKP0	11.15	8.06	8.5	7.72e-10	8.24e-08
TC0500000050.mm.2	Abcb1a	ATP-binding cassette, sub-family B (MDR/TAP), member 1A	18671	P21447; Q3UMH0; Q9CVG4	9.61	12.7	-8.49	7.96e-10	8.45e-08
TC1700000593.mm.2	Kank3	KN motif and ankyrin repeat domains 3	80880	Q9Z1P7; Q6P8V1; Q3V260; G3UXN4; G3UZW1	7.45	9.59	-4.39	8.32e-10	8.8e-08
TC0200002308.mm.2	Hck	hemopoietic cell kinase	15162	P08103; F6UND7	5.62	3.25	5.17	8.59e-10	9.04e-08
TC0500003725.mm.2	Pisd	phosphatidylserine decarboxylase	320951	Q8BSF4; Q3TJ76; Q505E1; Q3TRI5; D3YY63; E9PX91; D3Z0X7; F7C386; D6RIN9	8.38	6.09	4.88	8.88e-10	9.3e-08
TC1900000647.mm.2	Scd4	stearoyl-coenzyme A desaturase 4	329065	Q6T707; Q8CFY4	11.92	6.41	45.52	9.22e-10	9.61e-08
TC0300001240.mm.2	Arhgap29	Rho GTPase activating protein 29	214137	Q8CGF1	11.19	13.3	-4.31	9.28e-10	9.63e-08
TC0200004219.mm.2	Cd44	CD44 antigen	12505	P15379; Q80X37; Q3U8S1; Q3U468; Q3UNN2; Q3TLT9; A2APM1; A2APM4; A2APM3; A2APM2; A2APM5; E9QKM8	10.67	8.05	6.17	9.54e-10	9.85e-08
TC0800002399.mm.2	Gdf15	growth differentiation factor 15	23886	Q9Z0J7; Q3TU76; Q3UNI4	10.47	5.35	34.75	9.91e-10	1.01e-07
TC0200001368.mm.2	Spi1	spleen focus forming virus (SFFV) proviral integration oncogene	20375	P17433; Q3U5L4; E9QAI9; E9Q6W1	13.54	10.59	7.69	9.88e-10	1.01e-07
TC0300003013.mm.2	Dapp1	dual adaptor for phosphotyrosine and 3-phosphoinositides 1	26377	Q9QXT1; Q3TEK6; Q3UK44; Q3UL29; V9GX55	10.52	7.18	10.13	1.02e-09	1.03e-07
TC0100000590.mm.2	Atic	5-aminoimidazole-4-carboxamide ribonucleotide formyltransferase/IMP cyclohydrolase	108147	Q9CWJ9; B0LAC5	10.62	8.53	4.26	1.03e-09	1.04e-07
TC0800003224.mm.2	Zdhhc2	zinc finger, DHHC domain containing 2	70546	P59267; A4FUU5; A0JP44	10.04	7.37	6.35	1.05e-09	1.06e-07
TC1100002249.mm.2	Plek	pleckstrin	56193	Q9JHK5; Q8CAG6; Q5F271; Q8C6F4; Q5F270	9.2	6.62	5.96	1.07e-09	1.07e-07
TC1100004104.mm.2	Mrpl38	mitochondrial ribosomal protein L38	60441	Q8K2M0	11.05	8.52	5.77	1.1e-09	1.1e-07
TC1700000833.mm.2	Adgrf5	adhesion G protein-coupled receptor F5	224792	Q69ZZ8; Q8BZJ9; G5E8Q8	12.61	15.36	-6.72	1.1e-09	1.1e-07
TC1000003050.mm.2	Xpot	exportin, tRNA (nuclear export receptor for tRNAs)	73192	Q9CRT8	11.65	9.25	5.3	1.12e-09	1.11e-07
TC0800000982.mm.2	Wdr83os	WD repeat domain 83 opposite strand	414077	Q6ZWX0; Q3UI07; F8WGQ2; F7AME8	12.92	9.33	12.01	1.13e-09	1.12e-07
TC0900001182.mm.2	Slc9a9	solute carrier family 9 (sodium/hydrogen exchanger), member 9	331004	Q8BZ00; A8E634; Q3T994; Q499E9	10.84	8.71	4.37	1.16e-09	1.14e-07
TC1600001296.mm.2	Med15	mediator complex subunit 15	94112	Q924H2; Q6KAM1; Q3TLG6; Q3TE00; Q7TQE1; Q80UN2; A0JLM5; E9Q7C1; G3X8S4	11.02	9.35	3.19	1.18e-09	1.15e-07
TC0100003754.mm.2	Tgfb2	transforming growth factor, beta 2	21808	P27090; Q921T1; Q8CDZ9; Q3TWH5; Q6ZY28	13.3	8.95	20.35	1.23e-09	1.2e-07
TC1100001077.mm.2	Myo1c	myosin IC	17913	Q9WTI7; Q5ND45	12.33	10.45	3.67	1.26e-09	1.22e-07
TC1400000609.mm.2	Tox4	TOX high mobility group box family member 4	268741	Q8BU11; Q3U661; Q3UVQ1; Q6A006; Q9D8K4	10.52	8.05	5.54	1.27e-09	1.23e-07
TC0200002032.mm.2	Cds2	CDP-diacylglycerol synthase (phosphatidate cytidylyltransferase) 2	110911	Q99L43; Q6PBC0; Q8BX08; A2AMQ5; H3BLA1; F6S4G2; H3BKR7	15.71	13.46	4.77	1.29e-09	1.24e-07
TC0200003540.mm.2	Stam2	signal transducing adaptor molecule (SH3 domain and ITAM motif) 2	56324	O88811; Q3TGH8; Q3YEC8; B0R0N7	11.27	9.62	3.14	1.3e-09	1.24e-07
TC0400003894.mm.2	Efhd2	EF hand domain containing 2	27984	Q9D8Y0; Q8C845	9.94	6.33	12.22	1.3e-09	1.24e-07
TC1900000866.mm.2	Grk5	G protein-coupled receptor kinase 5	14773	Q8VEB1; Q3TST4	13.09	9.96	8.77	1.34e-09	1.27e-07
TC0800002824.mm.2	Atp6v0d1	ATPase, H+ transporting, lysosomal V0 subunit D1	11972	P51863; Q921S5	10.72	8.47	4.74	1.43e-09	1.35e-07
TC1900001217.mm.2	Gcnt1	glucosaminyl (N-acetyl) transferase 1, core 2	14537	Q09324; Q5D0D8	9.39	6.45	7.64	1.48e-09	1.4e-07
TC0300000416.mm.2	Spg20	spastic paraplegia 20, spartin (Troyer syndrome) homolog (human)	229285	Q8R1X6; Q3TVW1; D3Z3F8; D3Z2D6; D3Z1M5	11.38	8.75	6.19	1.54e-09	1.43e-07
TC1900001045.mm.2	Rtn3	reticulon 3	20168	Q9ES97	14.04	12.36	3.21	1.54e-09	1.43e-07
TC1700001034.mm.2	Adgre1	adhesion G protein-coupled receptor E1	13733	Q61549; Q3U9R0; O08745; Q6LCD7; Q3U1M9; Q3S4B0; O08744; O08743	10.12	7.93	4.55	1.53e-09	1.43e-07
TC0400003756.mm.2	Clic4	chloride intracellular channel 4 (mitochondrial)	29876	Q9QYB1; Q3U8I1; Q543N5	15.14	13.08	4.18	1.56e-09	1.44e-07
TC0500002549.mm.2	Yipf7	Yip1 domain family, member 7	75581	Q9JIM5	10.54	13.74	-9.17	1.58e-09	1.46e-07
TC1500001131.mm.2	Nckap1l	NCK associated protein 1 like	105855	Q8K1X4; Q8BVQ3; Q3UDY0	8.69	6.14	5.86	1.62e-09	1.48e-07
TC1100004283.mm.2	Syngr2	synaptogyrin 2	20973	O55101; B0QZP8; H3BKU5; H3BJ78; H3BIZ8; H3BJY1	14.55	11.84	6.54	1.63e-09	1.49e-07
TC0100001481.mm.2	Myoc	myocilin	17926	O70624; Q05AC1; Q3UN79	12.1	7.54	23.63	1.64e-09	1.49e-07
TC1100003990.mm.2	Slc16a6	solute carrier family 16 (monocarboxylic acid transporters), member 6	104681	B1AT66; H9KUY0; H9KV19	9.57	6.83	6.68	1.7e-09	1.54e-07
TC0900001459.mm.2	Scap	SREBF chaperone	235623	Q6GQT6; Q3UZ25	9.26	7.13	4.36	1.87e-09	1.69e-07
TC1900001749.mm.2	Eif3a	eukaryotic translation initiation factor 3, subunit A	13669	P23116; Q3TKF9; Q3UEK3; Q3UL99; Q3TRH1; Q3UM46; Q6A0B9	12.8	10.59	4.61	1.89e-09	1.7e-07
TC1100004102.mm.2	Wbp2	WW domain binding protein 2	22378	P97765; Q544A1; Q3TRG5; Q9DBP6; A2A860	11.31	8.42	7.43	2.01e-09	1.79e-07
TC0100001245.mm.2	Arl8a	ADP-ribosylation factor-like 8A	68724	Q8VEH3; F6QKK2	12.69	10.38	4.96	2.02e-09	1.79e-07
TC0300002565.mm.2	Hsd3b1	hydroxy-delta-5-steroid dehydrogenase, 3 beta- and steroid delta-isomerase 1	15492	P24815; Q3UI20; Q3UJ12	9.07	6.72	5.1	2.01e-09	1.79e-07
TC0300003246.mm.2	Gstm3	glutathione S-transferase, mu 3	14864	P19639	11.28	8.42	7.26	2.01e-09	1.79e-07
TC0800002722.mm.2	Amfr	autocrine motility factor receptor	23802	Q9R049; Q3U007; Q3TCI2; H3BJC0	11.82	8.62	9.18	2.05e-09	1.81e-07
TC0500001401.mm.2	P2rx4	purinergic receptor P2X, ligand-gated ion channel 4	18438	Q9JJX6; Q9Z256; Q9Z257; D3Z5U5; J9TN51; Q3TR36; Q3UCX4; Q9WUN9; D3YYR5	9.82	6.57	9.51	2.06e-09	1.81e-07
TC1400000198.mm.2	Samd8	sterile alpha motif domain containing 8	67630	Q9DA37; Q3UH82; Q14AQ4; Q497L5; D6REI9	9.77	7.99	3.44	2.09e-09	1.83e-07
TC0700001812.mm.2	Bola2	bolA-like 2 (E. coli)	66162	Q8BGS2	11.55	9.13	5.33	2.11e-09	1.84e-07
TC1500001560.mm.2	Derl1	Der1-like domain family, member 1	67819	Q99J56; Q3UGB8	13.11	10.8	4.94	2.12e-09	1.84e-07
TC1500000605.mm.2	Gpt	glutamic pyruvic transaminase, soluble	76282	Q8QZR5; Q566C3	5.89	8.58	-6.47	2.16e-09	1.86e-07
TC0100003534.mm.2	Ndufs2	NADH dehydrogenase (ubiquinone) Fe-S protein 2	226646	Q91WD5; D3YXT0	14.65	16.47	-3.53	2.17e-09	1.87e-07
TC0800001319.mm.2	Vac14	Vac14 homolog (S. cerevisiae)	234729	Q80WQ2; Q8CCX6; Q8K279; Q8C907; Q8C6J5	9.26	6.96	4.94	2.22e-09	1.91e-07
TC0200005291.mm.2	Pmepa1	prostate transmembrane protein, androgen induced 1	65112	Q9D7R2; Q4QRN6; Q6NST6; A2APF4; A2APF5	11.6	9.06	5.83	2.24e-09	1.91e-07
TC1100001704.mm.2	Nmt1	N-myristoyltransferase 1	18107	O70310; Q3UJC3	14.59	12.48	4.32	2.42e-09	2.06e-07
TC0900001204.mm.2	Xrn1	5-3 exoribonuclease 1; 5'-3' exoribonuclease 1	24127	P97789; F8VQ87	10.31	11.61	-2.47	2.49e-09	2.11e-07
TC0200000465.mm.2	Adamtsl2	ADAMTS-like 2	77794	Q7TSK7; A1A5B7; Q9D201; Q6A040	8.34	6.07	4.82	2.53e-09	2.14e-07
TC0200003146.mm.2	Dpp7	dipeptidylpeptidase 7	83768	Q9ET22	9.49	7.2	4.88	2.54e-09	2.14e-07
TC0800001265.mm.2	Cyb5b	cytochrome b5 type B	66427	Q9CQX2; Q3TN44; Q3TLE8; Q3TH64	14	11.89	4.34	2.58e-09	2.16e-07
TC0900002235.mm.2	Rexo2	REX2, RNA exonuclease 2 homolog (S. cerevisiae)	104444	Q9D8S4; Q3TAV0; Q3T9B4; Q78KL9; Q8BJ91; Q3UD20	12.7	10.03	6.36	2.6e-09	2.17e-07
TC0900003282.mm.2	Ano10	anoctamin 10	102566	Q8BH79	10.51	8.17	5.06	2.61e-09	2.17e-07
TC1300002500.mm.2	Btf3	basic transcription factor 3	218490	Q64152; Q3UJR8	15.65	13.53	4.35	2.64e-09	2.19e-07
TC0100003478.mm.2	Uck2	uridine-cytidine kinase 2	80914	Q99PM9; Q543C2; Q8C476; Q99KT8; A0A0B4J1E5	13.23	9.63	12.07	2.65e-09	2.19e-07
TC1800001255.mm.2	Lars	leucyl-tRNA synthetase	107045	Q9CQM4; Q7TSZ3; Q6ZPT2; Q99JK2; Q8BMJ2	12	9.59	5.32	2.94e-09	2.42e-07
TC0700001875.mm.2	Itgam	integrin alpha M	16409	P05555; Q3U1U4; Q3U1W4; Q3U3F0; A1E2I0; Q3U4I5; Q3TD86; Q3TBT0; Q3UJ88; E9Q604; G5E8F1; D3Z618; E9Q5K8; F6YBY4; F6YXU0; D6RJ73	9.38	6.94	5.43	2.98e-09	2.44e-07
TC1500001824.mm.2	Eif3d	eukaryotic translation initiation factor 3, subunit D	55944	O70194	11.71	9.47	4.72	3.01e-09	2.46e-07
TC0500003368.mm.2	Ncf1	neutrophil cytosolic factor 1	17969	Q09014; Q3U9Y3; Q3UBI5; Q3UA02; Q7TMH0; F8WH69; S4R293	10.69	7.28	10.58	3.08e-09	2.5e-07
TC1000002398.mm.2	Prmt2; Mir678	protein arginine N-methyltransferase 2; microRNA 678	15468; 751554	Q9R144; Q3UID4; Q3UKX1; Q3USQ4; M0QW88	8.98	5.89	8.52	3.1e-09	2.51e-07
TC0600001808.mm.2	Pon2	paraoxonase 2	330260	Q62086; Q8VDG8	13.25	11.34	3.77	3.15e-09	2.54e-07
TC1100000096.mm.2	Ppia	peptidylprolyl isomerase A	268373	P17742; Q5SVY2; Q9CZK9; Q3TE63; Q3UAJ1	17.12	15.47	3.13	3.16e-09	2.54e-07
TC1700002815.mm.2	C4a	complement component 4A (Rodgers blood group)	625018	P01029; B9EIU2; Q62238; Q6P3Y0; V9GZG9; Q62237; V9GZP9; V9GZJ5; V9H0U1	6.97	4.31	6.29	3.2e-09	2.56e-07
TC0600002142.mm.2	Clec5a	C-type lectin domain family 5, member a	23845	Q9R007	9.65	6.4	9.52	3.22e-09	2.56e-07
TC1100000916.mm.2	Trp53	transformation related protein 53	22059	P02340; Q80ZA1; Q549C9; Q8C526; Q9ER40; Q3UGQ1; Q6TDG9; Q91XH8; O70366; Q64451; I7HIK9	11.2	8.79	5.33	3.22e-09	2.56e-07
TC0700000904.mm.2	Prmt3	protein arginine N-methyltransferase 3	71974	Q922H1; Q9D8D8; Q8C1M0; Q3U2K1; F6ZU11; F6Y6T5; D6RGQ1	9.59	5.95	12.43	3.24e-09	2.57e-07
TC0900002377.mm.2	Csk	c-src tyrosine kinase	12988	P41241; Q3UVH2	9	7.21	3.47	3.25e-09	2.57e-07
TC1700002775.mm.2	Zfp414	zinc finger protein 414	328801	Q9DCK4; Q14A93; E9Q9N0; E9Q4H9	9.7	7.31	5.24	3.32e-09	2.61e-07
TC1200002077.mm.2	Entpd5	ectonucleoside triphosphate diphosphohydrolase 5	12499	Q9WUZ9; Q3TQC7	10.47	8.82	3.15	3.34e-09	2.62e-07
TC0800002402.mm.2	Mpv17l2	MPV17 mitochondrial membrane protein-like 2	234384	Q8VIK2	9.59	7.49	4.3	3.36e-09	2.62e-07
TC1900001415.mm.2	Acta2	actin, alpha 2, smooth muscle, aorta	11475	P62737; Q3U122	18.66	13.85	27.96	3.36e-09	2.62e-07
TC1300000638.mm.2	Tspan17	tetraspanin 17	74257	Q9D7W4; Q3TLW9; Q3TAQ3; E9QN85; F6VW20; F6R550; E9PWC3; E9QAJ5; F7CRB7	11.72	8.5	9.33	3.42e-09	2.66e-07
TC0500003168.mm.2	Plbd2	phospholipase B domain containing 2	71772	Q3TCN2	9.7	7.67	4.08	3.61e-09	2.79e-07
TC1900000124.mm.2	Trmt112	tRNA methyltransferase 11-2	67674	Q9DCG9; Q8VCR4; Q5M8M3	13.55	10.88	6.37	3.65e-09	2.81e-07
TC1100003455.mm.2	Cltc	clathrin, heavy polypeptide (Hc)	67300	Q68FD5; Q3U0H2; Q80U89; Q8K2I5; Q3TJ98; Q3TYQ2; Q3TAN1; Q3UPJ3; Q5SXR6; F6Z1R4	17.34	15.93	2.67	3.68e-09	2.83e-07
TC0600001943.mm.2	Ndufa5	NADH dehydrogenase (ubiquinone) 1 alpha subcomplex, 5	68202	Q9CPP6; Q9CX78; D3YTQ8	15.63	17.38	-3.38	3.71e-09	2.84e-07
TC1200001464.mm.2	Pqlc3	PQ loop repeat containing	217430	Q8C6U2; Q8C259; Q3UU83	12.71	10.29	5.33	3.74e-09	2.86e-07
TC1100000798.mm.2	Pigl	phosphatidylinositol glycan anchor biosynthesis, class L	327942	Q5SX19; Q4V9U8	7.28	5.59	3.23	3.8e-09	2.89e-07
TC0500003090.mm.2	Mlec	malectin	109154	Q6ZQI3; D3Z1M3	11.92	9.43	5.64	3.89e-09	2.94e-07
TC0300002492.mm.2	Plekho1	pleckstrin homology domain containing, family O member 1	67220	Q9JIY0; F6XQM2; F6VV25; D3YVD1	12.39	9.48	7.5	3.89e-09	2.94e-07
TC0800003226.mm.2	Borcs8	BLOC-1 related complex subunit 8	72368	Q9D6Y4; D3Z373; D6RJ21	11.07	8.95	4.35	3.92e-09	2.95e-07
TC0500003709.mm.2	Bre	brain and reproductive organ-expressed protein	107976	Q8K3W0; D3Z7P0	15.24	13.68	2.94	4.04e-09	3.03e-07
TC1500001967.mm.2	Cyb5r3	cytochrome b5 reductase 3	109754	Q9DCN2; F2Z456; A0A0A0MQM3	15.41	12.41	8.03	4.05e-09	3.03e-07
TC0500000922.mm.2	Cxcl13	chemokine (C-X-C motif) ligand 13	55985	O55038; Q3U1E8; Q9QX28	14.86	7.06	222.77	4.1e-09	3.05e-07
TC1300002360.mm.2	Polr3g	polymerase (RNA) III (DNA directed) polypeptide G	67486	Q6NXY9; E0CX67	9.67	6.6	8.39	4.09e-09	3.05e-07
TC0800002617.mm.2	Dnaja2	DnaJ (Hsp40) homolog, subfamily A, member 2	56445	Q9QYJ0; Q3TFF0; Q3V472	10.84	7.63	9.24	4.14e-09	3.06e-07
TC0500001763.mm.2	Arpc1a	actin related protein 2/3 complex, subunit 1A	56443	Q9R0Q6; Q9CTB9; D3YVI5; A0A0G2JF52	9.69	7.93	3.38	4.16e-09	3.06e-07
TC1300000016.mm.2	Akr1c14	aldo-keto reductase family 1, member C14	105387	Q91WT7	7.11	10.17	-8.3	4.17e-09	3.06e-07
TC0500003637.mm.2	Slc7a1	solute carrier family 7 (cationic amino acid transporter, y+ system), member 1	11987	Q09143; Q3UGD6; G3MV65; G3MV66; G3MV68; Q3UTL4; Q3TQZ8; E9Q3N1; D3Z161	9.21	6.71	5.65	4.3e-09	3.13e-07
TC0600003169.mm.2	Ccnd2	cyclin D2	12444	P30280; Q4FK45; Q9D8L9	13.09	10.65	5.42	4.27e-09	3.13e-07
TC0500000878.mm.2	Shroom3	shroom family member 3	27428	Q9QXN0; B7ZNA0; E9QMY5; E9Q6I3; G3UXH3	9.51	6.78	6.64	4.3e-09	3.13e-07
TC1300001020.mm.2	Ssbp2	single-stranded DNA binding protein 2	66970	Q9CYZ8; Q540I3; Q8BPZ5; D6RG78	12.42	9.26	8.98	4.39e-09	3.18e-07
TC0400004039.mm.2	Ube4b	ubiquitination factor E4B	63958	Q9ES00; Q80TU3; Q6NWW1; Q3V426; H7BXC2; G3UZD6; G3UZM6	9.13	6.82	4.97	4.41e-09	3.19e-07
TC0900001048.mm.2	Gsta4	glutathione S-transferase, alpha 4	14860	P24472	15.52	13.13	5.26	4.43e-09	3.19e-07
TC1100001285.mm.2	Car4	carbonic anhydrase 4	12351	Q64444; Q3U3I1; F6ST32; D6RCZ3	8.52	10.74	-4.67	4.52e-09	3.25e-07
TC0X00000708.mm.2	Atp6ap1	ATPase, H+ transporting, lysosomal accessory protein 1	54411	Q9R1Q9; Q3TKX1; Q3TWN7; Q8K567; Q3UWN7; Q571E2; Q3UCY7; Q3THZ3; Q3TT23; F6X9J0; F6ZE56; B7FAU7; B7FAU3; F7AYP0	13.46	11.24	4.66	4.54e-09	3.25e-07
TC0600000458.mm.2	Clcn1	chloride channel, voltage-sensitive 1	12723	Q64347; Q3TTA5; Q8K3N1; F6VSA8; F6QI82; E9Q2N3; F6QL23; F7A9J6; F7C9S1; F6X177	5.35	8.14	-6.91	4.59e-09	3.27e-07
TC0400003792.mm.2	C1qb	complement component 1, q subcomponent, beta polypeptide	12260	P14106; Q3U6I5; Q3US82	12.64	8.28	20.58	4.61e-09	3.28e-07
TC0200005050.mm.2	Gm826	predicted gene 826	329554	Q3UQ74; A2A5Q3	10.02	11.76	-3.33	4.66e-09	3.3e-07
TC0800001520.mm.2	Tcf25	transcription factor 25 (basic helix-loop-helix)	66855	Q8R3L2; Q80TL2; B2ZAC8	13.2	11.67	2.89	4.68e-09	3.31e-07
TC0400001246.mm.2	Pomgnt1	protein O-linked mannose beta 1,2-N-acetylglucosaminyltransferase	68273	Q91X88	9.81	8.25	2.95	4.78e-09	3.37e-07
TC1000000784.mm.2	Cstb	cystatin B	13014	Q62426	11.03	8.26	6.82	4.82e-09	3.39e-07
TC0100002140.mm.2	Bag2	BCL2-associated athanogene 2	213539	Q91YN9	11.27	8.7	5.97	4.85e-09	3.4e-07
TC1000001131.mm.2	Lta4h	leukotriene A4 hydrolase	16993	P24527	10.21	8.58	3.1	5.03e-09	3.51e-07
TC0100003533.mm.2	Fcer1g	Fc receptor, IgE, high affinity I, gamma polypeptide	14127	P20491	12.16	8.27	14.78	5.04e-09	3.51e-07
TC1300001522.mm.2	Epdr1	ependymin related protein 1 (zebrafish)	105298	Q99M71	10	7.67	5.03	5.09e-09	3.52e-07
TC0400001974.mm.2	Eno1; Eno1b	enolase 1, alpha non-neuron; enolase 1B, retrotransposed	13806; 433182	P17182; Q5FW97; Q6PHC1; Q8CF78; B0QZL1; B1ARR6; B1ARR7	15.69	13.23	5.51	5.09e-09	3.52e-07
TC0800001522.mm.2	Tubb3	tubulin, beta 3 class III	22152	Q9ERD7; Q9CRT0	9.99	5.48	22.82	5.14e-09	3.55e-07
TC0600002575.mm.2	Stambp	STAM binding protein	70527	Q9CQ26; Q3TGB1	12.14	9.75	5.24	5.2e-09	3.58e-07
TC0X00001619.mm.2	Map7d2	MAP7 domain containing 2	78283	A2AG50; Q8C0A6; Q3TS73; A2AG51	6.91	4.53	5.2	5.31e-09	3.64e-07
TC0300000722.mm.2	Glmp	glycosylated lysosomal membrane protein	56700	Q9JHJ3; H9H9R4; D6RJI7; H3BJ16; H3BKY1; H3BK59	10.67	7.96	6.52	5.41e-09	3.7e-07
TC0800002592.mm.2	Rad23a	RAD23a homolog (S. cerevisiae)	19358	P54726; Q3TN85; Q8CAP3; Q05DT7; Q8BRA9; F6YL88	9.99	7.99	4.01	5.47e-09	3.73e-07
TC0400002731.mm.2	Txn1	thioredoxin 1	22166	P10639	16.16	14.17	3.96	5.5e-09	3.74e-07
TC0200003302.mm.2	1110008P14Rik	RIKEN cDNA 1110008P14 gene	73737	P58686; A0A0A6YXJ8	10.63	7.25	10.45	5.72e-09	3.87e-07
TC1300000425.mm.2	Ly86	lymphocyte antigen 86	17084	O88188	12.02	7.42	24.22	5.92e-09	4e-07
TC0900002676.mm.2	Mapk6	mitogen-activated protein kinase 6	50772	Q61532; Q8C8P0; Q8R3S3	9.42	6.87	5.86	5.94e-09	4e-07
TC0900001441.mm.2	Nme6	NME/NM23 nucleoside diphosphate kinase 6	54369	O88425	8.97	6.67	4.93	6.12e-09	4.11e-07
TC1300001837.mm.2	Eef1e1	eukaryotic translation elongation factor 1 epsilon 1	66143	Q9D1M4; B0LAB0	13.43	10.46	7.84	6.28e-09	4.2e-07
TC0300001521.mm.2	Adgrl4	adhesion G protein-coupled receptor L4	170757	Q923X1	13.45	15.55	-4.29	6.32e-09	4.2e-07
TC0400000367.mm.2	Ubap1	ubiquitin-associated protein 1	67123	Q8BH48; Q3TQY7; F6WHE1	11.69	9.52	4.51	6.32e-09	4.2e-07
TC0200002295.mm.2	H13	histocompatibility 13	14950	Q9D8V0; Q6PGJ8; Q8HWB1; Q861Q5; A3KGR9	12.41	10.29	4.36	6.54e-09	4.34e-07
TC0X00002676.mm.2	Vsig4	V-set and immunoglobulin domain containing 4	278180	Q80WA3	12.31	5.69	98.7	6.57e-09	4.34e-07
TC0500001590.mm.2	Hspb1	heat shock protein 1	15507	P14602; Q545F4; Q9Z2L2; Q9Z2L3; D3YZ06	13.96	11.35	6.11	6.67e-09	4.38e-07
TC0900002213.mm.2	Sidt2	SID1 transmembrane family, member 2	214597	Q8CIF6; Q3U1L8; F7CNB6; F6TVH9; F7DFH5; F6SS13; F7B6N2; E0CXC7; F6SV01; F7DF36	11.9	9.78	4.34	6.67e-09	4.38e-07
TC0600003114.mm.2	Ptpn6	protein tyrosine phosphatase, non-receptor type 6	15170	P29351; Q3UCJ0; Q3TE70; Q3UB72; G3UZU6; G3UYY5; G3UXM2; G3UWU7	8.42	5.14	9.68	6.84e-09	4.48e-07
TC0600002325.mm.2	Crhr2	corticotropin releasing hormone receptor 2	12922	Q60748; Q3UQP0; C0K3M3; Q5ERJ2; E9QNK5; E9PXI8	7.07	9.87	-6.96	6.88e-09	4.5e-07
TC0400002477.mm.2	Dctn3	dynactin 3	53598	Q9Z0Y1; E9Q919	14.64	12.33	4.96	6.98e-09	4.54e-07
TC0300000750.mm.2	Gba	glucosidase, beta, acid	14466	P17439	10.18	8.48	3.25	6.98e-09	4.54e-07
TC0300002360.mm.2	Hax1	HCLS1 associated X-1	23897	O35387; B9EJR4; Q3UXX9; Q8R5I5; A0A0G2JE46	9.44	6.81	6.17	7.05e-09	4.56e-07
TC0700001448.mm.2	Pgap2	post-GPI attachment to proteins 2	233575	Q3TQR0; Q3U6W8; D6RCV1; D3YUX4; D6RG97; F7AWQ5; D3YYE3; D3Z1F0; D3Z1Q8; D3Z1R5; D3Z4K4; D3YZA4; D3YZI4	8.11	6.26	3.6	7.1e-09	4.58e-07
TC0300002815.mm.2	Palmd	palmdelphin	114301	Q9JHU2; Q3UVT7; Q9JHU1; D3Z486	12.3	14.62	-5.01	7.14e-09	4.6e-07
TC0700004282.mm.2	Eif3c	eukaryotic translation initiation factor 3, subunit C	56347	Q8R1B4; Q9CV26; Q3TL08; Q9CSD3; Q3UMI6; Q66JU1; P97398; Q8BVX3	15.64	13.97	3.19	7.21e-09	4.62e-07
TC1500000963.mm.2	Slc48a1	solute carrier family 48 (heme transporter), member 1	67739	Q9D8M3; Q3TGQ2; D6RG96	12.23	8.64	12.07	7.38e-09	4.72e-07
TC1100004076.mm.2	Hn1	hematological and neurological expressed sequence 1	15374	P97825	15.24	12.71	5.77	7.41e-09	4.73e-07
TC0800000747.mm.2	Comp	cartilage oligomeric matrix protein	12845	Q9R0G6; A2VCQ0; A1A557	9.7	4.86	28.75	7.59e-09	4.83e-07
TC1200000033.mm.2	Gm6682	tubulin, alpha 1C pseudogene	626534		16.61	14.37	4.75	7.67e-09	4.86e-07
TC0300000721.mm.2	Cct3	chaperonin containing Tcp1, subunit 3 (gamma)	12462	P80318; Q3U0I3; Q3U4U6; Q3UJP4; F6Q609; E9Q133; F6ZVG8	13.77	11.59	4.53	7.93e-09	5.02e-07
TC0300002080.mm.2	Vmn2r3	vomeronasal 2, receptor 3	637004	E9Q107; H3BJ88	8.29	4.2	17.07	7.96e-09	5.02e-07
TC1000002500.mm.2	Uqcr11	ubiquinol-cytochrome c reductase, complex III subunit XI	66594	Q9CPX8; Q3UJV6	10.28	12.4	-4.34	8.08e-09	5.08e-07
TC1500001214.mm.2	Tars	threonyl-tRNA synthetase	110960	Q9D0R2; Q99KJ4; Q3U630	12.02	9.9	4.35	8.17e-09	5.13e-07
TC1700002151.mm.2	Hsp90ab1	heat shock protein 90 alpha (cytosolic), class B member 1	15516	P11499; Q71LX8; Q80YC2; Q811H6; D3Z1R1; E9PX27; E9Q0C3; E9Q3D6	16.49	14.68	3.51	8.25e-09	5.15e-07
TC0100002588.mm.2	Rnf25	ring finger protein 25	57751	Q9QZR0; Q9CS30; Q9CT51; E9Q446; D3Z7S2; D3Z0R9; M0QWW2; F6Z123; D3YXC4	9.03	6.86	4.51	8.28e-09	5.15e-07
TC1400000453.mm.2	Gm8113	predicted gene 8113 [Source:MGI Symbol;Acc:MGI:3648791]		E0CXS8	6.83	8.71	-3.68	8.28e-09	5.15e-07
TC0700000826.mm.2	Rras	Harvey rat sarcoma oncogene, subgroup R	20130	P10833; Q3U1N3	14.51	12.38	4.37	8.34e-09	5.17e-07
TC0600000609.mm.2	Snx10	sorting nexin 10	71982	Q9CWT3; Q4FJX6; Q3UBN7; Q3U746; Q3U6V6; D3YW62; D3Z4P6; S4R1A0	11.63	9.74	3.69	8.56e-09	5.29e-07
TC0800000983.mm.2	Man2b1	mannosidase 2, alpha B1	17159	O09159; Q3TB95; Q3TBM1	10.71	8.59	4.37	8.78e-09	5.41e-07
TC0900001009.mm.2	Myo5a	myosin VA	17918	Q99104; D6RFU0; B8JK05; F6Z2S4; D3YZ62; F6TDE5; D3Z4J3	10.47	8.28	4.56	8.79e-09	5.41e-07
TC0100001500.mm.2	Slc19a2	solute carrier family 19 (thiamine transporter), member 2	116914	Q8R4Y1; Q9EQN9; Q99KT3; Q8BRH5; E9Q2R3	10.3	7.71	6.04	8.98e-09	5.51e-07
TC1000001138.mm.2	Ntn4	netrin 4	57764	Q9JI33; Q0VEM1; D3Z053	6.89	4.94	3.85	9.37e-09	5.73e-07
TC0400001668.mm.2	Fuca1	fucosidase, alpha-L- 1, tissue	71665	Q99LJ1; Q3TCW3	10.85	9.27	3	9.42e-09	5.75e-07
TC1300001056.mm.2	Lhfpl2	lipoma HMGIC fusion partner-like 2	218454	Q8BGA2; D3Z4C4; D3Z698	8.58	6.3	4.86	9.57e-09	5.82e-07
TC0400001557.mm.2	Laptm5	lysosomal-associated protein transmembrane 5	16792	Q61168; Q3TBK6; Q8BFZ0; Q544S4; Q3U2D0; Q3UD11; Q3TBF2; Q3T982; Q3TC76; Q6A0D3; Q3TBQ5; Q3TAZ4; Q3TBE8; Q3U6X9; Q3TD09; F8WH95; B1ASF7; F6WX18	12.44	9.14	9.86	9.72e-09	5.9e-07
TC1700000670.mm.2	Bag6	BCL2-associated athanogene 6	224727	Q9Z1R2; Q3UF95; Q9CRG8; Q3TDL4; Q8HWH4; Q3US30; G3UZT6; G3UYQ2; S4R224; G3UYZ0; G3UXT8; G3V013; A0A0K0K1E4; S4R183	10.68	8.91	3.4	9.84e-09	5.96e-07
TC0200005186.mm.2	B4galt5	UDP-Gal:betaGlcNAc beta 1,4-galactosyltransferase, polypeptide 5	56336	Q9JMK0; Q3U7I0; Q9QY11; F6XV02	9.11	6.99	4.34	9.93e-09	5.96e-07
TC1800000491.mm.2	Commd10	COMM domain containing 10	69456	Q8JZY2; Q3TKN7; Q3UTM6	10.61	9.34	2.4	9.91e-09	5.96e-07
TC0400002849.mm.2	Megf9	multiple EGF-like-domains 9	230316	Q8BH27; Q0VGR4; F8WHT8	11	8.66	5.04	9.91e-09	5.96e-07
TC1300001725.mm.2	Cdkal1	CDK5 regulatory subunit associated protein 1-like 1	68916	Q91WE6; I7HPB3; B7FAT1; D6RJ19; F6S0I8	11.93	13.28	-2.54	1.01e-08	6.04e-07
TC0600000361.mm.2	Atp6v0c	ATPase, H+ transporting, lysosomal V0 subunit C	11984		15.6	13.32	4.85	1.02e-08	6.08e-07
TC0X00000713.mm.2	Ikbkg	inhibitor of kappaB kinase gamma	16151	O88522; Q8VC91; Q7TSS3; Q3UG24; E9Q2Y3; A3KG40; D3YYY3; A3KG41; A3KG37; A3KG39; A3KG38; A3KG44	8.94	6.64	4.92	1.03e-08	6.11e-07
TC0400003794.mm.2	C1qa	complement component 1, q subcomponent, alpha polypeptide	12259	P98086; Q3TXB1; Q3UBX7	12.16	9.08	8.49	1.04e-08	6.2e-07
TC1100004261.mm.2	Ppp3r1	protein phosphatase 3, regulatory subunit B, alpha isoform (calcineurin B, type I)	19058	Q63810	13.23	14.31	-2.11	1.05e-08	6.24e-07
TC0600000388.mm.2	Tbxas1	thromboxane A synthase 1, platelet	21391	P36423; Q3TRY5; Q8K320; Q3UTF0; F6SG79	9.44	7.38	4.18	1.11e-08	6.58e-07
TC0700004288.mm.2	Nupr1	nuclear protein transcription regulator 1	56312	Q9WTK0	11.53	8.33	9.17	1.13e-08	6.64e-07
TC1500001896.mm.2	Rpl3	ribosomal protein L3	27367	P27659; Q3U9L3; Q3UB67; Q3UB90; Q3T9U9; Q3UB15	16.35	14.43	3.78	1.13e-08	6.64e-07
TC1900000211.mm.2	Slc15a3	solute carrier family 15, member 3	65221	Q8BPX9	7.88	6.04	3.59	1.13e-08	6.64e-07
TC1100003107.mm.2	Pfn1	profilin 1	18643	P62962; Q5SX50; Q3U7V7; Q8CEH8; Q5SX49; J3QMC2	15.88	14.05	3.55	1.14e-08	6.67e-07
TC0200003186.mm.2	Dnlz	DNL-type zinc finger	52838	Q9D113; Q8K0F4	10.19	8.48	3.27	1.15e-08	6.69e-07
TC0400002479.mm.2	Sigmar1	sigma non-opioid intracellular receptor 1	18391	O55242; I4DCY6; B7ZJH8; B7ZJH9; B7ZJH6; A2AMS0; B7ZJH7	10.63	9.31	2.5	1.16e-08	6.72e-07
TC1100002155.mm.2	Pold2	polymerase (DNA directed), delta 2, regulatory subunit	18972	O35654; A8Y5G7	10.6	9.09	2.85	1.17e-08	6.76e-07
TC0500003489.mm.2	Cox19	cytochrome c oxidase assembly protein 19	68033	Q8K0C8; S4R231	10.44	8.23	4.62	1.18e-08	6.83e-07
TC0X00001780.mm.2	Plp2	proteolipid protein 2	18824	Q9R1Q7; Q0VEW4; Q58E29	15.17	12.64	5.77	1.2e-08	6.94e-07
TC1200000797.mm.2	Acot2	acyl-CoA thioesterase 2	171210	Q9QYR9; Q6P2K2	15.12	12.15	7.8	1.22e-08	7e-07
TC0200002667.mm.2	Cstf1	cleavage stimulation factor, 3 pre-RNA, subunit 1; cleavage stimulation factor, 3' pre-RNA, subunit 1	67337	Q99LC2; A2APA3	10.49	8.52	3.93	1.22e-08	7e-07
TC1400002067.mm.2	Slc7a8	solute carrier family 7 (cationic amino acid transporter, y+ system), member 8	50934	Q9QXW9	10.35	7.22	8.74	1.22e-08	7e-07
TC0200004951.mm.2	Eif2s2	eukaryotic translation initiation factor 2, subunit 2 (beta)	67204	Q99L45; Q3ULL5; Q9CS47; E0CXJ3	16.17	14.14	4.1	1.26e-08	7.2e-07
TC0X00001502.mm.2	Pfkfb1	6-phosphofructo-2-kinase/fructose-2,6-biphosphatase 1	18639	P70266; A2AFM9; A2AFM8	7.91	12.39	-22.33	1.28e-08	7.31e-07
TC1400001537.mm.2	Anxa7	annexin A7	11750	Q07076; Q8BP75; Q922A2; Q3UYL7; Q3TJ49; Q8CCV9	11.43	7.73	12.95	1.29e-08	7.32e-07
TC1000002391.mm.2	Smarcb1	SWI/SNF related, matrix associated, actin dependent regulator of chromatin, subfamily b, member 1	20587	Q9Z0H3; Q3UDA4; Q6ZWP4; Q9ESU1; Q9ESU0; Q9JJD1; Q3TDJ1; D6RDC4; F6U415	10.06	8.55	2.84	1.29e-08	7.32e-07
TC0200003353.mm.2	Psmd5	proteasome (prosome, macropain) 26S subunit, non-ATPase, 5	66998	Q8BJY1; Q921U5; F7BA91	10.23	7.2	8.18	1.31e-08	7.4e-07
TC1300001781.mm.2	Tubb2b	tubulin, beta 2B class IIB	73710	Q9CWF2; B2RSN3	8.44	5.81	6.15	1.35e-08	7.58e-07
TC1200000503.mm.2	Ctage5	CTAGE family, member 5	217615	Q8R311; Q3TZZ3; E9PY90; H3BK44; E9Q3S2; H3BJ35; H3BKL6; H3BK48; H3BJS0; H3BJ71; H3BKH2; H3BJS5; H3BL86; H3BJI6; H3BL19; H3BJY7; H3BJ84	13.26	14.93	-3.2	1.35e-08	7.58e-07
TC1300000523.mm.2	Gmpr	guanosine monophosphate reductase	66355	Q9DCZ1; F6VY18	10.36	12.87	-5.71	1.36e-08	7.58e-07
TC1100001694.mm.2	Fzd2	frizzled homolog 2 (Drosophila)	57265	Q9JIP6; Q923Z9	9.14	6.41	6.63	1.35e-08	7.58e-07
TC1400000764.mm.2	Mhrt	myosin heavy chain associated RNA transcript	791403	Q8BWC8	9.97	12.91	-7.7	1.37e-08	7.63e-07
TC0200002399.mm.2	Myl9	myosin, light polypeptide 9, regulatory	98932	Q9CQ19	14.44	9.96	22.35	1.38e-08	7.66e-07
TC1200001643.mm.2	Tspan13	tetraspanin 13	66109	Q9D8C2; E0CY97; A7NSI0	11.99	14.89	-7.43	1.41e-08	7.85e-07
TC1500001101.mm.2	Prr13	proline rich 13	66151	Q9CQJ5; E9PZX3	11.89	9.56	5.01	1.42e-08	7.87e-07
TC0400000613.mm.2	Rad23b	RAD23b homolog (S. cerevisiae)	19359	P54728; Q3UQN3; Q3U041; Q6NVC3; Q3TJ52; Q3TQQ6	12.9	11.43	2.76	1.44e-08	7.95e-07
TC1800001747.mm.2	Sra1	steroid receptor RNA activator 1	24068	Q80VJ2; G3X8R2; Q8R1C9; Q3UR23; G3UZQ4	9.04	6.86	4.54	1.44e-08	7.95e-07
TC1700000850.mm.2	Supt3	suppressor of Ty 3	109115	Q8BVY4; Q8BU36; Q8BWQ2; B0QZW5; B0QZW4	10.13	6.99	8.81	1.46e-08	8.02e-07
TC0200001770.mm.2	Chac1	ChaC, cation transport regulator 1	69065	Q8R3J5	8.28	4.1	18.08	1.47e-08	8.03e-07
TC0100001560.mm.2	Rgs5	regulator of G-protein signaling 5	19737	O08850; A0A0A6YWD0	12.99	14.7	-3.27	1.48e-08	8.1e-07
TC0600002555.mm.2	Htra2	HtrA serine peptidase 2	64704	Q9JIY5; Q3TXN0; Q80V84; Q3UJR3; D3YX28; D3YX27; S4R1B3; S4R1A8; F6TCV0; F6XUR8	10.77	8.75	4.07	1.49e-08	8.13e-07
TC0700000762.mm.2	Etfb; Mir7051	electron transferring flavoprotein, beta polypeptide; microRNA 7051	110826; 102465636	Q9DCW4	11.05	13.02	-3.9	1.49e-08	8.13e-07
TC1900000971.mm.2	Snx32	sorting nexin 32	225861	Q80ZJ7	9.97	7.18	6.89	1.51e-08	8.18e-07
TC0600002674.mm.2	Rab7	RAB7, member RAS oncogene family	19349	P51150; Q4FJQ0	16.68	14.87	3.5	1.52e-08	8.25e-07
TC1100002301.mm.2	Slc1a4	solute carrier family 1 (glutamate/neutral amino acid transporter), member 4	55963	O35874; Q9ESU8; Q3UTP8; Q8BXT5; Q3US35; Q5SSP3	7.43	4.68	6.75	1.53e-08	8.26e-07
TC0300001858.mm.2	Trpc3	transient receptor potential cation channel, subfamily C, member 3	22065	Q9QZC1; Q32MT5; Q2VPD3; E6Y6Q0; Q8BNT8; Q8CCQ1; B1ATV3	8.34	10.84	-5.65	1.55e-08	8.35e-07
TC0700002766.mm.2	Psenen	presenilin enhancer 2 homolog (C. elegans)	66340	Q9CQR7	14.28	12.02	4.81	1.56e-08	8.37e-07
TC1900000015.mm.2	1810055G02Rik	RIKEN cDNA 1810055G02 gene	72056	Q9D8N1	6.42	4.91	2.85	1.56e-08	8.39e-07
TC0900000748.mm.2	Hexa	hexosaminidase A	15211	P29416; Q8BNS6; Q3TXV7; Q3THQ0; Q3UCP6; Q3U936; Q3TKF6; Q3TVI2; Q3TW10	12.68	10.74	3.84	1.59e-08	8.49e-07
TC0200005030.mm.2	Tgm2	transglutaminase 2, C polypeptide	21817	P21981; G3UXE8	13.95	10.61	10.12	1.59e-08	8.5e-07
TC1600001214.mm.2	Gspt1	G1 to S phase transition 1	14852	Q8R050; Q8BPH0; Q8CCV1; Q3UL02; F7CE88	13.7	11.91	3.47	1.62e-08	8.62e-07
TC0700004565.mm.2	Ctsd; Ifitm10	cathepsin D; interferon induced transmembrane protein 10	13033; 320802	P18242; Q3TJN3; Q3UC89; Q3UCD9; Q3U651; Q3TWD0; Q3U7P0; Q3TWL1; Q3UCW4; Q3TWR6; Q8C243; Q3U7I9; Q3TIR0; Q3U8W5; Q8VCK2; Q05BF3; Q3UAQ1; Q3TXL5; Q8BR26; F8WIR1; F6Y6L6	18.35	16.57	3.45	1.65e-08	8.75e-07
TC1100001661.mm.2	Tmem106a	transmembrane protein 106A	217203	Q8VC04; A2A4N0; A2A4M9	12.42	10.43	3.96	1.65e-08	8.75e-07
TC0X00002453.mm.2	G6pdx	glucose-6-phosphate dehydrogenase X-linked	14381	Q00612; Q790Y8; Q3TNL1; A3KG36	11.41	9.09	4.98	1.66e-08	8.76e-07
TC1700000418.mm.2	Atp6v0e	ATPase, H+ transporting, lysosomal V0 subunit E	11974	Q9CQD8; Q8VDL1	10.9	8.9	4	1.77e-08	9.32e-07
TC1200000142.mm.2	Odc1	ornithine decarboxylase, structural 1	18263	P00860; Q8CIC5; Q3TM76	12.04	9.95	4.27	1.8e-08	9.46e-07
TC0800000509.mm.2	Fat1	FAT tumor suppressor homolog 1 (Drosophila)	14107	A7ISQ2; A7ISQ1; A7ISQ0; Q80XT9; Q9QXA3; Q497H5; Q6X4A1; Q80VA2; Q60833; F2Z4A3	9.91	7.22	6.48	1.86e-08	9.76e-07
TC0300002284.mm.2	Fcrls	Fc receptor-like S, scavenger receptor	80891	Q91YK7; Q9EQY5; D3YYJ5	11.53	8.3	9.35	1.86e-08	9.76e-07
TC0900000197.mm.2	Dnm2	dynamin 2	13430	P39054; Q3TCR7; Q3T9X3; Q91Z39; Q3TBU6; Q9CUM4; G3X9G4; F8WIV5; G3UXX2; G3UZZ3; G3UY64	13.48	12.33	2.23	1.93e-08	1.01e-06
TC1800001462.mm.2	Nars	asparaginyl-tRNA synthetase	70223	Q8BP47	13.91	11.78	4.38	1.94e-08	1.01e-06
TC0700004625.mm.2	Kctd13	potassium channel tetramerisation domain containing 13	233877	Q8BGV7	8.62	6.33	4.89	1.95e-08	1.01e-06
TC0400003793.mm.2	C1qc	complement component 1, q subcomponent, C chain	12262	Q02105	12.8	9.13	12.7	1.99e-08	1.03e-06
TC0X00000126.mm.2	Tspan7	tetraspanin 7	21912	Q62283; Q6PDN6; Q8R0Q6; Q3UHG5	12.31	14.01	-3.25	2e-08	1.04e-06
TC0200001849.mm.2	Slc28a2	solute carrier family 28 (sodium-coupled nucleoside transporter), member 2	269346	O88627; Q7TMQ0; C1PHX7	8.54	11.16	-6.15	2.05e-08	1.06e-06
TC0500003284.mm.2	Slc15a4	solute carrier family 15, member 4	100561	Q91W98; F6QFB4; F7AZ26; D3Z4X0; D6RDC2; D3Z5E9	10.4	8.47	3.79	2.07e-08	1.06e-06
TC1100002907.mm.2	Aldh3a2	aldehyde dehydrogenase family 3, subfamily A2	11671	P47740; Q3U7B5; Q8C3C9; B1ATI0; B1AV77	12.63	10.8	3.56	2.08e-08	1.06e-06
TC0800002403.mm.2	Ifi30	interferon gamma inducible protein 30	65972	Q9ESY9	12.38	9.14	9.42	2.07e-08	1.06e-06
TC0900002455.mm.2	Glce; Mir5133	glucuronyl C5-epimerase; microRNA 5133	93683; 100628602	Q9EPS3; Q69ZY0	10.91	9.14	3.41	2.14e-08	1.09e-06
TC1300000070.mm.2	Heatr1	HEAT repeat containing 1	217995	Q8VCK1; Q3V1X6; Q3TNE1; Q3UNW7; Q8CCT5; Q3T9I0; Q8BLJ4; Q3TMK0; G3X9B1	9.89	7.44	5.44	2.15e-08	1.1e-06
TC1700000603.mm.2	Wdr46	WD repeat domain 46	57315	Q9Z0H1; Q8R0T3; Q8CEZ3; Q3UM80	8.25	5.86	5.24	2.17e-08	1.11e-06
TC0700001198.mm.2	Stard5	StAR-related lipid transfer (START) domain containing 5	170460	Q9EPQ7; Q78YL5; Q78RK2; D3YU00	10.29	8.26	4.07	2.19e-08	1.11e-06
TC0900000504.mm.2	Dpagt1	dolichyl-phosphate (UDP-N-acetylglucosamine) acetylglucosaminephosphotransferase 1 (GlcNAc-1-P transferase)	13478	P42867; Q9CPT1	11.44	9	5.42	2.24e-08	1.14e-06
TC0X00000703.mm.2	Emd	emerin	13726	O08579; Q3THM8; I7HJS1; B7FAU5; D6RFS0	12.55	10.24	4.96	2.26e-08	1.14e-06
TC0600001807.mm.2	Pon3	paraoxonase 3	269823	Q62087; Q99JS7; H3BL07; D6RJ12; H3BKW4	14.64	12.45	4.54	2.27e-08	1.15e-06
TC0400002174.mm.2	Car8	carbonic anhydrase 8	12319	P28651	9.41	11.91	-5.66	2.29e-08	1.15e-06
TC0600000962.mm.2	Smyd5	SET and MYND domain containing 5	232187	Q3TYX3	8.26	5.87	5.23	2.3e-08	1.15e-06
TC0900001925.mm.2	Tbx20	T-box 20	57246	Q9ES03	14.79	12.12	6.36	2.33e-08	1.17e-06
TC0600002978.mm.2	Rassf4	Ras association (RalGDS/AF-6) domain family member 4	213391	Q8CB96	9.33	7.25	4.24	2.36e-08	1.18e-06
TC0900000848.mm.2	Rbpms2	RNA binding protein with multiple splicing 2	71973	Q8VC52; Q9CWY6	11.96	9.76	4.62	2.38e-08	1.19e-06
TC0900001128.mm.2	Nt5e	5 nucleotidase, ecto; 5' nucleotidase, ecto	23959	Q61503; Q0VEE0	8.87	6.18	6.48	2.41e-08	1.2e-06
TC1600001042.mm.2	Cbr1	carbonyl reductase 1	12408	P48758; B2RXY7	9.5	7.73	3.42	2.4e-08	1.2e-06
TC1500000232.mm.2	Mtdh	metadherin	67154	Q80WJ7; Q3TAB3; F6QHD1; E9PUX0; F6ZSG0; F6QFT1; F6ZQL0	12.36	10.66	3.26	2.41e-08	1.2e-06
TC1100004296.mm.2	Nme1	NME/NM23 nucleoside diphosphate kinase 1	18102	P15532; Q5NC81; Q5NC80; Q5NC79	10.73	8.09	6.23	2.42e-08	1.2e-06
TC1600001308.mm.2	Ranbp1	RAN binding protein 1	19385	P34022; Q3U6M5; H7BX22	10.48	9.14	2.53	2.44e-08	1.21e-06
TC1600001414.mm.2	P3h2	prolyl 3-hydroxylase 2	210530	Q8CG71	8.61	6.82	3.46	2.45e-08	1.21e-06
TC1000000462.mm.2	Vgll2	vestigial like 2 homolog (Drosophila)	215031	Q8BGW8; A3KN78	7.97	6.43	2.91	2.47e-08	1.21e-06
TC0700000511.mm.2	Sirt2	sirtuin 2	64383	Q8VDQ8; Q3UJK6	13.93	11.92	4.02	2.49e-08	1.22e-06
TC1700000912.mm.2	Mrps10	mitochondrial ribosomal protein S10	64657	Q80ZK0; Q3UVS8; Q501J4; G5E8U8; G5E8U5; E9QJS0; D3Z6K5	10.58	8.35	4.68	2.5e-08	1.22e-06
TC1000001286.mm.2	Osbpl8	oxysterol binding protein-like 8	237542	B9EJ86	11.06	8.49	5.94	2.51e-08	1.23e-06
TC0300002343.mm.2	Slc50a1	solute carrier family 50 (sugar transporter), member 1	19729	Q9CXK4; D3YXA7; D3Z071; V9GXF7	11.91	10.34	2.97	2.57e-08	1.25e-06
TC0800001901.mm.2	Adam9	a disintegrin and metallopeptidase domain 9 (meltrin gamma)	11502	Q61072; Q3UG15; Q3U1W3; E9Q638	12.3	10.2	4.31	2.6e-08	1.26e-06
TC1000001020.mm.2	Tcp11l2	t-complex 11 (mouse) like 2	216198	Q8K1H7	8.38	10.33	-3.86	2.76e-08	1.33e-06
TC0800000010.mm.2	Mcoln1	mucolipin 1	94178	Q99J21; E0CZ07	11.12	9.73	2.62	2.76e-08	1.33e-06
TC0200003834.mm.2	Frzb	frizzled-related protein	20378	P97401	11.53	7.94	12.04	2.75e-08	1.33e-06
TC1500000693.mm.2	Syngr1	synaptogyrin 1	20972	O55100; Q3U6D7; F6PZA3; D3YWY9	13.19	11.22	3.9	2.76e-08	1.33e-06
TC1700002797.mm.2	Traf7	TNF receptor-associated factor 7	224619	Q922B6; Q8C2K8; F8WJF7; H3BKN1; H3BLM6; H3BJ15; H3BJD9; H3BKC7; H3BKZ1; H3BLQ3; H3BK82; H3BKC9; H3BJU4; H3BJF9	10.31	8.69	3.08	2.83e-08	1.36e-06
TC0900001513.mm.2	Tmppe; Glb1	transmembrane protein with metallophosphoesterase domain; galactosidase, beta 1	100504715; 12091	P23780; Q3TAW7; Q8K131; Q99KV2; D3Z286	9.5	7.8	3.26	2.88e-08	1.38e-06
TC0800001274.mm.2	Wwp2	WW domain containing E3 ubiquitin protein ligase 2	66894	Q9DBH0; Q3TXI7; Q9CT73; Q3UJU3; I3RSH5	9.53	7.75	3.44	2.9e-08	1.39e-06
TC0200000503.mm.2	Med27	mediator complex subunit 27	68975	Q9DB40; E0CYF9; E0CZG8; E0CXF6; F7B179; E0CXS7	10.83	8.12	6.57	2.92e-08	1.4e-06
TC1400002714.mm.2	Abcc4	ATP-binding cassette, sub-family C (CFTR/MRP), member 4	239273	B7ZWC5; B9EKC2; Q3TZN9; Q8BRR1; E9Q236; E9Q467	11.71	9.22	5.63	2.95e-08	1.41e-06
TC1000003144.mm.2	Nabp2	nucleic acid binding protein 2	69917	Q8R2Y9; E9Q1I2; E9Q199; E9Q2V9; E9PW70; E9Q5F7; E9PV68	13.58	11.45	4.37	3e-08	1.43e-06
TC1800000851.mm.2	Txnl4a	thioredoxin-like 4A	27366	P83877; Q9CQX6; Q78JM7; Q3TBP4; F8WGE7	10.82	8.35	5.53	3.05e-08	1.45e-06
TC0900003248.mm.2	Cx3cr1	chemokine (C-X3-C motif) receptor 1	13051	Q9Z0D9; Q543X3; Q8CBJ0	7.39	5.19	4.6	3.1e-08	1.47e-06
TC0300002522.mm.2	Polr3gl	polymerase (RNA) III (DNA directed) polypeptide G like	69870	Q8R0C0; D3YXS1	9.33	11.2	-3.65	3.15e-08	1.49e-06
TC0500003313.mm.2	Gusb	glucuronidase, beta	110006	P12265; Q3TW82; Q99KJ6; Q8BPE3; Q8VEM0; D3YY48	8.98	6.7	4.84	3.15e-08	1.49e-06
TC0900000124.mm.2	Smco4	single-pass membrane protein with coiled-coil domains 4	170748	Q9JIS3	5.65	7.69	-4.1	3.2e-08	1.5e-06
TC1100003928.mm.2	Tex2	testis expressed gene 2	21763	Q6ZPJ0; Q3TVA4; Q6PFV2; B1ATR2; B1ATR3; B1ATR4	10.76	8.97	3.46	3.3e-08	1.55e-06
TC0100003464.mm.2	Mael	maelstrom homolog (Drosophila)	98558	Q8BVN9	4.22	5.63	-2.65	3.36e-08	1.57e-06
TC1900001023.mm.2	Gpr137	G protein-coupled receptor 137	107173	Q80ZU9; Q3TD99; Q3UPL3; Q3UQ21; E9Q9I0	9.9	7.72	4.52	3.39e-08	1.58e-06
TC1300001265.mm.2	Il6st	interleukin 6 signal transducer	16195	Q00560; Q3TDT5; Q6PDI9; Q3UQA0; V9GX73; V9GX52; V9GXJ5; V9GXA2; V9GXT4; V9GX00	14.65	11.9	6.73	3.4e-08	1.58e-06
TC0900003275.mm.2	Higd1a	HIG1 domain family, member 1A	56295	Q9JLR9; Q1XG81	11.5	13.19	-3.22	3.44e-08	1.6e-06
TC0300001497.mm.2	Ttll7	tubulin tyrosine ligase-like family, member 7	70892	A0A0G2LB90; A4Q9F0; B2RR87; E9Q6C6; A0A0G2JFF6; E9PWB8	10.3	8.03	4.83	3.46e-08	1.61e-06
TC1900000069.mm.2	Fibp	fibroblast growth factor (acidic) intracellular binding protein	58249	Q9JI19; Q8K2D8	11.86	9.82	4.12	3.48e-08	1.61e-06
TC1900001506.mm.2	Pik3ap1	phosphoinositide-3-kinase adaptor protein 1	83490	Q9EQ32	8.83	6.06	6.83	3.53e-08	1.63e-06
TC1100001115.mm.2	Ssh2	slingshot homolog 2 (Drosophila)	237860	Q5SW75; Q3U4V2; A0A0A0MQJ2	11.13	12.81	-3.21	3.55e-08	1.64e-06
TC1600000088.mm.2	Mettl22	methyltransferase like 22	239706	Q8R1C6; D3Z0D7; D3YVA4	13.42	11.28	4.41	3.59e-08	1.65e-06
TC1000002164.mm.2	Cep85l	centrosomal protein 85-like	100038725	Q3V3K0; E9QA61	7.73	9.74	-4.04	3.59e-08	1.65e-06
TC0X00002441.mm.2	Hcfc1	host cell factor C1	15161	Q61191; Q3USQ6; Q811S2; B1AUX2; F6SJS2	8.06	6.43	3.09	3.57e-08	1.65e-06
TC0200000600.mm.2	Rpl12; Snora65	ribosomal protein L12; small nucleolar RNA, H/ACA box 65	269261; 104367	P35979; Q5BLK0; Q6DI58; Q8C2K0; Q3TIQ2; A0A0A6YVW4	17.09	15.16	3.81	3.63e-08	1.66e-06
TC1100000794.mm.2	Ttc19	tetratricopeptide repeat domain 19	72795	Q8CC21; Q9D857; F7BCD5	10.18	12.09	-3.77	3.64e-08	1.66e-06
TC0100002381.mm.2	Clk1	CDC-like kinase 1	12747	P22518; Q3UKA7; V9GZR3	11.14	13.04	-3.73	3.65e-08	1.66e-06
TC0500001894.mm.2	Cyp51	cytochrome P450, family 51	13121	Q8K0C4; Q9CW87	9.43	7.53	3.74	3.67e-08	1.67e-06
TC1000003152.mm.2	Pa2g4	proliferation-associated 2G4	18813	P50580; Q3TGU7; Q05BN2; Q3UMW2; D3YVH7	13.97	12.53	2.72	3.7e-08	1.68e-06
TC0400003549.mm.2	Ncdn	neurochondrin	26562	Q9Z0E0	7.34	5.57	3.41	3.71e-08	1.68e-06
TC1500002199.mm.2	Tuba1b	tubulin, alpha 1B	22143	P05213; Q99KA2; O89052	16.53	14.32	4.63	3.69e-08	1.68e-06
TC1400002050.mm.2	Dad1	defender against cell death 1	13135	P61804	17.96	15	7.77	3.72e-08	1.68e-06
TC1100000835.mm.2	Elac2	elaC homolog 2 (E. coli)	68626	Q80Y81; Q3U0M8; B1ATP7; B1ATP9	10.18	8.67	2.85	3.74e-08	1.68e-06
TC0600002227.mm.2	Gimap6	GTPase, IMAP family member 6	231931	Q8K349; D3Z3H3	9.49	11.54	-4.13	3.74e-08	1.68e-06
TC1400002101.mm.2	Cideb	cell death-inducing DNA fragmentation factor, alpha subunit-like effector B	12684	O70303; Q3V4D3	8.18	5.67	5.72	3.8e-08	1.7e-06
TC1200002178.mm.2	Galc	galactosylceramidase	14420	P54818; Q3TTJ1	8.23	6.2	4.08	3.84e-08	1.72e-06
TC1100002813.mm.2	Gemin5	gem (nuclear organelle) associated protein 5	216766	Q8BX17; B7ZN04; Q6KAS0; B2RQ83; Q3TR97; E9PUU4; A2AFQ9; F7CKD6	8.41	6.29	4.34	3.85e-08	1.72e-06
TC1100002043.mm.2	Aspscr1	alveolar soft part sarcoma chromosome region, candidate 1 (human)	68938	Q8VBT9; A2AC00; E9PUH8; A2AC02; A2AC03; E9PWZ4; A2ABZ8; A2AC05; A2AC01; F6S7C9; F7B7K7; E9Q779; F7CRQ2; E9PVI1; F7D2E0	10.26	8.11	4.45	3.92e-08	1.74e-06
TC0200002517.mm.2	Pigt	phosphatidylinositol glycan anchor biosynthesis, class T	78928	Q8BXQ2; Q3U5R2; Q3U047; B7ZC19; F6U4X6	10.44	8.74	3.27	3.91e-08	1.74e-06
TC0300001554.mm.2	Cryz	crystallin, zeta	12972	P47199; Q80XR3; Q3UYY0; A0A0G2JFU5; D3YWU6; D3Z2X0; D3YUG9; D3Z4Q4; V9GXY8	8.34	6.18	4.47	3.98e-08	1.77e-06
TC0400001527.mm.2	Tmem234	transmembrane protein 234	76799	Q8R1E7; Q9D484; D6RDC0; F6YFM0; D6RG88; G3UZQ3; G3UYJ0; G3UXH7; M0QWT3	11.81	9.68	4.38	3.99e-08	1.77e-06
TC1200002438.mm.2	Ahnak2	AHNAK nucleoprotein 2	100041194	Q3URZ6; Q3UUE0; E9PYB0; F7DBB3; F7CVJ5	10.51	7.79	6.58	4.05e-08	1.79e-06
TC1000003155.mm.2	Rps26	ribosomal protein S26	27370	P62855; Q497N1	14.66	12.73	3.82	4.17e-08	1.84e-06
TC1100003677.mm.2	Mien1	migration and invasion enhancer 1	103742	Q9CQ86	11.37	9.55	3.54	4.18e-08	1.84e-06
TC0100002411.mm.2	Wdr12	WD repeat domain 12	57750	Q9JJA4; Q4V9X1; D3Z369	10.92	8.62	4.93	4.2e-08	1.85e-06
TC0300001482.mm.2	Ddah1	dimethylarginine dimethylaminohydrolase 1	69219	Q9CWS0; Q3UF01; D3YU15	10.25	7.36	7.45	4.23e-08	1.86e-06
TC1600000435.mm.2	Smco1	single-pass membrane protein with coiled-coil domains 1	69576	Q8CEZ1	5.07	8.72	-12.54	4.24e-08	1.86e-06
TC1000000817.mm.2	Fstl3	follistatin-like 3	83554	Q9EQC7; Q542M9; Q8BJD6	9.64	7.13	5.68	4.28e-08	1.87e-06
TC0400001452.mm.2	Lsm10	U7 snRNP-specific Sm-like protein LSM10	116748	Q8QZX5; Q3UPL7; A8Y5G9	9.74	7.2	5.82	4.32e-08	1.88e-06
TC1500000665.mm.2	Eif3l	eukaryotic translation initiation factor 3, subunit L	223691	Q8QZY1	11.55	10.04	2.85	4.33e-08	1.88e-06
TC1700000703.mm.2	Ier3	immediate early response 3	15937	P46694; Q91VZ5; Q4FJY1	12.06	9.54	5.74	4.33e-08	1.88e-06
TC0800000790.mm.2	Mrpl34	mitochondrial ribosomal protein L34	94065	Q99N91	11.52	8.91	6.13	4.39e-08	1.9e-06
TC0600001998.mm.2	Tmem209	transmembrane protein 209	72649	Q8BRG8; F8WGT2; D3YZT2; Q8C214	8.54	6.5	4.11	4.39e-08	1.9e-06
TC1900000188.mm.2	Fads1	fatty acid desaturase 1	76267	Q920L1; Q9DCA9	8.72	6.7	4.06	4.41e-08	1.9e-06
TC0200004676.mm.2	Gpcpd1	glycerophosphocholine phosphodiesterase GDE1 homolog (S. cerevisiae)	74182	Q8C0L9; B0R058; A2AMD7; A2AMD6; F6YDB7; D6RHB5; D6RHS8; D6RGT7	8.46	11.08	-6.12	4.45e-08	1.92e-06
TC1900000547.mm.2	Lgi1	leucine-rich repeat LGI family, member 1	56839	Q9JIA1; A0A0G2JEY8; D3YW56	4.62	7.23	-6.11	4.54e-08	1.95e-06
TC0700000663.mm.2	Ankrd27	ankyrin repeat domain 27 (VPS9 domain)	245886	Q3UMR0; C4TGC3	8.88	7.43	2.72	4.61e-08	1.98e-06
TC1100004075.mm.2	Nt5c	5,3-nucleotidase, cytosolic; 5',3'-nucleotidase, cytosolic	50773	Q9JM14; A2A9X5	10.14	7.96	4.53	4.63e-08	1.99e-06
TC0700000561.mm.2	Tyrobp	TYRO protein tyrosine kinase binding protein	22177	O54885; Q3U419	9.93	7.06	7.33	4.64e-08	1.99e-06
TC0400001517.mm.2	Sync	syncoilin	68828	Q9EPM5; C0LQ89; C0LQ88; C0LQ87	11.24	8.46	6.86	4.7e-08	2.01e-06
TC0200003320.mm.2	Ralgps1	Ral GEF with PH domain and SH3 binding motif 1	241308	A2AR50; A0A0A0MQE4	9.89	6.32	11.88	4.78e-08	2.03e-06
TC0400003822.mm.2	Cda	cytidine deaminase	72269	P56389; Q8R219	6.24	4.23	4.03	4.78e-08	2.03e-06
TC0800001231.mm.2	Nutf2; Nutf2-ps1	nuclear transport factor 2; nuclear transport factor 2, pseudogene 1	68051; 100043462	P61971; Q3U8H8	14.99	13.3	3.23	4.79e-08	2.03e-06
TC0700004660.mm.2	Mvp	major vault protein	78388	Q9EQK5; Q3THX5; Q3U7S9; Q8C2S9; E9Q3X0; D3Z2N7	9.93	7.75	4.52	4.81e-08	2.04e-06
TC0900000769.mm.2	Uaca	uveal autoantigen with coiled-coil domains and ankyrin repeats	72565	Q8CGB3; Q8CIA8	9.78	11.64	-3.63	4.84e-08	2.05e-06
TC0200002677.mm.2	Rae1	RAE1 RNA export 1 homolog (S. pombe)	66679	Q8C570; A2ASC6; Q6PAS9	12.44	10.8	3.14	4.87e-08	2.06e-06
TC0100002601.mm.2	Abcb6	ATP-binding cassette, sub-family B (MDR/TAP), member 6	74104	Q9DC29; O70322; F6SGP4	6.68	5	3.22	4.88e-08	2.06e-06
TC0800002023.mm.2	Leprotl1	leptin receptor overlapping transcript-like 1	68192	Q9CQ74; Q3U3K5	10.36	8.22	4.39	4.9e-08	2.06e-06
TC1700002804.mm.2	Pigq	phosphatidylinositol glycan anchor biosynthesis, class Q	14755	Q9QYT7; Q3TD14; Q3TF56; F6VRD3; F6YYP1; F7BU94; D3Z0A4	8.07	5.64	5.41	4.92e-08	2.06e-06
TC0500003253.mm.2	Cdk2ap1	CDK2 (cyclin-dependent kinase 2)-associated protein 1	13445	O35207; F2Z4B3	12.61	10.28	5.05	4.97e-08	2.08e-06
TC0200001134.mm.2	Plekha3	pleckstrin homology domain-containing, family A (phosphoinositide binding specific) member 3	83435	Q9ERS4	13.04	11.49	2.92	4.98e-08	2.08e-06
TC1300002034.mm.2	4833439L19Rik	RIKEN cDNA 4833439L19 gene	97820	Q9DBN4; D3Z1F7; D3Z1U8; D3YTM8; D3YXF2	13.64	11.5	4.43	5.03e-08	2.1e-06
TC0600001810.mm.2	Pdk4	pyruvate dehydrogenase kinase, isoenzyme 4	27273	O70571; Q544J2	15.33	11.85	11.2	5.08e-08	2.12e-06
TC0800002008.mm.2	Ubxn8	UBX domain protein 8	108159	Q9QZ49; Q3TTF2; Q9D3X7	10.86	7.84	8.11	5.14e-08	2.14e-06
TC0600002486.mm.2	Rnf181	ring finger protein 181	66510	Q9CY62; D3YUJ1; S4R1H9; S4R1P6; S4R1T4; F6SLH0; S4R201; S4R2J5	10.97	8.61	5.15	5.16e-08	2.14e-06
TC1800000704.mm.2	Tubb6	tubulin, beta 6 class V	67951	Q922F4; Q3UMM1; Q9CUN8; Q3U9U3	9.56	7.51	4.13	5.2e-08	2.15e-06
TC0800002808.mm.2	Fam96b	family with sequence similarity 96, member B	68523	Q9D187; F8WHV1	11.23	9.23	3.99	5.18e-08	2.15e-06
TC0400002523.mm.2	Cd72	CD72 antigen	12517	P21855; Q3UZ35; Q3UNJ0; Q3UB58; Q99L55; Q8CIY0; Q8CIX9; A2AIN5	10.34	6.89	10.96	5.2e-08	2.15e-06
TC1900001739.mm.2	Rab11fip2	RAB11 family interacting protein 2 (class I)	74998	G3XA57; Q3U366; G3UW57	9.83	11.2	-2.57	5.43e-08	2.24e-06
TC0500003738.mm.2	Pcolce	procollagen C-endopeptidase enhancer protein	18542	Q61398; Q3UIP2; Q3UN82; Q3TX39; D3YUE2; D3YZE3	11.04	8.7	5.03	5.47e-08	2.25e-06
TC0X00001069.mm.2	Tlr13	toll-like receptor 13	279572	Q6R5N8	9.13	5.21	15.1	5.55e-08	2.28e-06
TC1000000015.mm.2	Mthfd1l	methylenetetrahydrofolate dehydrogenase (NADP+ dependent) 1-like	270685	Q3V3R1	9.48	6.97	5.69	5.73e-08	2.35e-06
TC0900002757.mm.2	Phip	pleckstrin homology domain interacting protein	83946	Q8VDD9; Q05CQ5; Q3UW86; Q8BSJ8; Q32NY1; Q05BL7; F8VQ93	10.77	12.4	-3.09	5.79e-08	2.37e-06
TC0500003430.mm.2	Ap1s1	adaptor protein complex AP-1, sigma 1	11769	P61967; D3Z268; D3Z0D6; D3YXN0	10.27	8.38	3.69	5.8e-08	2.37e-06
TC0600003079.mm.2	C3ar1	complement component 3a receptor 1	12267	O09047; Q5U7A4; Q3U4N3; Q8C6R2	11.99	8.25	13.31	5.83e-08	2.37e-06
TC1600000195.mm.2	Gm5481	PREDICTED: predicted gene 5481 (Gm5481), mRNA.			10.02	11.93	-3.74	5.86e-08	2.38e-06
TC0400004177.mm.2	Akap2	A kinase (PRKA) anchor protein 2	11641	O54931; Q99L95; Q8C9L6; A2API8; A2APJ1; A2API9	13.08	10.12	7.76	5.91e-08	2.4e-06
TC1500000591.mm.2	Mroh1; Mir6954	maestro heat-like repeat family member 1; microRNA 6954	223658; 102465576	Q80T84; Q8BZ35; D3Z624; E0CZ22; G3XA21; F6UUF6; E0CYC5; F6TUR0; E9PYI5	9.14	6.86	4.88	5.91e-08	2.4e-06
TC0700004545.mm.2	Chid1	chitinase domain containing 1	68038	Q922Q9; Q9CRU8; G8JL55; D3YWG2	9.61	7.57	4.11	5.99e-08	2.42e-06
TC0600000044.mm.2	Tac1	tachykinin 1	21333	P41539; B7ZMQ2; Q149W7; A0A0A0MQA8; V9GX83	5.33	7.93	-6.05	6.1e-08	2.46e-06
TC1400001747.mm.2	Ghitm	growth hormone inducible transmembrane protein	66092	Q91VC9	16.66	14.53	4.38	6.11e-08	2.46e-06
TC1700002208.mm.2	Bysl	bystin-like	53414	O54825; Q543N4	10.32	8.74	2.98	6.17e-08	2.48e-06
TC0100002308.mm.2	Myo1b	myosin IB	17912	P46735; Q7TQD7; Q91ZI6; Q3TEP4; Q3UEQ4; Q3TTZ3; E9QNH6; E9Q580; D3YV80	9.81	12.14	-5.02	6.34e-08	2.55e-06
TC1100001529.mm.2	Mrpl10	mitochondrial ribosomal protein L10	107732	Q3TBW2; A2A715	8.79	6.92	3.63	6.47e-08	2.59e-06
TC1400002863.mm.2	Ipo4	importin 4	75751	Q8VI75; Q5U4C5; O89081; D6RES6	11.11	8.79	4.98	6.48e-08	2.59e-06
TC0300000897.mm.2	Cers2	ceramide synthase 2	76893	Q924Z4; D3YTM0; D3Z4M2; D3Z0Z2	11.04	8.99	4.15	6.45e-08	2.59e-06
TC0100003124.mm.2	Rnpep	arginyl aminopeptidase (aminopeptidase B)	215615	Q8VCT3; Q8BMH2; E9PYF1	9.01	7.19	3.53	6.5e-08	2.59e-06
TC1700002814.mm.2	C4b	complement component 4B (Chido blood group)	12268	P01029; B2RWX2; Q3TYN1; Q3TAT4; B2RXW7; G3UZS2	10.48	7.76	6.57	6.58e-08	2.62e-06
TC1600001349.mm.2	Alg3	asparagine-linked glycosylation 3 (alpha-1,3-mannosyltransferase)	208624	Q8K2A8; D6RCW8; F6XUH0	9.53	6.91	6.13	6.62e-08	2.63e-06
TC1900000096.mm.2	Fau	Finkel-Biskis-Reilly murine sarcoma virus (FBR-MuSV) ubiquitously expressed (fox derived)	14109	P62862; P35545; Q642K5; Q3THB2	13.4	11.47	3.81	6.63e-08	2.63e-06
TC0700001827.mm.2	Cdipt	CDP-diacylglycerol--inositol 3-phosphatidyltransferase (phosphatidylinositol synthase)	52858	Q8VDP6; Q05BY1	12.97	10.89	4.23	6.68e-08	2.64e-06
TC0700002055.mm.2	Cd151	CD151 antigen	12476	O35566; Q921J7	15.73	13.97	3.38	6.68e-08	2.64e-06
TC1100000028.mm.2	Pes1	pescadillo homolog 1, containing BRCT domain (zebrafish)	64934	Q9EQ61; Q5SQ20	12.67	11.59	2.11	6.8e-08	2.68e-06
TC0700000552.mm.2	Cox7a1	cytochrome c oxidase subunit VIIa 1	12865	P56392; Q792A4	15.58	17.45	-3.65	6.82e-08	2.68e-06
TC1100001074.mm.2	Pitpna	phosphatidylinositol transfer protein, alpha	18738	P53810; Q5ND42; Q3TGI6; Q3UE53; Q3TIQ3; F8WGG5; J3QQ30; J3QPW1	13.46	11.85	3.06	6.9e-08	2.71e-06
TC0500002879.mm.2	Klhl8	kelch-like 8	246293	P59280; Q8BSD9; Q8CIU1; A2AH59; A2AH60; D6REH9	7.67	8.83	-2.22	6.96e-08	2.73e-06
TC1100003496.mm.2	Msi2	musashi RNA-binding protein 2	76626	Q920Q6; Q3TE41; Q3UWR6; Q32LZ4; Q3T9Z8; Q2M2Q8; B1AT13; B1AT10	11.85	12.99	-2.21	7e-08	2.74e-06
TC0800001418.mm.2	Hsbp1	heat shock factor binding protein 1	68196	Q9CQZ1	12.74	10.72	4.06	7e-08	2.74e-06
TC0400001741.mm.2	Capzb	capping protein (actin filament) muscle Z-line, beta	12345	P47757; Q923G3; Q3TRH8; Q3TVK4; A2AMW0; F6YHZ8; F7CAZ6; A0A0A0MQI9	15.47	13.45	4.05	7.1e-08	2.77e-06
TC1000000852.mm.2	Reep6	receptor accessory protein 6	70335	Q9JM62; D3Z6V2; D3YTR2; D3YTR1	8.4	5.32	8.42	7.1e-08	2.77e-06
TC0100002864.mm.2	Ppip5k2	diphosphoinositol pentakisphosphate kinase 2	227399	Q6ZQB6; Q80V47; Q8BWK5; E9Q9J4	13.05	15.5	-5.46	7.18e-08	2.79e-06
TC0M00000027.mm.2	ND6	NADH dehydrogenase subunit 6	17722	P03925; Q7JCY4	13.8	15.84	-4.13	7.5e-08	2.9e-06
TC1500000296.mm.2	Atp6v1c1	ATPase, H+ transporting, lysosomal V1 subunit C1	66335	Q9Z1G3; Q9D9Z4; Q3TG21	13.21	11.69	2.87	7.51e-08	2.9e-06
TC1100002091.mm.2	Inpp5j	inositol polyphosphate 5-phosphatase J	170835	P59644; A0PJC0; Q3TBW1; D3Z3Q0; D3Z3P9; V9GXL7; A0A075B6D7; V9GX61	10.88	8.21	6.35	7.49e-08	2.9e-06
TC0X00000772.mm.2	Tbl1x	transducin (beta)-like 1 X-linked	21372	Q9QXE7	13.34	11.61	3.32	7.54e-08	2.91e-06
TC1500001762.mm.2	Puf60	poly-U binding splicing factor 60	67959	Q3UEB3; Q0VDY2	10.62	9.18	2.72	7.63e-08	2.94e-06
TC1100003055.mm.2	Cd68	CD68 antigen	12514	P31996	12.58	8.49	17.13	7.62e-08	2.94e-06
TC0900002817.mm.2	Tmed3	transmembrane emp24 domain containing 3	66111	Q78IS1	10.55	8.31	4.72	7.74e-08	2.98e-06
TC0400003717.mm.2	Rps6ka1	ribosomal protein S6 kinase polypeptide 1	20111	P18653; Q505N6; Q9Z278; Q3TIM6; Q3UFZ5; Q810V8; E9PWV3; F6Q8A4; F6RQA2; G3UZI3	7.12	5.01	4.3	7.99e-08	3.06e-06
TC0400004071.mm.2	Camta1	calmodulin binding transcription activator 1	100072	A2A891; Q3TYE0; Q8CCN7; B9EK89; B0QZL6; Z4YMK8	12.45	14.05	-3.04	8.08e-08	3.09e-06
TC0400002980.mm.2	Plin2	perilipin 2	11520	P43883; Q3U711; Q9CY19; Q8C5B5; Q541S0; B1AXR5; B1AXR3	12.81	10.76	4.12	8.21e-08	3.14e-06
TC1100002511.mm.2	Rars	arginyl-tRNA synthetase	104458	Q9D0I9; Q3TVC5; Q3UAZ3	13.92	11.65	4.81	8.35e-08	3.18e-06
TC1700000900.mm.2	Mea1	male enhanced antigen 1	17256	Q64327; Q9D0Q0; Q9DB93	9.62	7.05	5.96	8.36e-08	3.18e-06
TC0600001532.mm.2	Clec12a	C-type lectin domain family 12, member a	232413	Q504P2; D3YXD8	10.85	7.12	13.26	8.36e-08	3.18e-06
TC1500000797.mm.2	Nup50	nucleoporin 50	18141	Q9JIH2	9.85	8.62	2.33	8.39e-08	3.18e-06
TC0400000114.mm.2	Triqk	triple QxxK/R motif containing	208820	B2B9E1; Q8C830	9.91	7.06	7.22	8.41e-08	3.19e-06
TC1500001965.mm.2	Rrp7a	ribosomal RNA processing 7 homolog A (S. cerevisiae)	74778	Q9D1C9; Q3U5H9; D3U0D6; E9PYF0; F6VVA3; E9QAX0	10.19	8.54	3.14	8.52e-08	3.22e-06
TC0800000564.mm.2	Dctd	dCMP deaminase	320685	Q8K2D6; Q3UUA6; G3X908; G3UYS1	8.9	6.83	4.17	8.61e-08	3.25e-06
TC0500000653.mm.2	Shisa3	shisa family member 3	330096	Q3UPR0; S4R2D4	10.24	7.46	6.88	8.64e-08	3.26e-06
TC0900002333.mm.2	Etfa	electron transferring flavoprotein, alpha polypeptide	110842	Q99LC5	16.21	17.6	-2.62	8.68e-08	3.26e-06
TC1300002429.mm.2	Cmya5	cardiomyopathy associated 5	76469	Q70KF4; E9QLJ0	10.32	12.98	-6.3	8.69e-08	3.26e-06
TC0600003205.mm.2	Fkbp4	FK506 binding protein 4	14228	P30416; Q8CBS1; D6RDE2; F6S2D5; F7CAT1	10.86	13.33	-5.52	8.76e-08	3.28e-06
TC0900001468.mm.2	Myl3	myosin, light polypeptide 3	17897	P09542; Q61935; A0A0G2JDM3	13.44	17.25	-14.03	8.76e-08	3.28e-06
TC1000000759.mm.2	Itgb2	integrin beta 2	16414	P11835; Q542I8; D3YYP8; D3Z1S4; M0QWA7; M0QWJ6	6.82	4.88	3.85	8.87e-08	3.32e-06
TC0100003309.mm.2	Qsox1	quiescin Q6 sulfhydryl oxidase 1	104009	Q8BND5	12.1	10.02	4.22	8.9e-08	3.32e-06
TC0700001459.mm.2	Olfr549	olfactory receptor 549	259105	Q496V9; E9Q542	5.37	7.17	-3.48	8.91e-08	3.32e-06
TC0100001433.mm.2	BC026585	cDNA sequence BC026585	226527	Q3UNZ8; Q3UZ08	9.39	7.84	2.93	9e-08	3.35e-06
TC0800000017.mm.2	Stxbp2	syntaxin binding protein 2	20911	Q64324; Q548T0; Q99J48; F8WGM5	9.08	6.79	4.86	9.08e-08	3.36e-06
TC0800001198.mm.2	Ces2g	carboxylesterase 2G	72361	Q8R097; Q8K197; Q8R1G9; Q8R0L2; E9PV38	9.36	7.67	3.23	9.07e-08	3.36e-06
TC1100000078.mm.2	Dbnl	drebrin-like	13169	Q62418	9.64	7.92	3.29	9.07e-08	3.36e-06
TC0200002536.mm.2	Zswim1	zinc finger SWIM-type containing 1	71971	Q9CWV7; A2A5J2	7.76	6.42	2.54	9.11e-08	3.37e-06
TC0800001524.mm.2	Def8	differentially expressed in FDCP 8	23854	Q99J78; G3X9U5; D3Z5H7; D3YWV3; D3Z0I7	10.22	7.84	5.19	9.16e-08	3.38e-06
TSUnmapped00000044.mm.2	Rora	RAR-related orphan receptor alpha	19883	P51448; Q3U1P4; Q8BRL5; Q8C3F5	5.98	8.88	-7.48	9.36e-08	3.44e-06
TC1700001741.mm.2	Nudt3	nudix (nucleotide diphosphate linked moiety X)-type motif 3	56409	Q9JI46; I1E4X7; B2KF67; H3BJY4; H3BLR8	12.61	14.52	-3.76	9.35e-08	3.44e-06
TC1700001010.mm.2	Safb	scaffold attachment factor B	224903	D3YXK2; S4R1M2; S4R2Q5; S4R1W0	10.27	12.84	-5.95	9.5e-08	3.49e-06
TC1100001907.mm.2	Tsen54	tRNA splicing endonuclease 54 homolog (S. cerevisiae)	76265	Q8C2A2; Q08ED2; B1ATA6; B0QZP4; F6X5E8	7.95	6.16	3.44	9.53e-08	3.49e-06
TC1700001952.mm.2	Aif1	allograft inflammatory factor 1	11629	O70200; Q4FJL9; A1E2H8; G3UYJ2	10.2	7.39	7.01	9.55e-08	3.5e-06
TC0800002757.mm.2	Slc38a7	solute carrier family 38, member 7	234595	Q8BWH0	9.92	8.03	3.7	9.6e-08	3.51e-06
TC1900000152.mm.2	Wdr74	WD repeat domain 74	107071	Q8VCG3; Q8R3V4; Q3UL50	12.23	9.16	8.38	9.66e-08	3.52e-06
TC0X00000151.mm.2	Atp6ap2	ATPase, H+ transporting, lysosomal accessory protein 2	70495	Q9CYN9; Q1XID4	11.87	10.08	3.44	9.65e-08	3.52e-06
TC0700000384.mm.2	Cadm4	cell adhesion molecule 4	260299	Q8R464	6.98	9.05	-4.2	9.91e-08	3.6e-06
TC0200001749.mm.2	Ivd	isovaleryl coenzyme A dehydrogenase	56357	Q9JHI5	10.23	11.98	-3.38	1.01e-07	3.65e-06
TC0100002151.mm.2	Ccdc115	coiled-coil domain containing 115	69668	Q8VE99; Q9D6T3	8.9	6.55	5.11	1.03e-07	3.73e-06
TC1800000707.mm.2	Gm13213	predicted gene 13213	545683	F6QL70	12.87	10.84	4.09	1.03e-07	3.73e-06
TC0300000467.mm.2	Med12l	mediator complex subunit 12-like	329650	Q8BQM9; Q6ZPK9; A0A0G2JET8; H7BX07	7.14	9.17	-4.07	1.04e-07	3.77e-06
TC0200001803.mm.2	Ccndbp1	cyclin D-type binding-protein 1	17151	Q3TVC7	12.07	10.44	3.09	1.05e-07	3.78e-06
TC1700000899.mm.2	Cul7	cullin 7	66515	Q8VE73; A9C491; Q3UMJ6; Q3U270; F6Q1R4; E9Q6H4	10.62	8.72	3.72	1.07e-07	3.85e-06
TC1000001216.mm.2	Kitl	kit ligand	17311	P20826; Q8C9K1; Q78ED8	11.34	13.42	-4.21	1.08e-07	3.89e-06
TC0X00001367.mm.2	Mum1l1	melanoma associated antigen (mutated) 1-like 1	245631	Q4VA55; B2RPZ1; Q8BPW1; E9PXL9; E9Q6B0; E9Q2F3	8	6.08	3.78	1.09e-07	3.91e-06
TC0800002542.mm.2	Il15	interleukin 15	16168	P48346; Q3U1Z6; Q9Z0G5; Q1AHQ6; Q1AHQ7	7.92	11.04	-8.74	1.09e-07	3.92e-06
TC1500000102.mm.2	Gm2573	PREDICTED: predicted gene 2573 (Gm2573), mRNA.			10.84	8.5	5.05	1.11e-07	3.95e-06
TC0100000471.mm.2	Abi2	abl-interactor 2	329165	P62484; Q6AXH6; Q6AXD2; Q3UVN6	10.19	8.92	2.4	1.11e-07	3.97e-06
TC1000000133.mm.2	Perp	PERP, TP53 apoptosis effector	64058	Q9JK95	15.06	12.1	7.8	1.12e-07	3.98e-06
TC1900000118.mm.2	Rasgrp2	RAS, guanyl releasing protein 2	19395	Q9QUG9; D3YZP4; D3YZP2; D3YZP1; D3Z2F9; D6RDD3; D3Z3N3; D3YXD6; D3YZX2	7.81	9.63	-3.52	1.12e-07	3.98e-06
TC0700001655.mm.2	Rassf10	Ras association (RalGDS/AF-6) domain family (N-terminal) member 10	78748	Q8BL43	6.08	7.3	-2.32	1.15e-07	4.08e-06
TC0300001181.mm.2	Dph5	DPH5 homolog (S. cerevisiae)	69740	Q9CWQ0; Q8BG20; V9GXP1	10.32	8.24	4.2	1.15e-07	4.08e-06
TC1100003841.mm.2	Gpatch8	G patch domain containing 8	237943	A2A6A1; A0PJ58; Q3UXP0; Q8C3U6; Q8VE29	8.37	9.55	-2.27	1.16e-07	4.1e-06
TC0700001702.mm.2	9030624J02Rik	RIKEN cDNA 9030624J02 gene	71517	Q8BWQ6; Q9D0B4; I1E4X5; D3YW20; D3YW19; F6RR19; H3BJE8	9.88	8.36	2.87	1.17e-07	4.12e-06
TC1000002572.mm.2	Nfyb	nuclear transcription factor-Y beta	18045	P63139; Q8C590; Q9D056; D3Z723	9.1	10.8	-3.24	1.17e-07	4.12e-06
TC0400001259.mm.2	Prdx1	peroxiredoxin 1	18477	P35700; Q3U9J9; B1AXW6; B1AXW4; B1AXW5	17.55	16.01	2.9	1.17e-07	4.14e-06
TC1100004054.mm.2	AF251705	cDNA sequence AF251705	140497	Q7TSN2; Q2M2Q0; Q8K4V7; E0CYN3	6.55	4.46	4.26	1.18e-07	4.15e-06
TC1900001512.mm.2	Rrp12	ribosomal RNA processing 12 homolog (S. cerevisiae)	107094	Q6P5B0; Q3UJA1	9.68	7.07	6.08	1.19e-07	4.17e-06
TC0300001185.mm.2	Extl2	exostoses (multiple)-like 2	58193	Q9ES89; Q3TSR0; K0J1C6; Q3TXF7; Q8C089; Q8C197	8.88	6.43	5.46	1.22e-07	4.29e-06
TC0500002760.mm.2	Scarb2	scavenger receptor class B, member 2	12492	O35114; Q3TCS7	12.89	14.13	-2.36	1.23e-07	4.29e-06
TC0800003076.mm.2	Aprt	adenine phosphoribosyl transferase	11821	P08030	9.77	7.76	4.04	1.24e-07	4.35e-06
TC0900001158.mm.2	Adamts7	a disintegrin-like and metallopeptidase (reprolysin type) with thrombospondin type 1 motif, 7	108153	Q68SA9; Q6PD18; B7ZNX1; D6RI90; F6UD05; E9PX36	6.78	8.37	-3.01	1.25e-07	4.36e-06
TC0600001448.mm.2	Nop2	NOP2 nucleolar protein	110109	Q922K7; Q99KC3; E9QN31	10.92	9.07	3.6	1.26e-07	4.4e-06
TC1600001750.mm.2	Tfg	Trk-fused gene	21787	Q9Z1A1; Q8C2C6; Q9D828; B8JJG6; F6QJV5; B8JJG7; B8JJG8; B8JJG9; B8JJG3	12.65	10.67	3.96	1.27e-07	4.42e-06
TC0700000047.mm.2	Isoc2a	isochorismatase domain containing 2a	664994	B2RY90; P85094	8.17	10.15	-3.95	1.28e-07	4.44e-06
TC1500000485.mm.2	Phf20l1	PHD finger protein 20-like 1	239510	Q8CCJ9; Q6P7V2; Q8C4W6; Q63ZX6	10.94	12.3	-2.58	1.28e-07	4.45e-06
TC1700001619.mm.2	Atp6v0c; Atp6v0c-ps2	ATPase, H+ transporting, lysosomal V0 subunit C; ATPase, H+ transporting, lysosomal V0 subunit C, pseudogene 2	11984; 100039636	P63082; A3KML5; Q8C1D9; Q80YP7; Q3UK60; A4FVC9; E9Q9C5; D3Z3B2	17.2	15.45	3.37	1.29e-07	4.45e-06
TC1100004118.mm.2	Prpsap1	phosphoribosyl pyrophosphate synthetase-associated protein 1	67763	Q9D0M1; Q8BK29; B1AT82; B1AT83; B1AT84	13.74	12.51	2.36	1.29e-07	4.46e-06
TC0500000052.mm.2	Abcb1b	ATP-binding cassette, sub-family B (MDR/TAP), member 1B	18669	P06795; B2RUR3	8.87	10.75	-3.69	1.31e-07	4.52e-06
TC0800000932.mm.2	Ddx39	DEAD (Asp-Glu-Ala-Asp) box polypeptide 39	68278	Q8VDW0; Q3UVN0; Q3TPL7; Q3TIE4; Q3T9L0; Q3U837; D6RHT5	8.41	5.98	5.4	1.31e-07	4.52e-06
TC1200001981.mm.2	Rdh11	retinol dehydrogenase 11	17252	Q6DID5; Q9QYF1; Q9R1R8; Q9R1R5; Q9R1R9; Q9R1R6; E0CYX0	7.38	5.65	3.31	1.33e-07	4.57e-06
TC1500000736.mm.2	Xrcc6	X-ray repair complementing defective repair in Chinese hamster cells 6	14375	P23475; E9PZD4; E9Q163; E9Q4A4; E9Q0B8	9.88	7.34	5.83	1.33e-07	4.58e-06
TC1100003298.mm.2	Tmem199	transmembrane protein 199	195040	B2RV69; Q3TZ80; Q3U0H6; Q5SYH2	8.04	6.3	3.32	1.34e-07	4.58e-06
TC0100000372.mm.2	Sdpr	serum deprivation response	20324	Q63918	11.33	13.44	-4.31	1.34e-07	4.58e-06
TC1100000763.mm.2	Smcr8	Smith-Magenis syndrome chromosome region, candidate 8 homolog (human)	237782	Q3UMB5	10.02	8.3	3.3	1.36e-07	4.65e-06
TC1500002186.mm.2	Fkbp11	FK506 binding protein 11	66120	Q9D1M7	7.83	6.1	3.3	1.36e-07	4.66e-06
TC0100003709.mm.2	Degs1	degenerative spermatocyte homolog 1 (Drosophila)	13244	O09005; F6S3U4	15.11	13.29	3.52	1.37e-07	4.68e-06
TC0800001124.mm.2	Polr2c	polymerase (RNA) II (DNA directed) polypeptide C	20021	P97760; Q99M46	11.83	9.71	4.35	1.37e-07	4.68e-06
TC0300002297.mm.2	Apoa1bp	apolipoprotein A-I binding protein	246703	Q8K4Z3	13.89	12.44	2.73	1.38e-07	4.68e-06
TC0500000868.mm.2	Uso1	USO1 vesicle docking factor	56041	Q9Z1Z0	12.17	10.9	2.42	1.41e-07	4.8e-06
TC0400004026.mm.2	Tardbp	TAR DNA binding protein	230908	Q921F2; Q8BLD4; Q544R5; Q6VYI4; Q6VYI5; Q8R0B4; Q8BUM1; D2KPZ5; Q05C33; C9DT14; H3BJV1; A0A087WQT4	10.99	12.02	-2.05	1.44e-07	4.89e-06
TC1000002041.mm.2	Rpf2	ribosome production factor 2 homolog (S. cerevisiae)	67239	Q9JJ80; G3X926; S4R1Y5; S4R2H5; S4R2R2	11.8	9.69	4.33	1.46e-07	4.93e-06
TC0X00000975.mm.2	Itgb1bp2	integrin beta 1 binding protein 2	26549	Q9R000	11.91	14.38	-5.52	1.46e-07	4.93e-06
TC0800001078.mm.2	Lpcat2	lysophosphatidylcholine acyltransferase 2	270084	Q8BYI6; B2RWR2	6.67	4.36	4.94	1.46e-07	4.94e-06
TC1500001815.mm.2	Apol10b	apolipoprotein L 10B	328561	Q8BZS1; G3X9K7	7.21	9.47	-4.78	1.52e-07	5.12e-06
TC0700001345.mm.2	Gab2	growth factor receptor bound protein 2-associated protein 2	14389	Q9Z1S8; Q3ZB57; Q3ZB59; Q3ZB56; Q2VBK0	11.2	8.8	5.28	1.53e-07	5.14e-06
TC1100002001.mm.2	Slc26a11	solute carrier family 26, member 11	268512	Q80ZD3	7.79	5.58	4.6	1.55e-07	5.2e-06
TC0600002466.mm.2	Rmnd5a	required for meiotic nuclear division 5 homolog A (S. cerevisiae)	68477	Q80YQ8; Q9JK27; F6V8A7	11.59	12.86	-2.42	1.55e-07	5.2e-06
TC0300000713.mm.2	Gpatch4	G patch domain containing 4	66614	Q3TFK5	9.91	7.75	4.44	1.55e-07	5.2e-06
TC0X00000704.mm.2	Rpl10; Snora70	ribosomal protein L10; small nucleolar RNA, H/ACA box 70	110954; 104368	Q6ZWV3; Q3THJ6; O89059; A0A0K0K1D4; B7FAU6; I7HLV2	16.87	14.99	3.68	1.57e-07	5.25e-06
TC0600002067.mm.2	Fam180a	family with sequence similarity 180, member A	208164	Q8BR21	8.22	5.4	7.06	1.58e-07	5.26e-06
TC1900000723.mm.2	Slk	STE20-like kinase	20874	O54988; A2RRK3	15.66	17.29	-3.1	1.61e-07	5.36e-06
TC0200003880.mm.2	Serping1	serine (or cysteine) peptidase inhibitor, clade G, member 1	12258	P97290; A2ATR8	14.74	12.52	4.65	1.61e-07	5.36e-06
TC1500001326.mm.2	Cct5	chaperonin containing Tcp1, subunit 5 (epsilon)	12465	P80316; E0CZA1	14.26	12.89	2.57	1.62e-07	5.4e-06
TC1100000907.mm.2	Trappc1	trafficking protein particle complex 1	245828	Q14BF8; Q5NCF2; B1ASW6; B1ASW5	12.43	10.09	5.07	1.63e-07	5.42e-06
TC0300002370.mm.2	Ints3	integrator complex subunit 3	229543	Q7TPD0; A0A4X7	9.16	8.11	2.06	1.65e-07	5.48e-06
TC1600001527.mm.2	Umps	uridine monophosphate synthetase	22247	P13439; Q544K9; Q3TVV7; D6RJ62	8.67	7.12	2.92	1.66e-07	5.49e-06
TC0200001371.mm.2	Acp2	acid phosphatase 2, lysosomal	11432	P24638; Q3U4F3; Q3UZN1; B7ZCF5; B7ZCF4	6.91	4.8	4.3	1.67e-07	5.52e-06
TC1900000186.mm.2	Fads3	fatty acid desaturase 3	60527	Q9JJE7; Q3T9H9; Q3U3X6; Q3TRN0	11.5	9.14	5.12	1.68e-07	5.54e-06
TC1100000593.mm.2	9530068E07Rik	RIKEN cDNA 9530068E07 gene	213673	Q8K201; Q3U339; Q3UMU2; Q3ULW9; Q3V380; A0A0A0MQD4	12.88	11.41	2.77	1.69e-07	5.57e-06
TC1500001934.mm.2	Pmm1	phosphomannomutase 1	29858	O35621; Q91W01; Q545Q8; D6RG76	10.21	7.99	4.66	1.71e-07	5.62e-06
TC0800001094.mm.2	Mt2	metallothionein 2	17750	P02798	17.1	12.72	20.87	1.71e-07	5.62e-06
TC0200005314.mm.2	Ctsz	cathepsin Z	64138	Q9WUU7; Q545I6; Q9ES94	10.75	8.98	3.39	1.71e-07	5.62e-06
TC0400001477.mm.2	Sfpq	splicing factor proline/glutamine rich (polypyrimidine tract binding protein associated)	71514	Q8VIJ6; Q7TMH7; Q810V5; Q9Z1Q0; Q3TZL2	12.42	14.3	-3.67	1.73e-07	5.66e-06
TC1600002061.mm.2	Paxbp1	PAX3 and PAX7 binding protein 1	67367	P58501; F6YY19; F6YS88	10.36	11.99	-3.09	1.74e-07	5.68e-06
TC0500003431.mm.2	Serpine1	serine (or cysteine) peptidase inhibitor, clade E, member 1	18787	P22777; D0ESZ6; D0ESZ5; Q7TPE9; G5E899	12.45	8.46	15.89	1.74e-07	5.68e-06
TC0800001447.mm.2	Cox4i1	cytochrome c oxidase subunit IV isoform 1	12857	P19783; A2RSV8; M0QWX7; M0QWX2	16.51	18.06	-2.92	1.75e-07	5.7e-06
TC1700002553.mm.2	Strn	striatin, calmodulin binding protein	268980	O55106; Q3TT86; Q8BKL4; Q3UWX9; F8WH41; F6Z700	12.72	10.26	5.49	1.76e-07	5.72e-06
TC0600001001.mm.2	Nfu1	NFU1 iron-sulfur cluster scaffold homolog (S. cerevisiae)	56748	Q9QZ23; D3Z285	13.83	11.43	5.27	1.79e-07	5.82e-06
TC0300002053.mm.2	P2ry13	purinergic receptor P2Y, G-protein coupled 13	74191	Q9D8I2	7.5	5.01	5.59	1.8e-07	5.84e-06
TC0500003410.mm.2	Ywhag	tyrosine 3-monooxygenase/tryptophan 5-monooxygenase activation protein, gamma polypeptide	22628	P61982; A8IP69; Q3TP56	12.88	10.45	5.41	1.81e-07	5.88e-06
TC1000002488.mm.2	Polr2e	polymerase (RNA) II (DNA directed) polypeptide E	66420	Q80UW8; Q8CI23; Q3V214; Q8R0H0; Q3U2B9	12.8	10.28	5.71	1.83e-07	5.9e-06
TC0500000871.mm.2	Art3	ADP-ribosyltransferase 3	109979	Q8R2G4; Q0PL64; B7ZNM3; E9Q7Q8; E9Q7Z7; E9QNU1; E9Q9Q8; E9Q1U7; F6RER8; E9Q8Z0; F6W3A0; E9PVX7; E9Q630; F6Z2C7; E9Q984	13.63	15.78	-4.45	1.82e-07	5.9e-06
TC1400000263.mm.2	Arf4	ADP-ribosylation factor 4	11843	P61750; Q14BR4; Q9DD04; E9Q798; E9Q2C2; F6UFB9	13.4	11.81	3.01	1.83e-07	5.92e-06
TC0300000307.mm.2	Hspa4l	heat shock protein 4 like	18415	P48722; Q3TTD4	12.11	10.07	4.11	1.85e-07	5.97e-06
TC1400000747.mm.2	Lrp10	low-density lipoprotein receptor-related protein 10	65107	Q7TQH7; B0LAD7; Q3TD85	8.76	7.17	3.02	1.86e-07	6e-06
TC0700004522.mm.2	Rnh1	ribonuclease/angiogenin inhibitor 1	107702	Q91VI7; Q3UM23	11.52	9.8	3.29	1.88e-07	6.03e-06
TC1700001390.mm.2	Ezr	ezrin	22350	P26040; Q4KML7; Q3UXR4; Q8CBU4; Q3UL48; Q3TCP5	12.11	10	4.32	1.89e-07	6.07e-06
TC0500000356.mm.2	Maea	macrophage erythroblast attacher	59003	Q4VC33; Q9CVN2	11.64	9.46	4.54	1.9e-07	6.08e-06
TC1000000422.mm.2	Prep	prolyl endopeptidase	19072	Q9QUR6; Q543B9; Q3TCS0; Q3TQ97; Q8C6A3	13.15	11.69	2.75	1.91e-07	6.11e-06
TC0300001094.mm.2	Fam212b	family with sequence similarity 212, member B	109050	Q80VY2	5.31	7.56	-4.76	1.91e-07	6.11e-06
TC1800000794.mm.2	Acaa2	acetyl-Coenzyme A acyltransferase 2 (mitochondrial 3-oxoacyl-Coenzyme A thiolase)	52538	Q8BWT1; Q3UKH3	15.69	17.22	-2.89	1.92e-07	6.12e-06
TC1600001287.mm.2	Pi4ka	phosphatidylinositol 4-kinase, catalytic, alpha polypeptide	224020	Q3UVT5; Q7TNG2; Q80Y45; Q6DIC7; E9Q3L2; F6WIX7; D6RJ66; F6Y9T6; F6XSW4	11.98	9.64	5.04	1.92e-07	6.12e-06
TC0500001031.mm.2	Zfp33b; Gm20385	PREDICTED: zinc finger protein 33B (Zfp33b), mRNA.; PREDICTED: predicted gene, 20385 (Gm20385), mRNA.			9.24	10.36	-2.18	1.93e-07	6.14e-06
TC1100002904.mm.2	Usp22	ubiquitin specific peptidase 22	216825	Q5DU02; Q3V3H6; H3BLQ1	11.31	9.73	2.99	1.93e-07	6.14e-06
TC0400003237.mm.2	Zyg11b	zyg-ll family member B, cell cycle regulator	414872	Q3UFS0	12.3	10.9	2.64	1.95e-07	6.17e-06
TC0600000381.mm.2	Luc7l2	LUC7-like 2 (S. cerevisiae)	192196	Q7TNC4; Q05CX5; Q3UZ17; Q3USM3; Q3UUS9; Q3UGK2; Q3U5L2; E0CYQ8; E9PX54; E0CZB9; E9Q715	11.81	13.34	-2.88	1.96e-07	6.19e-06
TC0900000254.mm.2	Thyn1	thymocyte nuclear protein 1	77862	Q91YJ3; Q8BJZ7	11.49	9.04	5.44	1.98e-07	6.26e-06
TC1000003140.mm.2	Coq10a	coenzyme Q10 homolog A (yeast)	210582	B2RWC6; Q8BV28; E9Q3H6	12.5	14.12	-3.07	1.98e-07	6.26e-06
TC1200000959.mm.2	Gpr65	G-protein coupled receptor 65	14744	Q61038; Q3UZ41; Q3UQ35	10.2	6.97	9.43	2e-07	6.3e-06
TC0X00000356.mm.2	Rhox7a	reproductive homeobox 7A	547168	Q4TU86; A2A4F1; V9GWS7	10.74	11.83	-2.14	2.01e-07	6.32e-06
TC0700002160.mm.2	Tnnt1	troponin T1, skeletal, slow	21955	O88346; Q3TVB8; B7ZNV4; Q9CTJ8; E9PZB4; E9Q334; E9PVN9; E9Q688; E9QA86; E9Q0G9; J3QPC8	9.24	10.68	-2.71	2.01e-07	6.33e-06
TC0900000834.mm.2	Cilp	cartilage intermediate layer protein, nucleotide pyrophosphohydrolase	214425	Q66K08; D6RD06	11.54	6.97	23.85	2.01e-07	6.33e-06
TC0700002745.mm.2	Capns1	calpain, small subunit 1	12336	O88456; D3YW48	16.52	15.4	2.18	2.02e-07	6.33e-06
TC0100002631.mm.2	Farsb	phenylalanyl-tRNA synthetase, beta subunit	23874	Q9WUA2; Q3TMX6; Q8C644; Q9CZU5; Q3UYC2; Q3TG12; Q3TI98	11.9	10.31	3	2.03e-07	6.35e-06
TC0X00000213.mm.2	Cdk16	cyclin-dependent kinase 16	18555	Q04735; Q543G3; Q3TM24; Q91WP4; Q3UPI3	13.11	10.91	4.57	2.05e-07	6.43e-06
TC1100001157.mm.2	Pigs	phosphatidylinositol glycan anchor biosynthesis, class S	276846	Q6PD26; Q3V307; Q3U643; Q3V3K6; Q3V397	8.17	6.29	3.68	2.07e-07	6.47e-06
TC0500001308.mm.2	2410131K14Rik	RIKEN cDNA 2410131K14 gene	76792	Q8BTG6	8.96	6.43	5.77	2.08e-07	6.49e-06
TC0600001083.mm.2	Fbln2	fibulin 2	14115	P37889; Q3TGL4; Q99K58; D3Z5B0; D3Z5S2	9.89	7.77	4.34	2.09e-07	6.5e-06
TC1700001394.mm.2	Rsph3b	radial spoke 3B homolog (Chlamydomonas)	100037282	Q9DA80; Q2YDC8	8.79	7.1	3.24	2.09e-07	6.51e-06
TC0100000014.mm.2	Atp6v1h	ATPase, H+ transporting, lysosomal V1 subunit H	108664	Q8BVE3; Q3U9S9	11.93	9.83	4.28	2.1e-07	6.51e-06
TC1000000839.mm.2	Stk11	serine/threonine kinase 11	20869	Q9WTK7; Q3V4A1; E9Q811; D6RGT4; F6WNS2	14.01	12.39	3.07	2.1e-07	6.51e-06
TC1900000160.mm.2	Bscl2	Berardinelli-Seip congenital lipodystrophy 2 homolog (seipin)	14705	Q9Z2E9; F6US45; E0CXJ2	10.27	7.81	5.47	2.1e-07	6.52e-06
TC0500000642.mm.2	Limch1	LIM and calponin homology domains 1	77569	Q3UH68; Q8CGB7; D3Z589; D3YU22; D3YU59; A0A0J9YUH0; D3YV55; D6RHT2; F6X3N8; F6W1Y9	7.89	10.34	-5.49	2.12e-07	6.55e-06
TC1000001689.mm.2	Gm10945	predicted gene 10945 [Source:MGI Symbol;Acc:MGI:3779155]		F7CYK6	7.17	9.14	-3.93	2.12e-07	6.55e-06
TC1200002081.mm.2	Npc2	Niemann-Pick type C2	67963	Q9Z0J0; Q3U3C2; Q3U8F7; Q3TXQ4	10.41	8.97	2.71	2.12e-07	6.55e-06
TC1000000886.mm.2	Dapk3	death-associated protein kinase 3	13144	O54784; Q05A21; Q9D5G7	10.32	8.66	3.15	2.13e-07	6.55e-06
TC0X00000652.mm.2	Hmgb3	high mobility group box 3	15354	O54879; Q544R9; A2AP78	9.3	10.77	-2.78	2.13e-07	6.56e-06
TC1300000884.mm.2	Clptm1l	CLPTM1-like	218335	Q8BXA5	12.21	10.93	2.42	2.14e-07	6.57e-06
TC0900002936.mm.2	Nck1	non-catalytic region of tyrosine kinase adaptor protein 1	17973	Q99M51; Q8BH99; Q8BMV0	10.2	11.52	-2.49	2.17e-07	6.65e-06
TC1100002028.mm.2	Hgs	HGF-regulated tyrosine kinase substrate	15239	Q99LI8; Q3UMA3; Q3TLL4; B1ATZ1; B1ATZ0; F6VV02; B1ATY9	10.33	8.68	3.14	2.18e-07	6.68e-06
TC0X00001784.mm.2	Pqbp1	polyglutamine binding protein 1	54633	Q91VJ5; A2AER7; A2AER9; A2AER8	11.43	9.42	4.04	2.19e-07	6.7e-06
TC0800002877.mm.2	Nqo1	NAD(P)H dehydrogenase, quinone 1	18104	Q64669; Q99KL8; Q542Y0	15.12	11.71	10.63	2.21e-07	6.74e-06
TC0700002414.mm.2	Sepw1	selenoprotein W, muscle 1	20364	P63300	15.22	13.27	3.87	2.21e-07	6.74e-06
TC0500002644.mm.2	Hopx	HOP homeobox	74318	Q8R1H0	9.79	11.93	-4.42	2.21e-07	6.74e-06
TC1700002333.mm.2	Lonp1	lon peptidase 1, mitochondrial	74142	Q8CGK3; Q3V2D0; Q56A16	13.44	11.01	5.41	2.23e-07	6.79e-06
TC1500002040.mm.2	Plxnb2	plexin B2	140570	B2RXS4; Q99LF0; Q8CHG6; Q8K2J5	11.72	9.63	4.26	2.24e-07	6.79e-06
TC0700002791.mm.2	Scn1b	sodium channel, voltage-gated, type I, beta	20266	P97952	10.85	9.66	2.28	2.25e-07	6.82e-06
TC0100000632.mm.2	Slc11a1	solute carrier family 11 (proton-coupled divalent metal ion transporters), member 1	18173	P41251	9.33	6.69	6.24	2.25e-07	6.82e-06
TC0600003128.mm.2	Cops7a	COP9 (constitutive photomorphogenic) homolog, subunit 7a (Arabidopsis thaliana)	26894	Q9CZ04; D3YVI6; D3Z440; D3Z0S0	13.82	12.67	2.22	2.29e-07	6.92e-06
TC0500000177.mm.2	Psmc2	proteasome (prosome, macropain) 26S subunit, ATPase 2	19181	P46471; Q8BVQ9; Q3UIH5; Q3U5V3	14.16	12.63	2.89	2.3e-07	6.94e-06
TC0200002136.mm.2	Dstn	destrin	56431	Q9R0P5; Q4FK36	14.79	13.17	3.07	2.31e-07	6.97e-06
TC1300000857.mm.2	Med10	mediator complex subunit 10	28077	Q9CXU0	10.78	9.04	3.35	2.32e-07	6.98e-06
TC0500003708.mm.2	Mrpl33	mitochondrial ribosomal protein L33	66845	Q9CQP0; Q8R0E2	15.79	13.33	5.51	2.32e-07	6.98e-06
TC1100004152.mm.2	Cyth1	cytohesin 1	19157	Q9QX11; Q3TZ02; Q8K3E8; Q3T9T9; Q570Y7; A2A517; B1AQE4	9.47	10.86	-2.62	2.36e-07	7.08e-06
TC0200004924.mm.2	Gm20094	PREDICTED: predicted gene, 20094 (Gm20094), mRNA.			10.98	12.46	-2.78	2.37e-07	7.09e-06
TC0300000309.mm.2	3110057O12Rik; Gm2011	RIKEN cDNA 3110057O12 gene; predicted gene 2011	269423; 100039027	Q8C1A9; B7ZNF5; Q921P1; Q9CV37	7.28	9.2	-3.79	2.36e-07	7.09e-06
TC0500002722.mm.2	Cox18	cytochrome c oxidase assembly protein 18	231430	Q8VC74; B7ZNW4; G5E8U6; D6RHB9	10.18	8.12	4.17	2.38e-07	7.11e-06
TC1700000585.mm.2	Myo1f	myosin IF	17916	Q91ZI3; Q9CRE1; Q6KAL9; Q811E7; Q8CG29; G3V011; G3UZR3	7.94	6.5	2.7	2.38e-07	7.11e-06
TC0200004107.mm.2	Slc39a13	solute carrier family 39 (metal ion transporter), member 13	68427	Q8BZH0; B2RQ45; B7ZCF3	9.34	7.6	3.35	2.45e-07	7.32e-06
TC1600002094.mm.2	Rcan1	regulator of calcineurin 1	54720	Q9JHG6; Q542V6; Q7TNY3	13.82	10.83	7.91	2.46e-07	7.33e-06
TC1400002031.mm.2	Rab2b	RAB2B, member RAS oncogene family	76338	P59279; Q0PD64; Q3TEG7; Q9DB48; Q5U628; G3UXQ7; G3UZ24; G3V022	7.69	5.38	4.95	2.47e-07	7.36e-06
TC0500003482.mm.2	Pdgfa	platelet derived growth factor, alpha	18590	P20033; Q99L56; Q7TPH7; Q9CU96; Q3UQ96; G5E891	9.75	8.21	2.91	2.48e-07	7.36e-06
TC0500000300.mm.2	Mapre3	microtubule-associated protein, RP/EB family, member 3	100732	Q6PER3; Q2UZW7	10.55	9.1	2.74	2.51e-07	7.45e-06
TC1000000753.mm.2	Pofut2	protein O-fucosyltransferase 2	80294	Q8VHI3; B2RV73; Q3V1L7	10.59	9.13	2.76	2.52e-07	7.46e-06
TC0100001570.mm.2	Olfml2b	olfactomedin-like 2B	320078	Q3V1G4; Q8BY24	9.57	6.35	9.35	2.52e-07	7.46e-06
TC0100003524.mm.2	Fcgr3	Fc receptor, IgG, low affinity III	14131	P08508; Q5D5J5; Q9ES92; Q7TMW9; Q5D5I8; A0A0B4J1M6; E9PVR4; E9PUV2	13.76	9.77	15.87	2.6e-07	7.69e-06
TC0900003241.mm.2	Myd88	myeloid differentiation primary response gene 88	17874	P22366; Q3U7M4; Q0PM15; Q8C1X0; Q3TIB3; Q0PM16; Q3U6W5; Q3UDG9; F6SPW1	10.01	8.28	3.31	2.6e-07	7.69e-06
TC0200003350.mm.2	Rabepk	Rab9 effector protein with kelch motifs	227746	Q8VCH5; G8JL41; A2AUF7; B0R0S4; D6RGR6; D6RHN6	8.77	7.52	2.37	2.62e-07	7.72e-06
TC1000001625.mm.2	Cd63	CD63 antigen	12512	P41731; Q549D0; Q3UC80; Q8BT06	13.51	11.49	4.05	2.64e-07	7.76e-06
TC0600001019.mm.2	Copg1	coatomer protein complex, subunit gamma 1	54161	Q9QZE5; Q7TNQ1	11.4	9.59	3.5	2.64e-07	7.76e-06
TC0200002496.mm.2	Wisp2	WNT1 inducible signaling pathway protein 2	22403	Q9Z0G4; A2AHD1	11.32	8.25	8.4	2.64e-07	7.76e-06
TC0400003379.mm.2	Atp6v0b	ATPase, H+ transporting, lysosomal V0 subunit B	114143	Q91V37; Q3U889; Q91VS4; Q8JZR5; M0QW50; A0A0A0MQI2; M0QWE4; A0A0A0MQJ5	11.19	9.34	3.6	2.65e-07	7.77e-06
TC1700002346.mm.2	Slc25a23	solute carrier family 25 (mitochondrial carrier; phosphate carrier), member 23	66972	Q6GQS1; Q9D908; Q9D6Q7; F6XQ75; F6X0P2; F7ANR8; F7BBH5	11.18	8.5	6.38	2.66e-07	7.8e-06
TC1800001429.mm.2	Grpel2	GrpE-like 2, mitochondrial	17714	O88396; Q0VB85; Q3UYQ9	8.62	6.27	5.12	2.67e-07	7.8e-06
TC0900001635.mm.2	Snrk	SNF related kinase	20623	Q8VDU5; B9EK90; A0AUN3; D3Z3V0; D3Z1F6; D3YXV4; D3YVW4	12.2	13.96	-3.4	2.67e-07	7.8e-06
TC1100000780.mm.2	Mfap4	microfibrillar-associated protein 4	76293	Q9D1H9	13.78	9.37	21.36	2.68e-07	7.82e-06
TC0700002964.mm.2	Emc10	ER membrane protein complex subunit 10	69683	Q3TAS6; D3Z665	9.55	8.32	2.34	2.7e-07	7.86e-06
TC0X00001283.mm.2	Hnrnph2	heterogeneous nuclear ribonucleoprotein H2	56258	P70333; Q3UR26	12.11	13.24	-2.19	2.71e-07	7.88e-06
TC1800001505.mm.2	Afg3l2	AFG3-like AAA ATPase 2	69597	Q8JZQ2; Q3U7C0; Q9D736; Q3UDQ7; Q8R5F1	13.89	12.08	3.51	2.72e-07	7.89e-06
TC0300002325.mm.2	1500004A13Rik	RIKEN cDNA 1500004A13 gene	319830		7.35	5.41	3.84	2.72e-07	7.89e-06
TC0900001850.mm.2	Eif3g	eukaryotic translation initiation factor 3, subunit G	53356	Q9Z1D1; Q544H0; Q3THA0	9.99	8.62	2.58	2.76e-07	8e-06
TC1600000166.mm.2	Rrn3	RRN3 RNA polymerase I transcription factor homolog (yeast)	106298	B2RS91; Q3TD74	11.96	10.64	2.49	2.79e-07	8.07e-06
TC0900003016.mm.2	Tex264	testis expressed gene 264	21767	Q99LS5; Q9D7D9; Q62303; Q3TXY2; E9Q137	11.55	10.13	2.68	2.79e-07	8.07e-06
TC0600001740.mm.2	Ppfibp1	PTPRF interacting protein, binding protein 1 (liprin beta 1)	67533	Q8C8U0; Q3U417; Q3UJ84; Q6IQY8; F6YZ95; F7CUU8; F6S1C4	7.66	5.41	4.74	2.8e-07	8.08e-06
TC1200002122.mm.2	Sptlc2	serine palmitoyltransferase, long chain base subunit 2	20773	P97363; Q542D6; Q6A053; Q3UZQ0; Q8C9F8; Q3UT78	12.34	10.52	3.52	2.82e-07	8.14e-06
TC0700002028.mm.2	Psmd13	proteasome (prosome, macropain) 26S subunit, non-ATPase, 13	23997	Q9WVJ2; B2RT97; F6ZQQ3; E9Q5I9; E9Q0U1; F6PXS6; E9PY93	13.83	11.8	4.1	2.84e-07	8.18e-06
TC1100000025.mm.2	Dusp18	dual specificity phosphatase 18	75219	Q8VE01; Q8BWD7	11.35	8.72	6.18	2.9e-07	8.34e-06
TC1900001137.mm.2	Ms4a6d	membrane-spanning 4-domains, subfamily A, member 6D	68774	Q99N07; Q2TVW7; F6V7U2	9.51	5.69	14.18	2.9e-07	8.34e-06
TC0500000373.mm.2	Rnf4	ring finger protein 4	19822	Q9QZS2; Q3ULB8; Q3TXE6; S4R2C9	11.84	10.39	2.75	2.91e-07	8.35e-06
TC1800000980.mm.2	Abhd3	abhydrolase domain containing 3	106861	Q91ZH7; D3YU06; D3Z6Y2; F6RSE8	8.42	6.19	4.72	2.95e-07	8.44e-06
TC0200001808.mm.2	Tubgcp4	tubulin, gamma complex associated protein 4	51885	Q9D4F8; Q543T6; Q8BKL6; Q3U6E9; Q8BYN2; Q3TSV8; Q8BWR3	10.75	8.96	3.46	2.95e-07	8.44e-06
TC1500000037.mm.2	Fyb	FYN binding protein	23880	O35601; B2RUR0; Q8CAX4; Q3TA12; E0CY17; F6V072	7.82	5.67	4.44	2.95e-07	8.44e-06
TC1500002291.mm.2	Aaas	achalasia, adrenocortical insufficiency, alacrimia	223921	P58742; Q8R3F7; Q3TEP0; Q8BU75	9.52	8.14	2.59	2.97e-07	8.48e-06
TC1600001692.mm.2	Dzip3	DAZ interacting protein 3, zinc finger	224170	Q7TPV2; E9QNZ2; F6Z1P8	9.84	8.21	3.1	2.98e-07	8.5e-06
TC1000002057.mm.2	Armc2	armadillo repeat containing 2	213402	Q3URY6; Q8BTB2; E0CZ41; F7B746	8.44	10.16	-3.31	3.01e-07	8.57e-06
TC0200004102.mm.2	Ndufs3	NADH dehydrogenase (ubiquinone) Fe-S protein 3	68349	Q9DCT2	15.4	16.64	-2.37	3.02e-07	8.59e-06
TC1100000934.mm.2	Gabarap	gamma-aminobutyric acid receptor associated protein	56486	Q9DCD6; B1AR50	16.08	14.02	4.19	3.03e-07	8.6e-06
TC0300000903.mm.2	Ctss	cathepsin S	13040	O70370; Q3UBR4; Q8BSZ5; Q3U5K1; Q99M14; Q3UD32; F6WR04	12.21	8.8	10.63	3.04e-07	8.63e-06
TC0X00002820.mm.2	Atrx	alpha thalassemia/mental retardation syndrome X-linked homolog (human)	22589	Q61687; Q8C2S3; Q3TA30; Q3UY26; Q3TP53; Q3UU22; Q3TSV4; Q3UZ76; Q8C4Z6; Q8BSH0; A0A0G2JGR1; F6RDB7; A6PWL2; A6PWK8; A6PWK9; A6PWK7	12.1	13.14	-2.06	3.08e-07	8.73e-06
TC0X00000668.mm.2	Nsdhl	NAD(P) dependent steroid dehydrogenase-like	18194	Q9R1J0; Q3US15; Q8VE30; Q7TPY3	9.92	8.23	3.22	3.09e-07	8.74e-06
TC1900000097.mm.2	Znhit2	zinc finger, HIT domain containing 2	29805	Q9QY66; Q569Y3; Q3TPZ0	7.36	6.09	2.42	3.09e-07	8.74e-06
TC0500001719.mm.2	Slc29a4	solute carrier family 29 (nucleoside transporters), member 4	243328	Q8R139	4.13	5.22	-2.13	3.1e-07	8.75e-06
TC0100000055.mm.2	Prex2	phosphatidylinositol-3,4,5-trisphosphate-dependent Rac exchange factor 2	109294	Q3LAC4; Q3UWW3; Q8BY00	9.9	11.53	-3.1	3.16e-07	8.91e-06
TC1000000385.mm.2	Ostm1	osteopetrosis associated transmembrane protein 1	14628	Q8BGT0; D3Z790; D3Z4W7	10.53	8.63	3.73	3.2e-07	9e-06
TC0500001389.mm.2	Vps29	vacuolar protein sorting 29 (S. pombe)	56433	Q9QZ88; H7BXA2; D3Z645; D3YW98; D3YYD5; D6RH43	14.77	13.05	3.3	3.2e-07	9e-06
TC0X00002158.mm.2	Zdhhc9	zinc finger, DHHC domain containing 9	208884	P59268	11.21	8.87	5.08	3.2e-07	9e-06
TC1100003300.mm.2	Tmem97	transmembrane protein 97	69071	Q8VD00	8.59	6.54	4.14	3.22e-07	9.02e-06
TC0100003662.mm.2	Adck3	aarF domain containing kinase 3	67426	Q60936; E0CZ05; E0CYD3; E0CYG7; E0CXR1; E0CYC1; A0A0A6YXD9; F7B1B6; A0A0A6YVT9; F6T0A8; E0CYT4; E0CXI5; E0CXR6; E0CXT4; A0A0A6YXI0	13.79	15.96	-4.5	3.22e-07	9.03e-06
TC0500000843.mm.2	Pf4	platelet factor 4	56744	Q9Z126; Q3TVN6; Q6P8R3	11.87	9.15	6.61	3.24e-07	9.06e-06
TC1700001987.mm.2	Mrps18b	mitochondrial ribosomal protein S18B	66973	Q99N84; Q542W5; Q3THT9; Q3TKB7; G3UYQ9; G3UYX8; G3UX79	11.54	9.66	3.69	3.28e-07	9.15e-06
TC1500002325.mm.2	Mucl2; Mucl1	mucin-like 2; mucin-like 1	20770; 20771	P02815; Q9DA65; Q3KQK8; Q62265; Q91X55; Q58ET3	4.52	6.41	-3.69	3.29e-07	9.18e-06
TC1400000877.mm.2	Rnaseh2b	ribonuclease H2, subunit B	67153	Q80ZV0; E9PYC5; F6WF94	8.55	6.39	4.48	3.31e-07	9.22e-06
TC1100003855.mm.2	Eftud2	elongation factor Tu GTP binding domain containing 2	20624	O08810; Q543F1; Q3TMY8; Q6A0E3; Q7TMX4; Q6R5D6; Q3U5Q3; A2AH85; G3UXK8; G3V021; G3UZ25; G3UZ34	10.39	8.49	3.72	3.32e-07	9.23e-06
TC1500001085.mm.2	Eif4b	eukaryotic translation initiation factor 4B	75705	Q8BGD9; B2RWE8; Q922K6; Q3TSY9; Q3TDD8; Q3THB0; Q3TLQ9; Q3UGC0	13.75	12.21	2.92	3.33e-07	9.26e-06
TC0200000495.mm.2	Ddx31	DEAD/H (Asp-Glu-Ala-Asp/His) box polypeptide 31	227674	Q6NZQ2	7.61	6.22	2.62	3.34e-07	9.27e-06
TC0100002608.mm.2	Dnpep	aspartyl aminopeptidase	13437	Q9Z2W0; Q3TVK3; Q8CAJ7	10.35	8.48	3.66	3.37e-07	9.34e-06
TC1500001730.mm.2	Ly6c2	lymphocyte antigen 6 complex, locus C2	100041546	P0CW03	10.11	12	-3.71	3.39e-07	9.4e-06
TC1700002414.mm.2	Rab31	RAB31, member RAS oncogene family	106572	Q921E2; Q3TXV4; Q99K75; Q3TM43	11.18	9.01	4.48	3.42e-07	9.45e-06
TC1000002920.mm.2	Cct2	chaperonin containing Tcp1, subunit 2 (beta)	12461	P80314; Q542X7; Q9JJD8	15.26	13.92	2.54	3.49e-07	9.65e-06
TC0500002650.mm.2	Noa1	nitric oxide associated 1	56412	Q9JJG9; Q8BMY1	8.13	6.03	4.3	3.54e-07	9.73e-06
TC0700000526.mm.2	Yif1b	Yip1 interacting factor homolog B (S. cerevisiae)	77254	Q9CX30; D3YY42; D3Z5F9	11.75	9.82	3.81	3.53e-07	9.73e-06
TC0600000245.mm.2	Ahcyl2	S-adenosylhomocysteine hydrolase-like 2	74340	Q68FL4; Q80TQ9; Q80WX1; Q3TSQ0; A0PJF2; F8WGT1; F8WI65; H3BKT5; H3BL31; D3YYM7; H3BKE9; E9PX77; H3BKG8; D3YX97; H3BLA5	6.89	5.32	2.97	3.53e-07	9.73e-06
TC0800003245.mm.2	Kxd1	KxDL motif containing 1	75620	Q80XH1; D3YWA5; G3X9Z9; D3YXX6; D3Z2M8	13.42	12.11	2.49	3.56e-07	9.78e-06
TC0200005081.mm.2	Gm20267	PREDICTED: predicted gene, 20267 (Gm20267), mRNA.			12.35	10.48	3.64	3.58e-07	9.81e-06
TC0400003489.mm.2	Ndufs5	NADH dehydrogenase (ubiquinone) Fe-S protein 5	595136	Q99LY9; B1ARW4	13.31	15.12	-3.5	3.58e-07	9.81e-06
TC0400002993.mm.2	Mllt3	myeloid/lymphoid or mixed-lineage leukemia (trithorax homolog, Drosophila); translocated to, 3	70122	A2AM29; Q3UIA3; Q9D2P1; Q3ULL0; Q91Y24; E9Q3B8; E9PXP8	12.4	10.97	2.68	3.61e-07	9.87e-06
TC1100002227.mm.2	Grb10	growth factor receptor bound protein 10	14783	Q60760; Q3TFU9; Q80Z28; Q5SUW3; Q5SUW0; B1ATS8; B1ATS7	12.08	9.98	4.28	3.65e-07	9.98e-06
TC0400001245.mm.2	Lrrc41	leucine rich repeat containing 41	230654	Q8K1C9; Q3TCM6	9.91	8.23	3.21	3.65e-07	9.98e-06
TC1100004123.mm.2	Cygb	cytoglobin	114886	Q9CX80; Q546K1; Q8BN80	12.81	11.2	3.06	3.66e-07	9.99e-06
TC0200002814.mm.2	Ppdpf	pancreatic progenitor cell differentiation and proliferation factor homolog (zebrafish)RIKEN cDNA 2700038C09 gene	66496	Q9CR37	11.48	9.02	5.48	3.73e-07	1.02e-05
TC0200001356.mm.2	Mtch2	mitochondrial carrier homolog 2 (C. elegans)	56428	Q791V5; Q9D050; Q05C68; Q3UA17; Q9CUI0; A2AFW6; D6RCZ1	15.7	13.2	5.66	3.74e-07	1.02e-05
TC1000002484.mm.2	Med16	mediator complex subunit 16	216154	Q6PGF3; Q3UET8; E9QP84; G3UW74; E9PZW4; E9QAH8; E9PWX0	7.76	5.61	4.45	3.74e-07	1.02e-05
TC1000000693.mm.2	Zwint	ZW10 interactor	52696	Q9CQU5	12.61	9.91	6.5	3.78e-07	1.02e-05
TC0200004882.mm.2	Psmf1	proteasome (prosome, macropain) inhibitor subunit 1	228769	Q8BHL8; A2AU35; A2VCP7; D6REH2	11.78	9.79	3.97	3.78e-07	1.03e-05
TC1500001883.mm.2	Josd1	Josephin domain containing 1	74158	Q9DBJ6	10.93	9.12	3.49	3.81e-07	1.03e-05
TC0500000344.mm.2	Yes1	Yamaguchi sarcoma viral (v-yes) oncogene homolog 1	22612	Q04736; Q3TJI7; Q8C6U9; Q8CBP1; Q8C762; Q3UR27	8.06	9.32	-2.41	3.83e-07	1.04e-05
TC0400003437.mm.2	Ctps	cytidine 5-triphosphate synthase; cytidine 5'-triphosphate synthase	51797	P70698; Q3TPP2	11.8	9.37	5.38	3.86e-07	1.04e-05
TC1000003007.mm.2	Cand1	cullin associated and neddylation disassociated 1	71902	Q6ZQ38; Q3UMI9; D3YWC5	10.35	9.05	2.47	3.85e-07	1.04e-05
TC1500001431.mm.2	Lrp12	low density lipoprotein-related protein 12	239393	Q8BUJ9	7.76	6.29	2.76	3.87e-07	1.04e-05
TC0500002827.mm.2	Hnrnpd	heterogeneous nuclear ribonucleoprotein D	11991	Q60668; Q3UXC8; G3X9W0; G5E8G0; F7A465; E9Q4W5; A0A0G2JFL4; F6ZV59; F6SHF3; E9Q5B6	11.22	12.9	-3.2	3.86e-07	1.04e-05
TC0500002651.mm.2	Igfbp7	insulin-like growth factor binding protein 7	29817	Q61581; A0A5E1; Q3U131; Q3UFA6; Q811C8; E9Q5D9; F8WH23	17.25	15.93	2.49	3.86e-07	1.04e-05
TC1100003326.mm.2	Evi2a; Evi2b; Gm21975	ecotropic viral integration site 2a; ecotropic viral integration site 2b; predicted gene 21975	14017; 216984; 101488212	P20934; Q8VD58; L7N211; Q5SYH8; J3QP09	10.87	8.18	6.47	3.88e-07	1.04e-05
TC1000002511.mm.2	Ap3d1	adaptor-related protein complex 3, delta 1 subunit	11776	O54774; Q3U237; Q8CGH7; Q3UR54; Q05CQ3; Q3U1P6	13.17	11.89	2.44	3.89e-07	1.04e-05
TC1300002061.mm.2	Pdlim7; Mir6945	PDZ and LIM domain 7; microRNA 6945	67399; 102465570	Q3TJD7; Q8BVJ7; B8JJB3; B8JJB2; B8JJB1	10.61	8.57	4.1	3.96e-07	1.06e-05
TC0500002526.mm.2	Bend4	BEN domain containing 4	666938	P86174	8.23	6.61	3.07	3.97e-07	1.06e-05
TC0X00000075.mm.2	Slc35a2	solute carrier family 35 (UDP-galactose transporter), member A2	22232	Q9R0M8; Q3UIP1; Q3U1S3; Q9JIH0; Q3U1T6; A2AER4; A2AER3; F6QH15; F6WZ30	7.51	6.12	2.62	3.98e-07	1.06e-05
TC0X00003435.mm.2	Slc10a3	solute carrier family 10 (sodium/bile acid cotransporter family), member 3	214601	P21129; B2M0S1; J3JSA1	8.84	5.89	7.74	4.01e-07	1.07e-05
TC0500000131.mm.2	Sema3c	sema domain, immunoglobulin domain (Ig), short basic domain, secreted, (semaphorin) 3C	20348	Q62181; E9Q0Z0; E9PXL2	10.63	8.59	4.13	4.01e-07	1.07e-05
TC1000001493.mm.2	Gns	glucosamine (N-acetyl)-6-sulfatase	75612	Q8BFR4; Q6PCZ1; Q3UBB0; Q3UDX9; Q9CT25	10.83	9.4	2.7	4.02e-07	1.07e-05
TC0300002311.mm.2	Slc25a44	solute carrier family 25, member 44	229517	Q8BGF9; Q3TNN4; Q3TMC4; Q3TE12; Q3TDQ9; Q05DJ3	8.21	6.24	3.91	4.05e-07	1.08e-05
TC0500001735.mm.2	Fam220a	family with sequence similarity 220, member A	67238	Q3ZN08; Q91X57; Q5U425; B7ZWE3	12.82	8.78	16.51	4.06e-07	1.08e-05
TC0300002541.mm.2	Chd1l	chromodomain helicase DNA binding protein 1-like	68058	Q9CXF7; Q9CRZ3	9.15	7.67	2.81	4.1e-07	1.09e-05
TC1800000259.mm.2	Ercc3	excision repair cross-complementing rodent repair deficiency, complementation group 3	13872	P49135; Q3U3I5; Q3TVD8; Q8R1K9	9.37	7.9	2.79	4.13e-07	1.09e-05
TC1100004053.mm.2	Cd300ld	CD300 molecule-like family member d	217305	Q8VCH2	10.12	7.41	6.56	4.14e-07	1.1e-05
TC0300001493.mm.2	Gng5	guanine nucleotide binding protein (G protein), gamma 5	14707	Q80SZ7; Q3UKC8; D3Z7Q3	15.44	13.71	3.32	4.19e-07	1.11e-05
TC0500002095.mm.2	Prkag2	protein kinase, AMP-activated, gamma 2 non-catalytic subunit	108099	Q91WG5; Q8BIQ9; Q3U4D5; Q8BM63; Q3TMN8; D3Z5V5; D3YYW4; D3YUS1	10.87	8.77	4.27	4.2e-07	1.11e-05
TC0400003724.mm.2	Cd52	CD52 antigen	23833	Q64389; Q3U1T8	9.64	6.94	6.48	4.21e-07	1.11e-05
TC1600000054.mm.2	Rbfox1	RNA binding protein, fox-1 homolog (C. elegans) 1	268859	Q9JJ43	7.79	10.2	-5.29	4.22e-07	1.11e-05
TC0500003395.mm.2	Hip1	huntingtin interacting protein 1	215114	Q8VD75; Q8C303; Q9D1Z6	9.62	8.44	2.26	4.26e-07	1.12e-05
TC0500000054.mm.2	Abcb4	ATP-binding cassette, sub-family B (MDR/TAP), member 4	18670	P21440; Q3TN75	7.19	8.91	-3.28	4.29e-07	1.13e-05
TC0200004973.mm.2	Eif6	eukaryotic translation initiation factor 6	16418	O55135; Q545K4; Q3U818; Q3U740; Q9R071; Q3UA13; Q3UBJ6; B1AZQ4; D6RJJ3; A6PWZ2; D6RG53	9.4	7.1	4.93	4.36e-07	1.14e-05
TC0100001613.mm.2	Pigm	phosphatidylinositol glycan anchor biosynthesis, class M	67556	Q8C2R7	8.24	6.79	2.75	4.36e-07	1.14e-05
TC0100003508.mm.2	Uhmk1	U2AF homology motif (UHM) kinase 1	16589	P97343; Q8C0N6; Q8C8G1; D3YUF5	10.61	9.35	2.39	4.37e-07	1.14e-05
TC0300002718.mm.2	Csf1	colony stimulating factor 1 (macrophage)	12977	P07141; Q3TLQ6; Q3U4F9; Q3TDK0; D3YTW1; D3Z090; F6RNW8	14.75	12.91	3.6	4.36e-07	1.14e-05
TC1100000565.mm.2	Clk4	CDC like kinase 4	12750	O35493; Q4FJV9; O35611; Q3U2K6; D6RH46; B0QZP9; F2Z3V2	11.65	13.37	-3.29	4.38e-07	1.15e-05
TC0700001443.mm.2	Lamtor1	late endosomal/lysosomal adaptor, MAPK and MTOR activator 1	66508	Q9CQ22	8.61	7.11	2.83	4.41e-07	1.15e-05
TC1000002878.mm.2	Glipr1	GLI pathogenesis-related 1 (glioma)	73690	Q9CWG1; Q4QQK5; G3UYI2	9.61	6.93	6.43	4.42e-07	1.15e-05
TC0400003605.mm.2	Dcdc2b	doublecortin domain containing 2b	100504491	J3KML0; F7BCK0	8.65	10.48	-3.57	4.51e-07	1.17e-05
TC1900001028.mm.2	Dnajc4	DnaJ (Hsp40) homolog, subfamily C, member 4	57431	Q9D844; Q6GTN1; Q99LN0	11.08	9.43	3.12	4.53e-07	1.18e-05
TC0300000159.mm.2	Nceh1	neutral cholesterol ester hydrolase 1	320024	Q8BLF1; Q8BYQ0; Q3TVS3; D6RGP7	16.26	14.2	4.16	4.54e-07	1.18e-05
TC1200001939.mm.2	Sgpp1	sphingosine-1-phosphate phosphatase 1	81535	Q9JI99; Q3UDY2; Q3U4P6	11.02	9.19	3.57	4.55e-07	1.18e-05
TC1100001162.mm.2	Vtn	vitronectin	22370	P29788	9.67	11.52	-3.6	4.62e-07	1.2e-05
TC0700000812.mm.2	2310016G11Rik	RIKEN cDNA 2310016G11 gene [Source:MGI Symbol;Acc:MGI:1916828]; RIKEN cDNA 2310016G11 gene		Q9D7B4	4.86	6.21	-2.56	4.63e-07	1.2e-05
TC0600001336.mm.2	Fbxl14	F-box and leucine-rich repeat protein 14	101358	Q8BID8	8.22	6.47	3.37	4.7e-07	1.21e-05
TC0X00000916.mm.2	Msn	moesin	17698	P26041; Q3UF33; Q3TZQ2; Q05DU4	11.56	9.07	5.62	4.79e-07	1.24e-05
TC1600001641.mm.2	Atp6v1a	ATPase, H+ transporting, lysosomal V1 subunit A	11964	P50516; D3YWH3; D3Z1B9; D3YZ23	10.06	8.44	3.07	4.85e-07	1.25e-05
TC0400004191.mm.2	Slc6a9	solute carrier family 6 (neurotransmitter transporter, glycine), member 9	14664	P28571; E9Q036; E9QA02; E9Q3V0; E9Q517; E9Q3Z2	9.65	7.72	3.82	4.87e-07	1.25e-05
TC1300001777.mm.2	Serpinb6a	serine (or cysteine) peptidase inhibitor, clade B, member 6a	20719	Q60854; Q4FJQ6; Q3U3L3; Q8BZR2; F8WIV2; E9Q3Y1; E9PZQ9; E9Q5Q5; E9Q0P9; E9Q6X2; E9PYY0; E9Q4R2; K7E6F1; E9Q108	13.77	11.89	3.67	4.91e-07	1.26e-05
TC0800001263.mm.2	Nip7	nuclear import 7 homolog (S. cerevisiae)	66164	Q9CXK8; E9Q109	9.56	7.86	3.26	4.95e-07	1.27e-05
TC0200000055.mm.2	Nudt5	nudix (nucleoside diphosphate linked moiety X)-type motif 5	53893	Q9JKX6; A2ATT5	7.79	5.98	3.49	4.97e-07	1.28e-05
TC0700003844.mm.2	Inppl1	inositol polyphosphate phosphatase-like 1	16332	Q6P549	13.7	11.72	3.95	4.98e-07	1.28e-05
TC0100003127.mm.2	Shisa4	shisa family member 4	77552	Q8CA71; Q8CEK6	7.57	6.37	2.3	5.01e-07	1.28e-05
TC0700001178.mm.2	Tm6sf1	transmembrane 6 superfamily member 1	107769	P58749; Q3TA39; Q3TA24; Q6R5E4; D3YX52; D6RD09	11.13	8.54	5.99	5.05e-07	1.29e-05
TC1100002048.mm.2	Gps1	G protein pathway suppressor 1	209318	Q99LD4; Q3MIA8; G3UXW9; B1ATU4; D6RCV3	11.74	10.43	2.47	5.13e-07	1.31e-05
TC0X00001799.mm.2	Ebp	phenylalkylamine Ca2+ antagonist (emopamil) binding protein	13595	P70245; A2AC29	9.11	7.13	3.97	5.14e-07	1.31e-05
TC0700002880.mm.2	Pop4	processing of precursor 4, ribonuclease P/MRP family, (S. cerevisiae)	66161	Q9CR08	11.26	8.85	5.32	5.16e-07	1.32e-05
TC0500001734.mm.2	Daglb	diacylglycerol lipase, beta	231871	Q91WC9	10.15	8.59	2.95	5.2e-07	1.32e-05
TC0900001171.mm.2	Plscr2	phospholipid scramblase 2	18828	Q9DCW2; D3Z7J3; D3Z2S8	10.17	11.69	-2.85	5.3e-07	1.35e-05
TC1700001488.mm.2	Phf10	PHD finger protein 10	72057	Q9D8M7; K4DI61; E9Q5L7	12.19	10.49	3.24	5.38e-07	1.37e-05
TC0500002828.mm.2	Hnrnpdl	heterogeneous nuclear ribonucleoprotein D-like	50926	Q9Z130; D3YTQ3; F6ZKM7; F6VQH5	11.86	13.32	-2.75	5.38e-07	1.37e-05
TC0600002044.mm.2	Slc35b4	solute carrier family 35, member B4	58246	Q8CIA5; Q8CB74; S4R2P0	9.74	7.72	4.05	5.43e-07	1.38e-05
TC1000000215.mm.2	Ctgf	connective tissue growth factor	14219	P29268; H3BK14; H3BJW0	13.99	10.27	13.18	5.43e-07	1.38e-05
TC1100000494.mm.2	Trim7	tripartite motif-containing 7	94089	Q923T7; B2RR25; Q5NCB7; Q5NCB9; B7ZC92	7.68	10.06	-5.22	5.44e-07	1.38e-05
TC1300000560.mm.2	Ninj1	ninjurin 1	18081	O70131; Q3TXT8; Q8BP68; D3YW25; D6RFN5	14.59	11.8	6.92	5.47e-07	1.38e-05
TC1200000038.mm.2	Atad2b	ATPase family, AAA domain containing 2B	320817	Q8C3P6; Q571M9; E9Q166	8.21	9.37	-2.23	5.53e-07	1.39e-05
TC1900000960.mm.2	Banf1	barrier to autointegration factor 1	23825	O54962	12.9	10.93	3.9	5.59e-07	1.41e-05
TC0600002484.mm.2	Usp39	ubiquitin specific peptidase 39	28035	Q3TIX9	10.49	8.75	3.32	5.6e-07	1.41e-05
TC0300003248.mm.2	Rnpc3	RNA-binding region (RNP1, RRM) containing 3	67225	Q3UZ01; F6TN13	10.8	12.32	-2.86	5.6e-07	1.41e-05
TC1000002400.mm.2	Pcnt	pericentrin (kendrin)	18541	P48725; Q497U2; Q80U10; Q7TMH8; Q3ULT7; Q8CDL2; Q6Y5M8; Q3TQR8; F8VPV0	8.91	10.6	-3.21	5.61e-07	1.41e-05
TC0900000719.mm.2	Ubl7	ubiquitin-like 7 (bone marrow stromal cell-derived)	69459	Q91W67; Q52L66	12.1	10.44	3.16	5.71e-07	1.43e-05
TC0700001620.mm.2	Ipo7; Snora23	importin 7; small nucleolar RNA, H/ACA box 23	233726; 100379145	Q9EPL8	14.31	13.1	2.32	5.76e-07	1.44e-05
TC0400001878.mm.2	Zfp600	zinc finger protein 600	667666	Q32P07; A2A7V0; A2A7U9	8.1	9.87	-3.41	5.77e-07	1.44e-05
TC0700001150.mm.2	Vps33b	vacuolar protein sorting 33B (yeast)	233405	P59016; Q8C076; S4R227; S4R1H4	8.29	6.37	3.78	5.78e-07	1.45e-05
TC0500001499.mm.2	Ran	RAN, member RAS oncogene family	19384	P62827; Q3ULW0	13.25	11.7	2.91	5.88e-07	1.47e-05
TC1700001855.mm.2	Zfp870	zinc finger protein 870	240066	Q6NZJ3; J3QMA4	10.77	11.69	-1.89	5.96e-07	1.49e-05
TC1500001729.mm.2	Ly6c1	lymphocyte antigen 6 complex, locus C1	17067	P0CW02; A0A087WNZ5; A0A087WRG9	15.05	16.95	-3.71	6e-07	1.49e-05
TC0300002188.mm.2	Rapgef2	Rap guanine nucleotide exchange factor (GEF) 2	76089	Q8CHG7; Q6NXI4; E9QNQ4	9.93	11.68	-3.38	6.02e-07	1.5e-05
TC0500002895.mm.2	Gbp10; Gbp6	guanylate-binding protein 10; guanylate binding protein 6	626578; 100702	Q000W5; Q29RG2; Q2M1J9; Q6ZQL8; Q05DL4; Q7TMV8; Q6PEN2; Q3U8G5; L7N1X8	10.23	12.5	-4.84	6.01e-07	1.5e-05
TC1700001986.mm.2	Atat1	alpha tubulin acetyltransferase 1	73242	Q8K341; Q9DCR0; F7BUT2; F7CID0; F6RPX5; B8JJ72	9.2	7.48	3.3	6.02e-07	1.5e-05
TC1500001578.mm.2	Tmem65	transmembrane protein 65	74868	Q4VAE3; Q8CES4	13.06	14.31	-2.38	6.05e-07	1.5e-05
TC0600000591.mm.2	Mpp6	membrane protein, palmitoylated 6 (MAGUK p55 subfamily member 6)	56524	Q9JLB0; B9EHZ5; Q3UN60; Q6NSS8; Q3TPA2; Q8BP37; Q811G2; E9PWC5; E9Q2R8	11.53	9.41	4.36	6.08e-07	1.51e-05
TC0700001989.mm.2	Lrrc27	leucine rich repeat containing 27	76612	Q80YS5; D3Z4R3; D3Z3I5; D3Z4G6	10.09	8.15	3.83	6.08e-07	1.51e-05
TC1100000822.mm.2	Pmp22	peripheral myelin protein 22	18858	P16646; Q5SXS3	14.74	12.66	4.23	6.13e-07	1.52e-05
TC0800000516.mm.2	Sorbs2	sorbin and SH3 domain containing 2	234214	Q3UTJ2; B7ZWM6; B2RXQ9; B9EKP8; Q3UX22; Z4YJR7; D3Z0E9; D3Z0N2; D3Z080; D3YY43; E9Q0B0; D3Z2C7; F6ZWT0; D3Z203; D3Z4W6; F6V513; D3YTN2; D3YUT0; F7BEU1	17.14	15.24	3.74	6.18e-07	1.53e-05
TC0100003056.mm.2	Rassf5	Ras association (RalGDS/AF-6) domain family member 5	54354	Q5EBH1; D3Z6G2	5.29	4.12	2.24	6.2e-07	1.53e-05
TC1100001688.mm.2	Grn	granulin	14824	P28798; Q544Y8; Q3U9N4; Q3TVQ3; Q3UDD6; Q3UC19; Q3UD85; Q3U8W3; Q9D2V3; Q3TWT4; Q3TW77; Q3UAJ3; Q3U9K2; Q3U5Q6; Q3TX66; H3BJE0; H3BLC9; H3BJ90	15.45	13.84	3.04	6.22e-07	1.53e-05
TC0500001106.mm.2	Pcgf3	polycomb group ring finger 3	69587	Q8BTQ0; A0A0G2JDR0	11.52	9.9	3.07	6.25e-07	1.54e-05
TC1600000890.mm.2	Gm17333; LOC100862299	predicted gene, 17333 [Source:MGI Symbol;Acc:MGI:4936967]; PREDICTED: uncharacterized LOC100862299 (LOC100862299), mRNA.		C6EQI3	7.98	9.38	-2.65	6.25e-07	1.54e-05
TC0500002186.mm.2	Supt7l	suppressor of Ty 7-like	72195	Q9CZV5; Q3UMC6	10.67	8.92	3.35	6.29e-07	1.55e-05
TC1100004159.mm.2	Lgals3bp	lectin, galactoside-binding, soluble, 3 binding protein	19039	Q07797; E9Q5X5; F6VRP8	9.13	7.22	3.76	6.3e-07	1.55e-05
TC0700001160.mm.2	Zscan2	zinc finger and SCAN domain containing 2	22691	Q07230; D3YYN4; D3YTK9; D3YW76	9.83	11.6	-3.42	6.33e-07	1.55e-05
TC0200002494.mm.2	Pkig	protein kinase inhibitor, gamma	18769	O70139; Q3TP50; B7ZC22; B7ZC21; B7ZC20	14.72	13.07	3.14	6.34e-07	1.55e-05
TC1600002023.mm.2	Krtap16-3	keratin associated protein 16-3	71369	Q8C1I6	7.21	8.55	-2.55	6.36e-07	1.56e-05
TC0800001095.mm.2	Mt1	metallothionein 1	17748	P02802; Q8R074	18.97	17.24	3.33	6.43e-07	1.57e-05
TC1100001911.mm.2	Smim5	small integral membrane protein 5	66528	Q8BT42; V9GXR9	6.85	7.99	-2.21	6.49e-07	1.58e-05
TC0400001411.mm.2	Mycbp	c-myc binding protein	56309	Q9EQS3; Q8C5M8; Q3V1X1; A2A7K5	8.76	7.12	3.12	6.51e-07	1.58e-05
TC1900001131.mm.2	Ms4a7	membrane-spanning 4-domains, subfamily A, member 7	109225	Q99N04; Q9D2W6; Q3U8S2; Q8R3W1; Q8BV59; Q3UAR5; Q8BUG4; E9Q9V5; F6TW47	10.68	7.86	7.07	6.5e-07	1.58e-05
TC0300002054.mm.2	P2ry12	purinergic receptor P2Y, G-protein coupled 12	70839	Q9CPV9; Q546L4; Q8BZV8	9.24	7.56	3.21	6.51e-07	1.58e-05
TC0100000822.mm.2	Inpp5d	inositol polyphosphate-5-phosphatase D	16331	Q9ES52; Q3UEU0; E9Q752; F7BZA7	9.64	7.35	4.89	6.53e-07	1.59e-05
TC1600001971.mm.2	Cyyr1	cysteine and tyrosine-rich protein 1	224405	Q8VIH7; Q3TR22; H3BKF0	10.54	12.54	-4.01	6.58e-07	1.6e-05
TC0100000222.mm.2	Imp4	IMP4, U3 small nucleolar ribonucleoprotein, homolog (yeast)	27993	Q8VHZ7; F6VY64; D6RCI8	9.56	8	2.95	6.63e-07	1.61e-05
TC0500002046.mm.2	AI506816	expressed sequence AI506816	433855		10.09	8.73	2.57	6.68e-07	1.61e-05
TC0400002792.mm.2	Pole3	polymerase (DNA directed), epsilon 3 (p17 subunit)	59001	Q9JKP7; D6RDT4	9.76	8.18	2.99	6.67e-07	1.61e-05
TC1000001744.mm.2	Rab32	RAB32, member RAS oncogene family	67844	Q9CZE3; Q0PD23; Q3TW01	7.14	5.06	4.24	6.68e-07	1.61e-05
TC0200002372.mm.2	Myh7b	myosin, heavy chain 7B, cardiac muscle, beta	668940	A2AQP0	5.91	8.12	-4.65	6.68e-07	1.61e-05
TC1600001580.mm.2	Cd86	CD86 antigen	12524	P42082; Q549Q9; Q3T9F8; Q91YV7; Q3TDR5; D3Z363	8.47	6.34	4.37	6.69e-07	1.61e-05
TC0200005316.mm.2	Atp5e	ATP synthase, H+ transporting, mitochondrial F1 complex, epsilon subunit	67126	P56382; Q545F5; Q6VEU5	10.67	12.4	-3.33	6.72e-07	1.62e-05
TC1300000735.mm.2	Dapk1	death associated protein kinase 1	69635	Q80YE7; Q3UKP8	11.81	10.28	2.88	6.79e-07	1.63e-05
TC0700002360.mm.2	Ube2m	ubiquitin-conjugating enzyme E2M	22192	P61082; G5E919; F6WMC0; F7CDT0; F6YXS3; Q8R352	14.73	13.81	1.9	6.83e-07	1.64e-05
TC1400000511.mm.2	Mapk1ip1l	mitogen-activated protein kinase 1 interacting protein 1-like	218975	Q8BH93; Q5EBP1	12.56	11.35	2.32	6.84e-07	1.64e-05
TC0400001922.mm.2	Nppa	natriuretic peptide type A	230899	P05125	18.77	11.63	140.29	6.87e-07	1.65e-05
TC1700001688.mm.2	Decr2	2-4-dienoyl-Coenzyme A reductase 2, peroxisomal	26378	Q9WV68; Q3UVJ7; Q3TR93; Q3UEY0	10.9	9.61	2.46	6.88e-07	1.65e-05
TC0700003650.mm.2	Abhd17c	abhydrolase domain containing 17C	70178	Q8VCV1	10.19	8.59	3.02	6.95e-07	1.66e-05
TC1000000830.mm.2	Wdr18	WD repeat domain 18	216156	Q4VBE8; Q8K265	10.59	8.66	3.81	6.98e-07	1.67e-05
TC0700000234.mm.2	Ap2s1	adaptor-related protein complex 2, sigma 1 subunit	232910	P62743; Q3UJ76; Q7TT10	10.4	9.1	2.47	7.04e-07	1.68e-05
TC1000000286.mm.2	Trdn	triadin	76757	E9Q9K5; Q05BQ8	14.47	15.92	-2.73	7.08e-07	1.69e-05
TC0200000924.mm.2	Psmd14	proteasome (prosome, macropain) 26S subunit, non-ATPase, 14	59029	O35593; Q9CSU2; Q3UD26; Q3UWJ0	10.78	8.72	4.16	7.12e-07	1.69e-05
TC0900000824.mm.2	Dennd4a	DENN/MADD domain containing 4A	102442	B7ZWJ7; Q8CBI8; Q8C234; Q3TYW8; Q5DTP4; Q3TZ11; E9Q8V6	10.56	8.86	3.24	7.12e-07	1.69e-05
TC0400000108.mm.2	Rbm12b1	RNA binding motif protein 12 B1	72397	Q80YR9; Q66JV4; B2RPV4	10.91	12.15	-2.36	7.14e-07	1.7e-05
TC0500003495.mm.2	Zfand2a	zinc finger, AN1-type domain 2A	100494	Q9JII7; D3YUL0	11.98	9.37	6.09	7.16e-07	1.7e-05
TC1600000542.mm.2	Gsk3b	glycogen synthase kinase 3 beta	56637	Q9WV60; Q5KU03; Q3TB31; E9QAQ5	13.86	12.67	2.29	7.2e-07	1.71e-05
TC0400000622.mm.2	Fam206a	family with sequence similarity 206, member A	230234	Q80ZQ9; D6RGQ6; F6ZCU9	9.59	8.48	2.17	7.22e-07	1.71e-05
TC0300002629.mm.2	Olfml3	olfactomedin-like 3	99543	Q8BK62; Q8K192	11.01	7.99	8.14	7.3e-07	1.73e-05
TC0300003181.mm.2	Tnni3k	TNNI3 interacting kinase	435766	Q5GIG6; Q8BFR0	11.46	13.44	-3.94	7.3e-07	1.73e-05
TC0900003160.mm.2	Pdcd6ip	programmed cell death 6 interacting protein	18571	Q9WU78; Q6ZPS9; Q80Y09	12.58	11.28	2.45	7.35e-07	1.74e-05
TC1100004183.mm.2	Sgsh	N-sulfoglucosamine sulfohydrolase (sulfamidase)	27029	Q9EQ08; Q9JHK6; Q3URR4; Q9EQ07; Q6ZQM7; A1L3T3; B1ATE0; G3XA02	7.13	5.49	3.12	7.44e-07	1.76e-05
TC1800001312.mm.2	Sema6a	sema domain, transmembrane domain (TM), and cytoplasmic domain, (semaphorin) 6A	20358	O35464; Q8BXZ7; Q8BUT0; K3W4S5; F6WLW8; D3YZJ8; D3YWM8	8.39	10.46	-4.21	7.48e-07	1.76e-05
TC0800001770.mm.2	Csmd1	CUB and Sushi multiple domains 1	94109	Q923L3; Q5DTU1	9.06	10.1	-2.07	7.5e-07	1.77e-05
TC0500002950.mm.2	Gak	cyclin G associated kinase	231580	Q99KY4; Q3UDE5; Q3UIZ0; D6RHK5; F7BG02; F6SLK1	8.59	6.84	3.37	7.56e-07	1.78e-05
TC0300000732.mm.2	Arhgef2	rho/rac guanine nucleotide exchange factor (GEF) 2	16800	Q60875; Q3TYZ4; H3BJ45; H3BJM4; H3BJ40; H3BJX8; H3BLF9; H3BJ48; H3BLJ1; H3BL15; H3BKH9; H3BIX8; H3BJ59; H3BJU7	10.33	8.4	3.79	7.56e-07	1.78e-05
TC1900001422.mm.2	Ifit1bl1	interferon induced protein with tetratricpeptide repeats 1B like 1	667373	E9PXF7; D3Z6F0	9.36	7.32	4.1	7.65e-07	1.8e-05
TC0600002698.mm.2	Chchd6	coiled-coil-helix-coiled-coil-helix domain containing 6	66098	Q91VN4; Q9DA45; Q3TJS8; Q8C2Z6; E9Q4M4	9.51	8.1	2.66	7.76e-07	1.82e-05
TC1100002729.mm.2	Uqcrq	ubiquinol-cytochrome c reductase, complex III subunit VII	22272	Q9CQ69; I7HPX6	14.71	15.76	-2.07	7.78e-07	1.82e-05
TC0500002480.mm.2	Tlr1	toll-like receptor 1	21897	Q9EPQ1; B9EJ46; Q6A0E8	7.27	5.04	4.69	7.81e-07	1.83e-05
TC0X00001927.mm.2	Ndufb11	NADH dehydrogenase (ubiquinone) 1 beta subcomplex, 11	104130	O09111; Q4VBC9	11.88	13.3	-2.67	7.82e-07	1.83e-05
TC0700000544.mm.2	Zfp568	zinc finger protein 568	243905	Q0VGV0; Q3UPK4; Q3TLJ8; E9PYI1	9.62	7.84	3.42	7.88e-07	1.83e-05
TC0700000912.mm.2	Ano5	anoctamin 5	233246	Q75UR0	4.41	6.86	-5.48	7.87e-07	1.83e-05
TC1400000817.mm.2	Ift88	intraflagellar transport 88	21821	Q61371; Q3TUP2; G3X9Z7; D6RJ41; F6QZ23	7.54	6.15	2.63	7.85e-07	1.83e-05
TC1900001030.mm.2	Fermt3	fermitin family homolog 3 (Drosophila)	108101	Q8K1B8; Q3TEE6; Q6NXZ9	6.83	5.05	3.43	7.88e-07	1.83e-05
TC0700004366.mm.2	Tial1	Tia1 cytotoxic granule-associated RNA binding protein-like 1	21843	P70318; Q921W2; Q545C1; Q6NVC2; Q8C573; D3Z3Y4; D6RGU1	11.62	12.91	-2.44	7.86e-07	1.83e-05
TC1000000558.mm.2	Pcbd1	pterin 4 alpha carbinolamine dehydratase/dimerization cofactor of hepatocyte nuclear factor 1 alpha (TCF1) 1	13180	P61458	8.35	5.48	7.32	7.93e-07	1.84e-05
TC0900001400.mm.2	Rhoa	ras homolog gene family, member A	11848	Q9QUI0; Q4VAE6; Q3TN61	14.24	12.71	2.89	7.94e-07	1.84e-05
TC0200002453.mm.2	Plcg1	phospholipase C, gamma 1	18803	Q62077; Q3TE89; Q9Z2S5; Q3TUJ5; Q3UZ68; A2A4A6; F6SLL0; G3UXP4; G3V016	9.66	11.31	-3.15	8.01e-07	1.86e-05
TC1100000767.mm.2	Dhrs7b	dehydrogenase/reductase (SDR family) member 7B	216820	Q99J47; I7DM66; Z4YKT6	9.9	7.9	4	8.02e-07	1.86e-05
TC0800001541.mm.2	Urb2	URB2 ribosome biogenesis 2 homolog (S. cerevisiae)	382038	B9EKU4; Q80U74; E9Q7L1; G3UX45	9.51	7.8	3.27	8.03e-07	1.86e-05
TC0700000660.mm.2	Cep89	centrosomal protein 89	72140	Q9CZX2; Q99KW6; E9Q9S2; F6RCX2	9.06	7.53	2.89	8.05e-07	1.86e-05
TC1100000499.mm.2	Zfp62	zinc finger protein 62	22720	Q8C827; Q3UGK1; Q3TZN3; O88260; Q3TK98; J3JS23; I7HPA9; J3JS21; A0A0G2JDA7; J3JS22	11.8	13.45	-3.14	8.09e-07	1.87e-05
TC0900003011.mm.2	Parp3	poly (ADP-ribose) polymerase family, member 3	235587	Q3ULW8; Q8BHN6; Q8CFB8; Q91YR6; Q3UGL7; Q8BXU2; E9Q992; E9PX17	11.4	10.3	2.15	8.18e-07	1.89e-05
TC0100002305.mm.2	Nabp1	nucleic acid binding protein 1	109019	Q8BGW5; Q8R2P2; Q3TJ87	14.14	12.01	4.39	8.24e-07	1.9e-05
TC0500002986.mm.2	Pxmp2	peroxisomal membrane protein 2	19301	P42925; Q5D073; D6REH1	4.73	7.02	-4.88	8.26e-07	1.9e-05
TC1800000008.mm.2	Bambi	BMP and activin membrane-bound inhibitor	68010	Q9D0L6	10.65	8.06	6	8.35e-07	1.92e-05
TC0900000590.mm.2	Zw10	zw10 kinetochore protein	26951	O54692	8.98	7.29	3.24	8.36e-07	1.92e-05
TC1400002189.mm.2	Kpna3	karyopherin (importin) alpha 3	16648	O35344; Q9CT07; Q543M7	12.46	11.08	2.59	8.41e-07	1.93e-05
TC1700001993.mm.2	H2-T24	histocompatibility 2, T region locus 24	15042	Q31129; F8VQG4; G3UWY8	7.4	8.5	-2.14	8.53e-07	1.95e-05
TC0300002470.mm.2	Mllt11	myeloid/lymphoid or mixed-lineage leukemia (trithorax homolog, Drosophila); translocated to, 11	56772	P97783; Q543U0	10.13	6.36	13.6	8.56e-07	1.96e-05
TC0100001577.mm.2	Cfap126	cilia and flagella associated protein 126	75472	Q6P8X9; F6VF16; D3Z5E0; F6YI90; M0QW89; D3Z0N5; A0A087WNZ4	8.48	5.01	11.06	8.55e-07	1.96e-05
TC0800001089.mm.2	Ogfod1	2-oxoglutarate and iron-dependent oxygenase domain containing 1	270086	Q3U0K8; D3YTU2	11.39	10.15	2.37	8.59e-07	1.96e-05
TC0600000454.mm.2	Gstk1	glutathione S-transferase kappa 1	76263	Q9DCM2	9.95	12.95	-7.98	8.68e-07	1.98e-05
TC1600001919.mm.2	Samsn1	SAM domain, SH3 domain and nuclear localization signals, 1	67742	P57725; D3Z0Y1	6.71	4.5	4.65	8.7e-07	1.98e-05
TC1300000919.mm.2	Glrx	glutaredoxin	93692	Q9QUH0; Q3U6L3	12.9	9.83	8.37	8.75e-07	1.99e-05
TC0400000907.mm.2	Ifna5	interferon alpha 5	15968	Q810G2	7.7	8.8	-2.15	8.87e-07	2.02e-05
TC1900000062.mm.2	Eif1ad	eukaryotic translation initiation factor 1A domain containing	69860	Q3THJ3	9.86	8.51	2.55	8.93e-07	2.03e-05
TC0400003803.mm.2	Cdc42	cell division cycle 42	12540	P60766; Q99JI7; Q3UL78	16.91	15.66	2.37	8.94e-07	2.03e-05
TC1100004278.mm.2	Vps25	vacuolar protein sorting 25 (yeast)	28084	Q9CQ80; A2A4J8; A2A4K0; A8XY17; E9PXS9	13.65	11.9	3.36	8.97e-07	2.03e-05
TC1300000249.mm.2	Hist1h2bg	histone cluster 1, H2bg	319181	Q6ZWY9	7.65	6.44	2.31	9.02e-07	2.04e-05
TC1600000224.mm.2	Klhl22	kelch-like 22	224023	Q99JN2; Q8CDC1; H9KV05; D3YZH5; D3Z2R6; D3Z7N9	11.54	10.29	2.38	9.1e-07	2.06e-05
TC0500002411.mm.2	Lgi2	leucine-rich repeat LGI family, member 2	246316	Q8K4Z0; Q50DZ7; Q8BYS1	8.07	5.7	5.17	9.11e-07	2.06e-05
TC0900002218.mm.2	Apoc3	apolipoprotein C-III	11814	P33622; E9QP56; D3YXN8	5.9	6.87	-1.95	9.13e-07	2.06e-05
TC0100001724.mm.2	Tmem63a	transmembrane protein 63a	208795	Q91YT8; E0CXM3; E0CX31; E0CX77; E0CX44; E0CXH8	10.75	9.05	3.24	9.19e-07	2.07e-05
TC1100000547.mm.2	Adamts2	a disintegrin-like and metallopeptidase (reprolysin type) with thrombospondin type 1 motif, 2	216725	Q8C9W3; Q1LZL1; Q5DTQ6	9.74	7.94	3.47	9.2e-07	2.07e-05
TC0200003135.mm.2	Tubb4b	tubulin, beta 4B class IVB	227613	P68372; Q9CVR0; Q9DCR1	12.24	10.09	4.45	9.3e-07	2.09e-05
TC0100003700.mm.2	Enah	enabled homolog (Drosophila)	13800	Q03173; A0A0A6YW06; E9QKQ9; E9QLZ9; E9QKR1; J3QNM3	13.34	10.79	5.85	9.34e-07	2.1e-05
TC0800001508.mm.2	Rpl13; Snord68; Mir7079	ribosomal protein L13; small nucleolar RNA, C/D box 68; microRNA 7079	270106; 100302565; 102465654	P47963; Q5RKP3	10.83	9.41	2.67	9.36e-07	2.1e-05
TC0500001451.mm.2	Atp6v0a2	ATPase, H+ transporting, lysosomal V0 subunit A2	21871	Q2MV57; P15920; Q9D8A8	10.41	8.35	4.17	9.41e-07	2.11e-05
TC1900000246.mm.2	Mpeg1	macrophage expressed gene 1	17476	A1L314; Q80VB7; E9QN37	9.52	6.11	10.63	9.48e-07	2.13e-05
TC0500002533.mm.2	Gm21905	predicted gene, 21905 [Source:MGI Symbol;Acc:MGI:5434069]		J3QJV5	6.56	7.92	-2.58	9.5e-07	2.13e-05
TC0500001241.mm.2	2210016L21Rik	RIKEN cDNA 2210016L21 gene	72357	Q3UY34; H3BLG8; D6RDR6	10.59	9.48	2.16	9.51e-07	2.13e-05
TC0100001177.mm.2	Rab29	RAB29, member RAS oncogene family	226422	Q91YQ1; Q0PD25; E9QLQ7; M0QW55	9.16	7.86	2.47	9.58e-07	2.14e-05
TC1000003112.mm.2	Mars	methionine-tRNA synthetase	216443	Q68FL6; E9QB02; F6W0G8	11.73	9.79	3.84	9.66e-07	2.16e-05
TC1400001531.mm.2	Ecd	ecdysoneless homolog (Drosophila)	70601	Q9CS74; Q8BXV4	10.91	9.52	2.61	9.69e-07	2.16e-05
TC0200004481.mm.2	Zscan29	zinc finger SCAN domains 29	99334	A2ARU6; Q8BGW7; Q3SYJ9; A2ARU5; B7ZCX1; E9Q5B4	8.53	6.87	3.17	9.69e-07	2.16e-05
TC1100003839.mm.2	Itga2b	integrin alpha 2b	16399	Q9QUM0; B2RPR7	6.61	8.02	-2.67	9.74e-07	2.16e-05
TC0500001751.mm.2	Bri3	brain protein I3	55950	P28662; Q8C7X8; Q8C4X5; E9PUB2	12.88	11.1	3.43	9.73e-07	2.16e-05
TC0200005179.mm.2	Stau1	staufen (RNA binding protein) homolog 1 (Drosophila)	20853	Q9Z108; Q9DBE7; Q3U7A6; Q3TU43; Q641P2; Q3UTC8; Q3TJ07; Q3UKX3; Q3TWP5; Q3U8D3; Q6TNG5; Q3TWA1; A2A5S3; A2A5R8; V9GX87	12.73	11.55	2.27	9.75e-07	2.16e-05
TC0600003145.mm.2	Ltbr	lymphotoxin B receptor	17000	P50284; B2RRV3; Q8BJV0; Q3UK82	11.19	9.61	2.98	9.72e-07	2.16e-05
TC0500000384.mm.2	Grk4	G protein-coupled receptor kinase 4	14772	O70291; Q8BP13; F7BEP0	7.99	6.51	2.8	9.77e-07	2.17e-05
TC0800000786.mm.2	Babam1	BRISC and BRCA1 A complex member 1	68251	Q3UI43	11.82	10.29	2.88	9.77e-07	2.17e-05
TC0700000831.mm.2	Pih1d1	PIH1 domain containing 1	68845	Q9CQJ2; B0LAC0; D3Z026; D3YZF4; D3Z484	11.26	9.71	2.93	9.79e-07	2.17e-05
TC0300001136.mm.2	Psma5	proteasome (prosome, macropain) subunit, alpha type 5	26442	Q9Z2U1; Q3UPK6; Q3TUX3; Q3TUI9; A0A0G2JF97	12.64	11.11	2.88	9.84e-07	2.18e-05
TC0600003369.mm.2	Slco1a6	solute carrier organic anion transporter family, member 1a6	28254	Q99J94; Q6IR20	4.57	7.19	-6.15	9.87e-07	2.18e-05
TC0800000123.mm.2	Lamp1	lysosomal-associated membrane protein 1	16783	P11438; Q3TA96; Q9DC13; Q8VH34; Q3TX84; Q922T9	15.77	14.63	2.21	9.9e-07	2.19e-05
TC1600001516.mm.2	Rubcn	RUN domain and cysteine-rich domain containing, Beclin 1-interacting protein	100502698	Q80U62; D3Z7B1	10.93	9.27	3.16	9.95e-07	2.19e-05
TC0500002240.mm.2	Nop14	NOP14 nucleolar protein	75416	Q8R3N1; Q8C539; Q9CSY8; Q3TSX5	11.56	10.02	2.92	9.96e-07	2.19e-05
TC0100002210.mm.2	Mitd1	MIT, microtubule interacting and transport, domain containing 1	69028	Q8VDV8	7.8	9.1	-2.46	1e-06	2.21e-05
TC1900000443.mm.2	Ric1	RAB6A GEF complex partner 1	226089	Q69ZJ7; Q05A17; E9QPA1; F7CN51; F7DEJ0; F6S7U1	9.72	11.33	-3.05	1.01e-06	2.21e-05
TC0700001258.mm.2	Ctsc	cathepsin C	13032	P97821; Q3UBY5; Q3U7T5; Q3TIF1; Q8BQL3; Q9DCV1; Q3U8J6; Q3U9B7; Q8C2L5; Q3UAF5; D3Z220	15.01	12.56	5.46	1.01e-06	2.21e-05
TC1800000286.mm.2	Pkd2l2	polycystic kidney disease 2-like 2	53871	Q9JLG4; Q3UXD7; Q3V056; Q3UQ78	7.98	10	-4.06	1.01e-06	2.21e-05
TC0300000836.mm.2	Lce3d	late cornified envelope 3D	630994	E9Q8V1	6.11	7.45	-2.53	1.01e-06	2.22e-05
TC0500003014.mm.2	Srrd	SRR1 domain containing	70118	Q8K2M3; F6Q7H5	5.68	4.63	2.08	1.02e-06	2.23e-05
TC1500000640.mm.2	Ncf4	neutrophil cytosolic factor 4	17972	P97369; Q3TC82; B6DT57; A8XU21	8.69	6.68	4.03	1.02e-06	2.23e-05
TC1100003079.mm.2	Elp5	elongator acetyltransferase complex subunit 5	54351	Q99L85; F8WIE7; J3QN35; J3QJV1; J3QMW4; B1AR48	11.9	10.3	3.03	1.04e-06	2.28e-05
TC0400001904.mm.2	Gm13145	predicted gene 13145 [Source:MGI Symbol;Acc:MGI:3701123]		A2A7I0; A2A7I1	9.06	10.68	-3.06	1.05e-06	2.28e-05
TC0300002328.mm.2	Msto1	misato homolog 1 (Drosophila)	229524	Q2YDW2; E9PUB7; D3YX87	8.17	6.86	2.49	1.05e-06	2.28e-05
TC0X00001859.mm.2	Med14	mediator complex subunit 14	26896	A2ABV5; Q3UW61; A2BDN7; A2BDP0	13.06	11.09	3.91	1.05e-06	2.28e-05
TC1100003815.mm.2	Meox1	mesenchyme homeobox 1	17285	P32442; Q3UZS8	9.24	6.24	7.97	1.05e-06	2.28e-05
TC1700000954.mm.2	Plcl2	phospholipase C-like 2	224860	Q8K394	9.5	8.05	2.74	1.05e-06	2.28e-05
TC1100003731.mm.2	Gm14190	predicted gene 14190 [Source:MGI Symbol;Acc:MGI:3651811]		B1AQ87	7.64	9.32	-3.19	1.06e-06	2.29e-05
TC0700001896.mm.2	Plpp4	phospholipid phosphatase 4	381925	Q0VBU9	3.65	5.37	-3.29	1.06e-06	2.31e-05
TC1200001913.mm.2	Six4	sine oculis-related homeobox 4	20474	Q61321; H3BL91	7.24	5.7	2.9	1.06e-06	2.31e-05
TC1000002929.mm.2	Lyz2	lysozyme 2	17105	P08905; A0A077S2U6	15.34	13.12	4.66	1.07e-06	2.31e-05
TC1000001568.mm.2	Stat6	signal transducer and activator of transcription 6	20852	P52633; Q3UX41; Q8R4D4; D3YU28	11.01	9.72	2.46	1.07e-06	2.33e-05
TC0400000374.mm.2	Nudt2	nudix (nucleoside diphosphate linked moiety X)-type motif 2	66401	P56380; Q3V1C8	9.24	7.2	4.11	1.08e-06	2.35e-05
TC0400004135.mm.2	Rer1	RER1 retention in endoplasmic reticulum 1 homolog (S. cerevisiae)	67830	Q9CQU3	12.25	9.71	5.81	1.09e-06	2.36e-05
TC0700002471.mm.2	Qpctl	glutaminyl-peptide cyclotransferase-like	67369	Q8BH73	6.37	4.96	2.66	1.09e-06	2.36e-05
TC1400000895.mm.2	Ctsb	cathepsin B	13030	P10605; Q6LAF6; Q3TC17; Q3TVS6	16.91	15.46	2.73	1.1e-06	2.36e-05
TC1700001033.mm.2	Vav1	vav 1 oncogene	22324	P27870; Q8VDU4; Q3U9E2; Q3U670; Q3UAH3; Q3TXC4; Q3U8U1; Q3UAV5; Q3V0U7; O08526; Q3UAG9; Q3TAF7; Q3U4K7; E9PXI0	7.63	6.04	3.01	1.1e-06	2.36e-05
TC0700004301.mm.2	Ino80e	INO80 complex subunit E	233875	Q7TMJ7; Q8R359; D3Z3H2; D3Z3H0; D3YV78	8.94	7.7	2.37	1.1e-06	2.37e-05
TC0200002381.mm.2	Ergic3	ERGIC and golgi 3	66366	Q9CQE7; F6UIS1; F6RK81	13.41	12.1	2.49	1.1e-06	2.37e-05
TC0600000764.mm.2	Tnip3	TNFAIP3 interacting protein 3	414084	Q3SXA6; A5HU64; Q3MI11; Q8BZU4	9.09	10.19	-2.14	1.11e-06	2.38e-05
TC0200002869.mm.2	Mcm10	minichromosome maintenance deficient 10 (S. cerevisiae)	70024	Q0VBD2	6.51	7.8	-2.45	1.11e-06	2.39e-05
TC0100002816.mm.2	Myeov2	myeloma overexpressed 2	66915	Q3U898; B2RVT1; D3Z159; F6VAI7	16.67	13.78	7.39	1.11e-06	2.39e-05
TC0400001541.mm.2	Pef1	penta-EF hand domain containing 1	67898	Q8BFY6	8.98	6.83	4.45	1.14e-06	2.44e-05
TC0100000551.mm.2	Map2	microtubule-associated protein 2	17756	Q80X35; Q80ZL4; Q3TLQ0; Q3TRF8; B2KGT5; Q3URJ7; P20357; E9Q8Y2; F7ALC8; G3UZK9; G3UXY3; G3UYR3; G3UWW1; G3UZV6; G3UZJ2; G3UZE9	8.67	9.8	-2.19	1.15e-06	2.45e-05
TC1100002829.mm.2	2210407C18Rik	RIKEN cDNA 2210407C18 gene	78354	Q8VE86; Q6YI28	5.12	8.79	-12.77	1.15e-06	2.47e-05
TC0200001362.mm.2	Celf1	CUGBP, Elav-like family member 1	13046	P28659	12.74	11.25	2.81	1.17e-06	2.5e-05
TC0900002712.mm.2	Fbxo9	f-box protein 9	71538	Q8BK06; E0CYX8	8.06	9.35	-2.46	1.17e-06	2.5e-05
TC1900001437.mm.2	Ankrd1	ankyrin repeat domain 1 (cardiac muscle)	107765	Q9CR42	18.49	15.77	6.61	1.17e-06	2.5e-05
TC1600002026.mm.2	Krtap6-5	keratin associated protein 6-5	68484	Q925H3	8.18	9.84	-3.17	1.17e-06	2.5e-05
TC0600003412.mm.2	Bcat1	branched chain aminotransferase 1, cytosolic	12035	P24288; Q9CXX6; Q3TJN1; Q8CBC8; Q3TKJ1; E9Q4K3; B2KFA8; F6YUH3; B2KFA9; B2KFA6; B2KFA7	9.44	7.37	4.2	1.18e-06	2.51e-05
TC0200005052.mm.2	Mafb	v-maf musculoaponeurotic fibrosarcoma oncogene family, protein B (avian)	16658	P54841; Q3V2C2	8.78	6.81	3.93	1.18e-06	2.51e-05
TC1100001668.mm.2	Arl4d	ADP-ribosylation factor-like 4D	80981	Q99PE9	7.78	9.11	-2.52	1.19e-06	2.52e-05
TC1300002299.mm.2	Ndufs6	NADH dehydrogenase (ubiquinone) Fe-S protein 6	407785	P52503; D6RJ54	13.71	15.19	-2.78	1.19e-06	2.53e-05
TC0X00000065.mm.2	Praf2	PRA1 domain family 2	54637	Q9JIG8	10.2	8.68	2.88	1.2e-06	2.54e-05
TC0600002714.mm.2	Cfap100	cilia and flagella associated protein 100	243538	Q80VN0; E9PYA2	6.15	7.34	-2.28	1.2e-06	2.55e-05
TC1100004204.mm.2	Nploc4	nuclear protein localization 4 homolog (S. cerevisiae)	217365	P60670; Q8C388; Q3UDU9; Q3UE06	13.8	12.61	2.28	1.21e-06	2.56e-05
TC1500002100.mm.2	Prickle1	prickle homolog 1 (Drosophila)	106042	Q3U5C7; Q8CGJ0	8.2	9.3	-2.13	1.22e-06	2.57e-05
TC0400003000.mm.2	Hacd4	3-hydroxyacyl-CoA dehydratase 4	66775	A2AKM2; Z4YMP4; F7CPS1	11.59	10.08	2.85	1.22e-06	2.57e-05
TC0100003439.mm.2	Sft2d2	SFT2 domain containing 2	108735	Q8VD57	11.13	9.38	3.38	1.24e-06	2.62e-05
TC1900001709.mm.2	Ccdc186	coiled-coil domain containing 186	213993	Q8C9S4; Q3V2I8; F7CUD4	11.22	12.19	-1.96	1.25e-06	2.64e-05
TC1100002638.mm.2	Gm12184	predicted gene 12184 [Source:MGI Symbol;Acc:MGI:3652174]; predicted gene 12184		O35207	11.49	9.67	3.53	1.26e-06	2.65e-05
TC0200001769.mm.2	Dll4	delta-like 4 (Drosophila)	54485	Q9JI71	8.18	10.21	-4.09	1.26e-06	2.65e-05
TC0800001420.mm.2	Osgin1	oxidative stress induced growth inhibitor 1	71839	Q8VC10; Q9CVY9; Q58ET4; D3YWF1; D3YYR6	7.56	6.33	2.34	1.27e-06	2.66e-05
TC0100002758.mm.2	Ecel1	endothelin converting enzyme-like 1	13599	Q9JMI0; Q3TX93	4.08	5.17	-2.13	1.27e-06	2.67e-05
TC0500002641.mm.2	Aasdh	aminoadipate-semialdehyde dehydrogenase	231326	Q80WC9; E9PUJ1; E9PUI6; D3YXV2; D3Z2L6; F7A4F9	10.08	11.73	-3.15	1.27e-06	2.67e-05
TC1700001787.mm.2	Tmem217	transmembrane protein 217	71138	Q14AF1	6.95	8.14	-2.28	1.28e-06	2.68e-05
TC1000001336.mm.2	Ptprb	protein tyrosine phosphatase, receptor type, B	19263	B2RU80; Q9JJ07; Q3TS01; Q64497; Q80VN7; Q9CX77	10.73	12.33	-3.03	1.29e-06	2.7e-05
TC0700002498.mm.2	Tomm40	translocase of outer mitochondrial membrane 40 homolog (yeast)	53333	Q9QYA2; Q3UQD0; G3UY77	10.73	9.21	2.88	1.3e-06	2.72e-05
TC0200002171.mm.2	Cfap61	cilia and flagella associated protein 61	78774	Q8CEL2; Q6PDF8; Q6ZWM9; Q80ZP9; B7ZCD6; B2FDE9; B7ZCG4; B7ZCD7; B7ZCD5; A8Y5L4; B7ZCD4	5.47	7.8	-5.03	1.31e-06	2.74e-05
TC0700003007.mm.2	Bax	BCL2-associated X protein	12028	Q07813; Q544Z6; Q3TXJ7	9.84	8.46	2.61	1.31e-06	2.74e-05
TC0600000664.mm.2	Aqp1	aquaporin 1	11826	Q02013; Q3TLW5	12.47	14.87	-5.27	1.32e-06	2.75e-05
TC0500001359.mm.2	Naa25	N(alpha)-acetyltransferase 25, NatB auxiliary subunit	231713	Q8BWZ3; Q8BKH5; B2RQV1; Q8BKI9; Q8BY54; F6XQZ4; G3UZ51; G3UZX9	9.46	7.74	3.29	1.32e-06	2.75e-05
TC1600000765.mm.2	Cldnd1	claudin domain containing 1	224250	Q9CQX5; E0CY66; E0CY63	12.43	10.63	3.49	1.32e-06	2.76e-05
TC1700000477.mm.2	Rpl10a	ribosomal protein L10A	19896	P53026; Q99JL6; Q5XJF6; Q3U561; D6RE43	14.67	12.58	4.25	1.33e-06	2.76e-05
TC0700003493.mm.2	Chd2; 1810026B05Rik	chromodomain helicase DNA binding protein 2; RIKEN cDNA 1810026B05 gene	244059; 69170	Q3V177; Q3V0V7; Q3UZW3; E9PZM4; F7CDZ7; G3UZG2; G3UXJ4; M0QWT0	11.28	12.22	-1.91	1.33e-06	2.76e-05
TC1600001008.mm.2	Son	Son DNA binding protein	20658	Q9QX47; Q80TM4; Q8C9T5; Q8BS91; H9KV00; H9KV01; H9KV02; H9KV15; F7CU80	11.11	12.51	-2.64	1.34e-06	2.78e-05
TC1100003948.mm.2	Pitpnc1	phosphatidylinositol transfer protein, cytoplasmic 1	71795	Q8K4R4; Q3TQN8; Q8BTD8; Q8K165; Q80X18; A0A0A0MQ88; X1WI19	11.13	12.31	-2.26	1.34e-06	2.78e-05
TC0900001402.mm.2	Gpx1	glutathione peroxidase 1	14775	P11352	14.46	12.09	5.15	1.34e-06	2.78e-05
TC0400001881.mm.2	Gm13251	predicted gene 13251	433791	B1ASD8	13.61	11.8	3.51	1.35e-06	2.79e-05
TC0700002710.mm.2	Eif3k	eukaryotic translation initiation factor 3, subunit K	73830	Q9DBZ5; Q3TY56	13.72	12.57	2.22	1.35e-06	2.79e-05
TC0500002603.mm.2	Scfd2	Sec1 family domain containing 2	212986	Q8BTY8; Q3UXF7; Q3TR67; Q3UPD0; A0A0J9YVF7	8.3	6.53	3.4	1.35e-06	2.79e-05
TC0300001229.mm.2	Alg14	asparagine-linked glycosylation 14	66789	Q9D081; Q8C8J2	9.77	8.15	3.08	1.36e-06	2.8e-05
[truncated: 21,130 more rows]

## Sheet: 4-OMA1KO G58R vs OMA1het G58R
Affy_ID	Gene Symbol	Description	Entrez ID	SwissProt Accession	14wk OMA1 -/- G58R/+ Avg (log2)	14wk OMA1 +/- G58R/+ Avg (log2)	Fold Change	P-val	FDR P-val
[truncated: 22,206 more rows]

[truncated: 2 more sheets: 5-OMA1KO S59L vs OMA1het S59L, 6-OMA1 ASO vs CTRL ASO]
